# Supplementary material for: A STIM dependent dopamine-neuropeptide axis maintains the larval drive to feed and grow in Drosophila
Source: PLoS Genet. 2023 Jun 26;19(6):e1010435. doi: 10.1371/journal.pgen.1010435 (PMC10328320; doi:10.1371/journal.pgen.1010435)
Supplement: S3 Table — (XLSX) [file pgen.1010435.s015.xlsx]

## Sheet: All
NM_ID	Gene	baseMeanCS	baseMeanSTIMKO	baseMean	log2Fold	pvalue	padj
NM_137320.3	CG6429	0.846812	118.799	59.8231	8.34884	1.4657e-09	6.68741e-06
NM_143791.3	CG6421	0.846812	181.104	90.9754	8.94327	2.01065e-09	6.68741e-06
NM_135180.1	CG42369	8.79508	117.683	63.2388	3.77249	3.84134e-08	6.49867e-05
NM_142116.2	CG14852	4.3646	384.449	194.407	6.48609	3.9078e-08	6.49867e-05
NM_136932.2	Cpr49Ag	197.921	11.7765	104.849	-4.01876	4.07359e-07	0.00054195
NM_001298669.1	CG31955	28.1861	0	14.093	-7.31096	1.39724e-06	0.00138236
NM_132696.2	CG10996	0.61638	204.932	102.774	8.00919	1.45468e-06	0.00138236
NM_142114.3	CG14850	36.4696	1453.49	744.978	5.32704	2.35911e-06	0.0019616
NM_135962.3	ChLD3	354.226	47.5073	200.867	-2.91715	3.24551e-06	0.00239879
NM_169586.2	CG31313	2.74589	106.271	54.5086	5.81803	5.75352e-06	0.00382724
NM_001272821.1	Ntf-2	6.76847	480.606	243.687	6.26349	1.09429e-05	0.00661748
NM_001370034.1	CG46387	4.41283	43.8859	24.1494	3.1895	1.44401e-05	0.00767915
NM_137937.4	CG3502	36.5635	1.74939	19.1564	-4.42619	1.50074e-05	0.00767915
NM_079150.4	Cypl	125.389	27.5636	76.4763	-2.18846	2.48164e-05	0.0112056
NM_058019.4	Ts	23.7625	1.29192	12.5272	-4.30998	2.52682e-05	0.0112056
NM_001169326.2	Grip84	2.74288	76.2625	39.5027	5.01101	2.71928e-05	0.0113054
NM_166957.2	CG32793	24.7269	0.834455	12.7807	-5.30651	3.04483e-05	0.011599
NM_206338.2	CG11658	45.3658	184.969	115.167	2.0062	3.13864e-05	0.011599
NM_164863.3	Trx-2	57.0705	6.91708	31.9938	-3.08952	3.34866e-05	0.0117238
NM_001144412.2	CG12607	22.6753	0.457467	11.5664	-5.25984	4.01722e-05	0.0133613
NM_139936.3	CG13678	53.2303	1.66891	27.4496	-5.24053	4.46233e-05	0.0141349
NM_141099.2	CG14573	73.555	0.221507	36.8883	-7.77196	5.10494e-05	0.0153557
NR_073648.1	asRNA:CR43908	22.6082	0	11.3041	-6.99961	5.5069e-05	0.0153557
NM_001202212.1	CG42764	1.65832	50.4483	26.0533	4.65136	5.54023e-05	0.0153557
NM_143642.4	CG42233	186.916	55.0647	120.99	-1.77335	7.12373e-05	0.0189548
NM_130684.3	CG3598	76.8163	0.929387	38.8728	-6.19814	8.21097e-05	0.0210074
NM_168447.3	CG32074	132.816	1.32904	67.0723	-6.50412	9.17202e-05	0.0225971
NM_168767.2	CG32198	8.26834	373.571	190.919	5.47116	0.000109405	0.0259916
NM_135495.3	obst-B	76.011	5.16495	40.588	-3.86297	0.000120986	0.0270869
NR_047856.1	mir-979	0.41824	55.9207	28.1694	6.57787	0.00012216	0.0270869
NM_001272233.2	Hr4	33.0805	1.9998	17.5401	-4.05955	0.000137412	0.0294859
NM_080059.3	Hsp70Ab	48.2096	4.48872	26.3491	-3.5221	0.000142618	0.0296467
NM_142330.3	CG5225	64.0063	0.443013	32.2247	-6.84942	0.000155484	0.0313417
NM_001201851.2	SmB	283.534	74.0865	178.81	-1.92421	0.000208426	0.0407778
NM_130688.3	CG14423	53.7377	0.678974	27.2084	-6.06443	0.000222337	0.0422568
NM_144160.3	CG13066	34.0172	0	17.0086	-7.6214	0.000263346	0.0486605
NM_132523.2	CG15741	22.2779	0.221507	11.2497	-6.03728	0.00029067	0.0513135
NM_001272461.1	CARPB	72.8303	365.364	219.097	2.34559	0.000293132	0.0513135
NM_143113.4	CG10513	0.41092	47.0586	23.7348	6.35923	0.000325279	0.054219
NM_134793.5	Npc2a	357.818	81.7185	219.768	-2.12809	0.000326031	0.054219
NM_136417.3	Spn43Ad	93.2313	13.5494	53.3904	-2.78102	0.000365258	0.0592609
NM_140380.4	CG14107	131.714	1.19699	66.4556	-7.10758	0.000379079	0.0600389
NM_001104352.3	CG42823	0.61638	19.6953	10.1558	4.58933	0.000397966	0.0615644
NM_141844.4	CG14715	172.425	31.714	102.07	-2.47854	0.00041906	0.0633543
NM_141612.3	CG8420	73.1051	1.85877	37.4819	-5.18732	0.000484104	0.0715613
NM_079274.3	Hsp67Ba	287.858	89.5916	188.725	-1.6821	0.00052586	0.0750616
NR_133248.1	asRNA:CR45890	96.5588	7.54448	52.0516	-3.69829	0.000530697	0.0750616
NM_135711.3	CG17217	30.1941	1.15089	15.6725	-4.47361	0.000541635	0.0750616
NM_143222.2	CG14237	1.69061	48.2644	24.9775	4.97147	0.000557062	0.075624
NM_170011.3	lqfR	101.062	23.414	62.238	-2.07552	0.000619396	0.0824044
NM_143523.3	CG15531	28.7151	3.78631	16.2507	-2.8618	0.00064608	0.084269
NM_079024.3	Cyp6a9	87.4352	16.1531	51.7942	-2.41595	0.000677124	0.0866198
NM_141096.4	CG14570	41.7415	3.73474	22.7381	-3.48773	0.000735846	0.0915849
NM_134599.2	CG1722	2.10153	18.955	10.5283	3.22117	0.000756526	0.0915849
NR_124173.1	lncRNA:CR44845	0.41824	30.4283	15.4233	5.68941	0.000757241	0.0915849
NM_139894.3	CG8492	504.673	17.6501	261.162	-4.82235	0.000838162	0.0982537
NM_001298578.1	Mgstl	0.42556	32.4102	16.4179	5.77344	0.000841921	0.0982537
NM_136906.2	CG13170	6.21374	131.838	69.026	4.39003	0.000866909	0.0985528
NM_134609.2	CG10918	68.2104	1345.99	707.1	4.29251	0.000886932	0.0985528
NM_139779.3	CG7386	48.0312	3.5105	25.7709	-3.66876	0.000888931	0.0985528
NM_001299688.1	CG11007	1.45286	26.3507	13.9018	3.93123	0.000973079	0.104861
NR_125127.1	lncRNA:CR45054	25.9489	105.765	65.8572	1.97481	0.000977357	0.104861
NM_130687.3	CG14422	9.6772	0	4.8386	-5.73478	0.00100823	1
NM_165866.3	SmD3	199.083	53.9111	126.497	-1.88923	0.00102494	0.107819
NM_168040.2	CG32266	158.043	7.03664	82.54	-4.44884	0.00104065	0.107819
NM_170468.2	CG31029	31.0538	2.66432	16.8591	-3.4399	0.00105356	0.107819
NM_140299.3	CG6910	0.61638	21.1247	10.8706	4.73383	0.0010889	0.109748
NM_132711.2	CG1368	168.804	19.2612	94.0325	-3.14878	0.00121768	0.119784
NM_001258717.1	fne	166.015	46.998	106.506	-1.81437	0.0012245	0.119784
NM_205913.3	chic	367.947	36.9368	202.442	-3.33705	0.00148569	0.143229
NM_001104048.2	sif	4.16776	34.5632	19.3655	2.83579	0.00153989	0.146334
NM_141771.3	CG14694	15.7217	1.12199	8.42182	-3.59719	0.00158963	0.147829
NM_135695.2	CG6770	278.73	1271.85	775.292	2.18534	0.00160007	0.147829
NM_001104270.2	CG14688	81.2772	14.2276	47.7524	-2.46764	0.00164971	0.150327
NM_139508.3	CG32486	280.171	821.23	550.701	1.54881	0.00168353	0.151336
NR_125125.1	lncRNA:CR45029	4.43048	42.2647	23.3476	3.26136	0.00191597	0.166531
NM_001298058.1	CG10932	0.82916	13.8369	7.33303	3.73341	0.0019411	0.166531
NM_001104148.3	CG13051	13.1549	0	6.57744	-6.22868	0.00194642	0.166531
NM_080321.1	ng3	40.0293	666.167	353.098	4.0416	0.00195271	0.166531
NM_141064.3	Est-Q	13.6671	89.5116	51.5893	2.69335	0.00198442	0.167093
NM_078558.3	v	13.1524	64.3965	38.7744	2.30746	0.00203533	0.169238
NM_142370.2	cysu	14.3876	0.443013	7.41532	-4.65382	0.00219304	0.1801
NR_124562.1	lncRNA:CR44458	6.95025	0	3.47513	-5.31117	0.00223665	1
NM_142559.4	CG17751	10.4874	0	5.24371	-5.86673	0.00231711	1
NM_142181.3	Set	731.681	322.685	527.183	-1.18163	0.00233956	0.186589
NM_170097.3	CG31142	296.557	102.317	199.437	-1.52613	0.00234157	0.186589
NM_132078.2	CG11700	5.46209	47.4004	26.4312	3.04483	0.0023562	0.186589
NM_079409.3	Eip75B	61.6654	3.732	32.6987	-3.97226	0.00241949	0.186671
NM_206315.2	Ilp5	130.694	7.36633	69.0301	-4.16696	0.00244558	0.186671
NM_141866.2	sad	1022.33	109.545	565.935	-3.21842	0.00252907	0.186671
NM_141098.3	CG14568	30.2018	0	15.1009	-7.44688	0.00253096	0.186671
NM_001144645.3	side	45.0466	6.19748	25.6221	-2.7516	0.00254021	0.186671
NR_073852.1	asRNA:CR44201	75.8037	22.6643	49.234	-1.74989	0.00256819	0.186671
NM_001259896.2	CG6865	24.6476	0.693427	12.6705	-4.96013	0.00259669	0.186671
NM_001299505.1	Cyp6a19	13.4134	0.70788	7.06063	-4.02209	0.00263459	0.186671
NM_079005.4	AttC	2.09421	41.8085	21.9514	4.37303	0.00263527	0.186671
NM_057449.4	Cdk1	225.836	69.2341	147.535	-1.71227	0.00265401	0.186671
NM_135074.3	Cyp4ac3	35.6399	193.726	114.683	2.40327	0.00268976	0.186671
NR_124849.1	lncRNA:CR45242	87.9564	21.2177	54.5871	-2.04636	0.00269399	0.186671
NM_164553.2	CG2818	38.9638	4.39652	21.6801	-3.00955	0.00276478	0.189601
NM_136140.3	CG13082	14.3937	1.73494	8.06434	-3.08949	0.00285254	0.193164
NR_133107.1	asRNA:CR45924	18.573	69.4263	43.9997	1.92029	0.00287481	0.193164
NM_139862.3	CG18417	138.32	1150.53	644.425	3.04959	0.00295534	0.194699
NM_001015175.5	CG40191	21.0067	92.159	56.5828	2.16853	0.0029562	0.194699
NM_001299056.1	LSm7	7.50205	0	3.75102	-5.47911	0.00298883	1
NM_001298515.1	Grip84	0	7.72186	3.86093	5.41666	0.00304135	1
NM_142719.2	CG15497	32.4913	4.97509	18.7332	-2.78525	0.00307653	0.200638
NM_079037.4	JhI-26	26.4279	203.698	115.063	2.95683	0.0031903	0.204811
NM_140103.3	Ilp3	2.51676	30.664	16.5904	3.41843	0.00320209	0.204811
NM_139654.2	CG13722	10.16	0	5.08001	-5.8064	0.00327906	1
NR_123888.1	lncRNA:CR45625	0	8.88524	4.44262	5.54877	0.00342797	1
NM_001259735.1	CG8012	71.9077	5.7029	38.8053	-3.76091	0.00351008	0.221357
NM_001104274.2	Ugt35C1	92.1319	25.9932	59.0626	-1.79992	0.00352734	0.221357
NM_176284.3	mthl2	17.8133	2.48891	10.1511	-3.08539	0.00361638	0.224824
NM_058006.4	Stip1	1610.13	642.146	1126.14	-1.3256	0.00390184	0.240035
NM_144350.2	RecQ4	164.352	46.1232	105.237	-1.82975	0.00393322	0.240035
NM_001032046.1	CG33922	6.32354	0	3.16177	-5.20209	0.00400521	1
NM_134534.3	obst-A	26.7883	5.07276	15.9306	-2.51821	0.00421098	0.253219
NR_144649.1	lncRNA:noe	235.026	603.969	419.498	1.36375	0.0042254	0.253219
NM_001274633.1	CG43886	7.38485	0	3.69242	-5.32462	0.00455398	1
NM_135573.4	CG7384	113.213	23.7402	68.4767	-2.23787	0.00471496	0.275498
NM_078510.3	Mcm6	523.417	185.344	354.38	-1.49832	0.00474179	0.275498
NM_079352.4	Prosbeta2	530.297	189.571	359.934	-1.48665	0.0047695	0.275498
NM_141420.3	Ccp84Ag	20.2024	0.221507	10.212	-5.91972	0.00477051	0.275498
NM_140610.4	CG13044	84.5242	11.3542	47.9392	-2.91572	0.00480423	0.275498
NM_167788.2	Cda4	67.183	15.2835	41.2333	-2.0726	0.00489934	0.278287
NM_136767.3	mms4	95.4501	27.5437	61.4969	-1.75549	0.00493654	0.278287
NM_141422.3	Ccp84Ae	40.1951	1.26302	20.7291	-5.05609	0.0050082	0.279954
NM_140599.3	CG13068	33.5761	0.443013	17.0096	-5.92611	0.00506839	0.280958
NM_144161.3	CG13069	16.9664	0	8.48319	-6.59135	0.00511263	0.281068
NM_001275717.1	nonA-l	9.67548	1.05596	5.36572	-3.40225	0.00513909	1
NR_124621.1	lncRNA:CR44472	1.67296	20.4587	11.0658	3.39323	0.00536026	0.292266
NM_132034.2	CG3108	76.5413	5.26536	40.9033	-3.91465	0.005512	0.298096
NM_132102.2	CG14443	9.0647	0.221507	4.64311	-4.79747	0.00566248	1
NM_176343.3	CG7730	45.7078	7.74606	26.7269	-2.52484	0.00581104	0.302378
NM_139542.3	CG12009	12.4399	0.678974	6.55944	-4.00068	0.00583457	0.302378
NM_140301.2	CG11529	12.1513	38.0971	25.1242	1.66345	0.00583877	0.302378
NM_139511.4	Cht7	50.8626	5.60797	28.2353	-3.16796	0.00587938	0.302378
NM_143561.3	Spn100A	16.779	0.820002	8.79951	-4.71778	0.00588546	0.302378
NM_136114.3	CG17350	1.05227	10.3326	5.69246	3.97377	0.00588729	0.302378
NM_169441.2	Hsp70Aa	11.0582	0.47192	5.76504	-4.24704	0.00590937	0.302378
NM_001298380.1	Stim	5.66625	0	2.83313	-4.9905	0.00598999	1
NM_141963.3	Dtg	70.1852	21.9881	46.0866	-1.65333	0.00654768	0.332482
NM_165013.4	bun	127.422	282.907	205.164	1.15795	0.006624	0.33381
NM_139681.2	CG13705	13.7316	1.89042	7.81103	-3.0693	0.00686297	0.343252
NM_169323.3	Npc2e	0.20546	13.579	6.89225	5.26397	0.00698375	0.345269
NM_140310.3	CG4328	81.6294	208.109	144.869	1.34836	0.00702256	0.345269
NM_057593.4	ng2	15.8333	86.497	51.1651	2.3872	0.00709528	0.345269
NM_001144294.2	lectin-22C	14.4389	0	7.21944	-6.3708	0.00711092	0.345269
NR_048373.1	lncRNA:CR31386	40.5226	8.70983	24.6162	-2.25087	0.00731769	0.352734
NM_142525.4	Cyp12a5	23.3646	101.083	62.2239	2.06539	0.00740804	0.35452
NM_166724.4	pan	375.222	879.389	627.305	1.22545	0.00749906	0.35481
NM_001169494.2	bun	55.0275	212.517	133.772	1.92448	0.00752077	0.35481
NM_137057.3	Cpr50Cb	8.24931	0	4.12466	-5.48774	0.00756979	1
NR_133212.1	lncRNA:CR46006	0	7.59331	3.79666	5.31683	0.00770907	1
NM_136426.3	Glo1	254.451	64.4785	159.465	-1.98354	0.00803708	0.374947
NM_135963.4	LSm7	20.3257	4.77625	12.551	-2.08618	0.00806035	0.374947
NM_137767.4	tpr	35.9383	3.79255	19.8654	-3.23856	0.00814554	0.376279
NM_001258953.2	smog	39.2226	268.343	153.783	2.77181	0.00822029	0.377113
NR_125101.1	lncRNA:CR44332	0.846812	19.0768	9.96183	5.60357	0.00834644	0.380277
NM_001276005.1	CycB3	48.8757	11.7711	30.3234	-2.00142	0.00845182	0.382459
NM_170509.2	CG2246	9.19396	0	4.59698	-5.76179	0.00846815	1
NM_206325.1	CG33490	0	6.23734	3.11867	5.11632	0.00856897	1
NM_168880.3	skd	12.831	160.527	86.6791	3.67916	0.00864861	0.38872
NM_164807.2	CG14275	27.828	1.57945	14.7037	-4.02301	0.00881464	0.393523
NM_001104212.2	CG34357	1.9064	38.7666	20.3365	4.69427	0.00914468	0.405536
NM_135485.7	CG4619	42.5894	10.208	26.3987	-2.04036	0.00924587	0.407308
NM_001275319.2	cpx	107.713	293.051	200.382	1.44143	0.00954715	0.417813
NR_124571.1	asRNA:CR43730	33.6675	201.358	117.513	2.60234	0.00967036	0.417881
NM_001273245.2	CG13784	30.829	6.65221	18.7406	-2.21113	0.00967433	0.417881
NM_169704.3	CG32855	7.83538	0	3.91769	-5.42582	0.00984102	1
NM_206022.4	Ir41a	22.0491	3.04131	12.5452	-2.83343	0.009874	0.419755
NM_141637.3	GstZ1	69.4009	19.7035	44.5522	-1.76674	0.00988866	0.419755
NM_140607.3	CG13045	14.886	0	7.44298	-6.43076	0.00990702	0.419755
NM_079667.3	AttD	0	5.9244	2.9622	5.04028	0.00998961	1
NR_133152.1	asRNA:CR45814	36.9191	7.43159	22.1753	-2.21007	0.0101145	0.425832
NM_143458.3	Naa40	102.255	36.0094	69.1321	-1.50274	0.0102115	0.427211
NM_079260.3	Mcm7	362.007	103.095	232.551	-1.81123	0.0104911	0.428418
NM_079712.6	InR	9.44505	38.058	23.7515	1.95117	0.0104996	0.428418
NM_130503.3	CG13360	230.432	35.5449	132.988	-2.6859	0.0105065	0.428418
NM_170060.2	fzo	25.146	6.11427	15.6302	-2.18783	0.0105379	0.428418
NR_124456.1	asRNA:CR45131	50.0151	10.7413	30.3782	-2.17201	0.0105623	0.428418
NM_080314.3	Klp3A	12.473	0.820002	6.64652	-4.19617	0.0107258	0.432411
NM_139954.2	CG7083	255.169	587.766	421.468	1.21147	0.0108953	0.436599
NM_001201595.2	Mur2B	9.94595	0	4.97297	-5.77528	0.0109621	1
NM_001032224.2	Spn43Ab	241.91	632.839	437.374	1.38242	0.0110026	0.437344
NM_144388.2	CG18735	18.2086	0	9.1043	-6.68576	0.0110454	0.437344
NM_136344.3	CG43366	20.6926	3.3433	12.018	-2.49221	0.0111593	0.43924
NM_001043138.2	CG17672	22.3161	3.26282	12.7895	-2.83237	0.0112803	0.441096
NR_124614.1	lncRNA:CR45311	8.04385	0	4.02193	-5.45685	0.0114115	1
NM_143227.2	TwdlM	30.5972	1.65446	16.1258	-4.37295	0.0114603	0.441096
NM_001042893.2	bun	0.61638	11.3734	5.99488	3.80401	0.0114625	0.441096
NM_132384.4	CG2962	10.5296	1.26302	5.89631	-3.12909	0.0114717	0.441096
NM_135517.4	eEF1delta	35.6102	11.2702	23.4402	-1.62949	0.0115622	0.442022
NM_137729.3	CG9752	119.045	42.1959	80.6204	-1.50558	0.011688	0.442729
NM_169286.2	GstZ2	2096.81	744.353	1420.58	-1.49424	0.0117138	0.442729
NM_166459.2	CG30289	10.4491	0.929387	5.68924	-3.25696	0.0118172	0.444113
NM_001272173.1	tw	42.3422	5.4896	23.9159	-2.87394	0.0120361	0.447308
NM_057470.5	Klp61F	329.495	112.448	220.972	-1.55317	0.0120367	0.447308
NM_057587.4	Rbp4	25.5818	1.43295	13.5074	-4.36994	0.0123437	0.456167
NM_132158.2	CG1958	6.09181	0.221507	3.15666	-4.13909	0.0124415	1
NM_136952.3	Cyp301a1	31.4221	6.92529	19.1737	-2.13117	0.0126837	0.463744
NM_001273040.1	CG3104	8.1787	1.05596	4.61733	-3.12563	0.012715	1
NM_142937.4	CG13599	209.517	75.7019	142.609	-1.48584	0.0127303	0.463744
NM_058153.4	fzy	186.796	65.8591	126.327	-1.51662	0.0127578	0.463744
NM_079780.3	E(spl)mgamma-HLH	112.489	38.651	75.57	-1.53859	0.0128831	0.465751
NM_132704.4	mamo	9.09913	0	4.54957	-5.6417	0.0129642	1
NM_001032076.2	cana	22.4665	4.99502	13.7307	-2.09701	0.0131223	0.471835
NM_137832.2	CG4554	176.003	49.6775	112.84	-1.80807	0.0134761	0.481952
NR_124307.1	lncRNA:CR44994	4.85173	0	2.42587	-4.74277	0.0135429	1
NM_132449.2	CG1545	220.394	542.404	381.399	1.29167	0.0136764	0.483807
NM_140854.3	Chd3	154.731	37.1239	95.9274	-2.06034	0.013708	0.483807
NM_057931.5	Lcp65Ac	72.4502	6.68385	39.567	-3.47104	0.013805	0.483807
NM_141601.2	Prosbeta3	1505.81	604.996	1055.4	-1.31606	0.0138189	0.483807
NM_135068.4	Cyp28d1	41.6447	107.141	74.3926	1.39394	0.0139055	0.484288
NM_143299.3	bigmax	148.315	402.24	275.277	1.428	0.0140429	0.486528
NM_057988.4	aurB	249.471	91.2807	170.376	-1.45628	0.0142215	0.490163
NM_132759.2	CG9503	15.0187	2.41391	8.71628	-2.56987	0.0144643	0.493475
NM_001259388.2	Ih	24.0549	172.987	98.5212	2.87545	0.014466	0.493475
NM_137063.3	CG6357	51.1789	12.0785	31.6287	-2.02634	0.0145675	0.494403
NM_142778.2	CG13857	20.5411	78.3218	49.4314	1.91942	0.0147238	0.497172
NM_142086.4	CG9649	0.41824	6.62878	3.52351	3.54189	0.0148172	1
NM_138117.3	spz6	13.689	1.1798	7.43441	-3.38424	0.0150585	0.505904
NM_136706.3	CG12920	90.2771	31.8961	61.0866	-1.46911	0.0151922	0.507203
NM_001258639.2	Rab39	13.8652	44.7739	29.3196	1.66764	0.0152496	0.507203
NM_001031951.3	CNMaR	85.6894	187.58	136.635	1.12283	0.0154121	0.510055
NM_057343.5	Prosalpha3	1085.32	497.46	791.391	-1.12336	0.0155456	0.510528
NM_143215.2	CG6036	11.2299	0	5.61497	-5.97713	0.0156193	0.510528
NM_001300189.1	Gbs-76A	74.6851	262.456	168.57	1.81722	0.0156566	0.510528
NM_144208.3	CG15210	53.6905	16.1965	34.9435	-1.77252	0.0158897	0.51317
NM_169585.2	CG8087	38.2348	433.049	235.642	3.49535	0.0161245	0.51317
NM_168744.2	Ccn	62.7887	197.085	129.937	1.62907	0.01614	0.51317
NM_176424.3	aqz	2142.83	5499.73	3821.28	1.35902	0.0161414	0.51317
NM_140481.2	CG13461	16.8743	103.527	60.2006	2.63879	0.0162094	0.51317
NM_132276.3	CG1789	114.242	49.6673	81.9545	-1.20081	0.0162154	0.51317
NM_144201.4	CG15212	27.8569	1.13644	14.4967	-4.49688	0.0163607	0.51317
NM_141744.3	Rrp46	93.4998	37.9803	65.74	-1.29235	0.01638	0.51317
NM_001298145.1	ATPsyndelta	44.4745	11.0108	27.7427	-2.02204	0.0164319	0.51317
NM_143231.2	TwdlK	10.2005	0	5.10025	-5.88055	0.017089	1
NM_001272132.1	Pur-alpha	60.9161	141.964	101.44	1.19898	0.0176466	0.548528
NM_001299851.1	CG13560	15.6399	0.221507	7.93072	-5.55003	0.0178222	0.551412
NM_167902.2	ABCB7	10.7454	41.4466	26.096	1.98646	0.0180623	0.556252
NM_141971.3	Ugt37A2	11.8304	0	5.91519	-6.05063	0.0182216	0.558572
NM_135720.2	CG6405	15.1712	46.392	30.7816	1.57252	0.0188801	0.568198
NM_001299465.1	CG6329	1.04926	11.7738	6.41153	3.1581	0.0189602	0.568198
NM_137282.3	jtb	24.4005	3.76365	14.0821	-2.73169	0.0189845	0.568198
NM_001300472.1	ATPsynD	10.9423	1.52788	6.23507	-2.79178	0.0190083	0.568198
NM_135061.4	Rpn11	1074.79	513.219	794.004	-1.065	0.019141	0.568198
NR_133443.1	lncRNA:CR46094	7.51669	29.7271	18.6219	1.84914	0.0192012	0.568198
NM_135649.2	Nup160	86.948	38.946	62.947	-1.14086	0.0192618	0.568198
NM_135526.3	Hand	8.70984	51.26	29.9849	2.4481	0.0192647	0.568198
NM_133098.3	Atg101	375.617	745.002	560.31	0.990723	0.0194339	0.568198
NM_057783.3	csw	4.37623	20.0461	12.2112	2.06869	0.0194761	0.568198
NM_141269.3	Tim17b1	3.57505	19.2316	11.4033	2.67692	0.0195035	0.568198
NR_123807.1	lncRNA:CR45668	126.117	281.454	203.785	1.14712	0.0195606	0.568198
NM_140586.3	CG5157	12.1354	1.76384	6.94962	-2.75067	0.0196604	0.568613
NM_169280.4	ps	18.0945	54.3444	36.2195	1.53804	0.0197889	0.569852
NM_137324.4	CG15614	7.33792	0.457467	3.89769	-3.60043	0.0201145	1
NM_140760.4	CG7430	7.586	0.221507	3.90375	-4.38585	0.0201549	1
NM_136876.3	CG8321	10.6602	55.2354	32.9478	2.30317	0.0202189	0.577042
NM_057387.5	Sod1	1442.29	646.679	1044.49	-1.15607	0.0203184	0.577042
NM_001104347.2	CG34278	31.2508	3.70583	17.4783	-3.06322	0.0203602	0.577042
NM_137043.4	link	10.546	1.51343	6.0297	-2.7331	0.0203856	0.577042
NM_167352.3	CG32641	43.8112	11.2159	27.5136	-2.00195	0.0205105	0.577789
NM_057693.5	Pen	1123.01	373.876	748.446	-1.58835	0.0206423	0.577789
NM_142828.3	CG13842	13.1174	0.678974	6.89819	-3.97599	0.0206726	0.577789
NM_057307.2	ng1	24.0693	123.206	73.6375	2.32251	0.0210013	0.581827
NM_142428.3	CG12321	86.1658	38.5924	62.3791	-1.14635	0.0210436	0.581827
NR_133283.1	lncRNA:CR45973	15.7242	0.70788	8.21607	-4.32375	0.0210794	0.581827
NM_140776.3	CG13699	11.861	0.47192	6.16644	-4.31046	0.0211865	0.582365
NM_139692.3	CG4611	136.634	53.6853	95.1598	-1.32517	0.0212953	0.582948
NM_001275459.1	CG9839	160.793	48.1691	104.481	-1.72837	0.0213914	0.583179
NR_073615.1	lncRNA:CR44023	28.292	4.92275	16.6074	-2.40039	0.0217462	0.590431
NM_140595.3	CG13054	51.0002	117.812	84.4063	1.21688	0.0219914	0.594663
NM_142521.4	CG6026	45.0482	5.91269	25.4804	-2.93718	0.0221827	0.597407
NM_137380.3	CG4866	125.689	53.8631	89.776	-1.23545	0.0224162	0.601259
NM_132149.4	CG4593	6.94465	0.23596	3.5903	-4.25114	0.0225842	1
NM_142272.2	Mst89B	16.5762	4.08282	10.3295	-2.01989	0.0225969	0.603673
NM_001169317.1	Sh	3.38122	30.6526	17.0169	3.23752	0.0228486	0.607955
NM_137626.3	Cpr56F	7.09113	0.443013	3.76707	-3.71218	0.0230321	1
NM_138086.4	CG11413	82.2256	7.44254	44.8341	-3.43053	0.0231634	0.611774
NM_001103497.2	sno	3.16844	14.5331	8.85075	2.32839	0.02318	0.611774
NM_001259567.2	SIFa	116.13	44.6895	80.4097	-1.37775	0.023268	0.611774
NM_143744.4	DNApol-alpha60	86.3722	30.6698	58.521	-1.48972	0.023385	0.612429
NM_141932.3	Cyp9f2	289.318	690.958	490.138	1.25277	0.023644	0.616785
NM_001032001.2	Skeletor	16.9264	2.75925	9.84285	-2.52145	0.0238733	0.618407
NR_124581.1	lncRNA:CR44380	16.2919	1.04151	8.66669	-4.03294	0.0238922	0.618407
NM_169272.2	CG18473	17.1129	3.16515	10.139	-2.36076	0.0242201	0.623829
NM_001298574.1	shakB	53.7512	146.249	100	1.42393	0.0242892	0.623829
NM_141423.4	Ccp84Ad	5.50342	0	2.75171	-4.89351	0.0243299	1
NM_001042877.2	Mnn1	43.654	150.41	97.032	1.76332	0.0244256	0.624921
NM_132296.3	CCT2	2272.05	864.853	1568.45	-1.39392	0.0246794	0.628994
NM_079319.4	eIF2beta	622.595	306.557	464.576	-1.01977	0.0250784	0.636722
NM_079227.3	msl-3	60.2332	167.364	113.799	1.5077	0.0253664	0.641586
NM_001259606.2	mth	7.09544	0.23596	3.6657	-4.44392	0.0254349	1
NM_132445.3	C901	9.71639	1.73494	5.72566	-2.51542	0.0255821	0.644591
NM_206301.4	Atg18a	1.90339	10.0127	5.95804	2.47699	0.025869	0.649361
NM_001258483.2	Crk	1.25472	8.85009	5.0524	2.55329	0.026011	1
NM_001276042.1	LpR2	6.53502	19.9938	13.2644	1.7367	0.0261834	0.654782
NM_141688.1	topi	9.94595	0.598495	5.27222	-4.79831	0.0263833	1
NM_001298597.1	wap	92.9797	22.0162	57.4979	-2.04353	0.026537	0.659705
NM_080088.2	can	8.54399	0.929387	4.73669	-3.06603	0.0265979	1
NM_134531.4	CG9577	216.245	90.7749	153.51	-1.24236	0.0266181	0.659705
NM_130678.3	CG14419	15.6359	1.27747	8.45667	-3.61027	0.0266778	0.659705
NM_135820.2	CG9254	0.21278	4.76179	2.48729	3.71834	0.0267458	1
NM_140879.2	ms(3)76Cc	14.1727	0.47192	7.3223	-4.57843	0.0268045	0.660384
NR_124675.1	asRNA:CR44724	0.63102	6.55454	3.59278	2.99228	0.0269061	1
NM_206481.2	sqd	26.0032	64.1864	45.0948	1.27227	0.0270387	0.662292
NM_132267.5	Caf1-180	205.825	64.4902	135.157	-1.68589	0.0271421	0.662292
NM_165005.3	bru1	4.39518	25.2872	14.8412	2.34327	0.0272436	0.662292
NM_141805.2	scpr-A	8.45046	0.23596	4.34321	-4.54393	0.0273116	1
NM_141103.4	CG14565	169.69	28.1743	98.9323	-2.58555	0.0273408	0.662292
NM_079581.4	TfIIFbeta	102.517	208.066	155.291	1.02149	0.0273888	0.662292
NM_134958.4	CG10031	6.50273	20.8634	13.683	1.69607	0.0274793	0.662292
NM_166177.3	Parp16	3.7775	0	1.88875	-4.40241	0.0275042	1
NM_080035.3	SmD1	130.089	42.1182	86.1037	-1.62645	0.027629	0.663313
NR_125090.1	lncRNA:CR44932	10.5696	0.47192	5.52078	-4.12267	0.0277998	0.663313
NM_001103640.2	MICU1	18.6937	58.3276	38.5106	1.64694	0.0278353	0.663313
NM_141962.4	CG6753	11.7856	1.85877	6.8222	-2.5271	0.0279206	0.663313
NM_078946.4	eve	12.7867	37.0892	24.9379	1.52379	0.0280299	0.663541
NM_135797.3	CG6523	205.132	87.4624	146.297	-1.23176	0.0284675	0.6713
NM_143133.3	rha	7.81643	0.598495	4.20746	-4.42581	0.0287441	1
NM_176539.2	CG33110	7.63121	0.457467	4.04434	-3.68932	0.0289708	1
NM_170617.5	lola	1.48515	17.3618	9.42349	3.69073	0.0290424	0.6713
NM_143451.2	ppk19	97.7874	45.7853	71.7863	-1.07665	0.029067	0.6713
NM_001014616.2	dpr4	393.111	746.486	569.799	0.92607	0.0290835	0.6713
NM_176042.2	Rab14	50.4144	102.049	76.2317	1.00935	0.0291209	0.6713
NR_124299.1	lncRNA:CR43826	0.21278	4.88837	2.55057	3.72911	0.02921	1
NM_001201991.2	CG42808	2.5301	11.5468	7.03846	2.47926	0.0293088	0.6713
NM_136983.3	CG17019	13.5033	1.4185	7.46092	-3.47898	0.0294557	0.6713
NM_001382139.1	CG46412	76.4761	31.4078	53.9419	-1.25289	0.0295311	0.6713
NM_205897.2	Syt1	0	4.03946	2.01973	4.43818	0.0295728	1
NM_138261.3	312	14.6814	4.1633	9.42237	-1.76168	0.0295796	0.6713
NM_001316578.1	MetRS-m	19.6688	2.20686	10.9378	-3.06587	0.0296915	0.6713
NM_143568.3	dj-1beta	267.246	129.763	198.505	-1.04871	0.02977	0.6713
NM_001316451.1	Eip75B	7.59591	1.07042	4.33316	-3.01366	0.0298368	1
NM_001300433.1	CG31287	92.6158	24.6903	58.653	-1.9112	0.0298678	0.6713
NM_079868.3	Loxl1	18.1789	3.15343	10.6662	-2.55501	0.0298679	0.6713
NM_080255.3	tara	14.3054	40.3692	27.3373	1.46779	0.0298893	0.6713
NM_137694.4	ND-B14.7	305.734	112.914	209.324	-1.43347	0.0299188	0.6713
NM_080040.5	san	494.89	173.928	334.409	-1.50634	0.0299724	0.6713
NR_124177.1	lncRNA:CR45375	0.20546	5.61344	2.90945	3.92132	0.0300057	1
NR_124790.1	asRNA:CR45160	26.7724	8.39886	17.5856	-1.62689	0.0301565	0.673157
NM_168288.3	Cpr66D	8.2519	0.914934	4.58342	-2.93149	0.0307727	1
NM_001169493.2	bun	42.9475	7.29407	25.1208	-2.55681	0.0308786	0.682906
NM_140811.2	NijB	248.309	103.415	175.862	-1.26063	0.0309944	0.682906
NM_206492.3	CG33332	142.648	68.927	105.787	-1.04337	0.031001	0.682906
NM_137538.2	MetRS	463.537	194.743	329.14	-1.24354	0.0310039	0.682906
NM_176538.2	CG33093	1.05227	8.79929	4.92578	3.69666	0.0314403	1
NM_001031870.2	CG15892	34.2818	14.2049	24.2433	-1.29232	0.0316031	0.691276
NM_132658.2	GstT4	70.9089	194.529	132.719	1.44384	0.0316303	0.691276
NM_132205.3	CG2233	923.479	4783.86	2853.67	2.37211	0.0317251	0.691276
NM_135978.2	CG12288	87.761	38.3213	63.0412	-1.20314	0.0317995	0.691276
NM_001201800.1	d	8.6202	1.16535	4.89277	-2.73702	0.0321215	1
NM_079349.3	Tom	57.5537	26.0221	41.7879	-1.17225	0.0322401	0.694725
NM_168048.2	Gr64a	8.62321	1.19699	4.9101	-3.4303	0.032309	1
NM_136576.3	CG8252	7.4081	0.678974	4.04354	-3.16078	0.0323154	1
NM_001144435.2	CG7504	29.2112	63.9465	46.5789	1.10756	0.032319	0.694725
NR_123998.1	asRNA:CR44987	3.56602	17.2923	10.4292	2.03854	0.0324385	0.694725
NM_165511.3	CG30385	13.3315	1.35795	7.34471	-3.05207	0.0324781	0.694725
NM_139726.2	lin-28	79.7168	264.645	172.181	1.71675	0.0325609	0.694725
NM_001104452.2	CG5028	42.0716	92.8603	67.4659	1.13128	0.0327372	0.694725
NM_139579.3	Sc2	851.674	404.763	628.219	-1.07	0.0329676	0.694725
NM_170179.2	CG31121	11.8403	1.9709	6.9056	-2.47595	0.0329987	0.694725
NM_139527.3	CG14966	139.824	52.4387	96.1316	-1.39117	0.03304	0.694725
NM_170495.2	PH4alphaNE1	8.65851	1.13644	4.89748	-2.65706	0.0330776	1
NM_079604.3	Prosalpha2	968.81	513.746	741.278	-0.916905	0.0331679	0.694725
NM_140791.3	bora	92.0791	26.8717	59.4754	-1.77123	0.0331814	0.694725
NM_142119.3	CG14853	70.871	170.616	120.744	1.25522	0.0332114	0.694725
NR_124208.1	asRNA:CR43936	1.25773	7.76599	4.51186	3.00411	0.0333637	1
NM_001144477.2	bbg	6.97522	0.678974	3.8271	-3.05158	0.033388	1
NM_143189.4	CG42235	87.4816	24.5368	56.0092	-1.82264	0.0336475	0.70164
NR_163201.1	lncRNA:CR46350	1.05227	6.60064	3.82646	3.26332	0.0337125	1
NM_132636.4	CG12723	31.671	2.61549	17.1433	-3.76351	0.0337635	0.701859
NM_001273826.1	CG43647	1.25773	7.28782	4.27278	2.93178	0.0338587	1
NM_142172.3	CG6654	388.931	173.837	281.384	-1.16661	0.0340082	0.702805
NM_137110.4	CG8617	202.9	418.773	310.836	1.04892	0.0340203	0.702805
NM_166627.3	Pym	197.61	76.4543	137.032	-1.36015	0.0344033	0.703321
NM_079640.3	Fkbp39	1260.63	565.595	913.111	-1.15628	0.0344221	0.703321
NM_138240.2	galene	82.7521	22.7854	52.7687	-1.86313	0.0344937	0.703321
NM_176540.2	CG33107	47.4514	103.949	75.7003	1.11404	0.0346081	0.703321
NM_140917.2	CG14186	1014.94	2582.25	1798.6	1.34655	0.0346607	0.703321
NM_001316567.1	CG46026	11.0055	0.443013	5.72428	-4.2405	0.0346797	0.703321
NM_137715.4	LSm1	51.1836	20.1066	35.6451	-1.33657	0.0348706	0.705044
NM_141253.2	CG14662	6.98426	0.221507	3.60288	-4.26414	0.0348776	1
NM_143584.4	CG15553	10.5813	0.914934	5.7481	-3.24877	0.0355311	0.709111
NM_079279.3	Uch-L5	41.6667	17.5826	29.6246	-1.22795	0.0355337	0.709111
NM_078642.4	Cyp1	10602.9	4443.24	7523.05	-1.25477	0.0356008	0.709111
NM_139652.2	CG7465	15.5945	2.01426	8.8044	-2.88714	0.0357439	0.709111
NM_140379.3	CG14111	6.15167	0.598495	3.37508	-4.21668	0.0357551	1
NR_124404.1	lncRNA:CR45004	12.9279	0.443013	6.68544	-4.5103	0.0359195	0.709111
NM_001316620.1	tau	94.2554	192.455	143.355	1.02258	0.0359199	0.709111
NM_143039.3	CG7006	244.898	115.76	180.329	-1.08632	0.0359486	0.709111
NM_079609.3	DNApol-theta	135.644	56.4117	96.028	-1.28056	0.0359494	0.709111
NM_057677.4	pav	755.44	249.245	502.342	-1.59839	0.0360312	0.709111
NM_079376.3	mRpS31	368.57	171.782	270.176	-1.09514	0.0363264	0.711567
NM_001032264.4	nw	15.5188	0.94384	8.23132	-3.93353	0.0364067	0.711567
NM_165429.3	IFT20	18.1186	99.5331	58.8259	2.48892	0.0365271	0.711567
NM_057525.3	C15	55.74	114.827	85.2836	1.01917	0.0366559	0.711567
NM_141760.4	Art1	964.238	427.655	695.946	-1.17052	0.0367436	0.711567
NR_125166.1	asRNA:CR45600	539.718	181.311	360.514	-1.56997	0.0367978	0.711567
NM_165031.3	l(2)k05911	48.2997	6.21194	27.2558	-2.92019	0.037358	0.720306
NM_001258884.1	galectin	3.38122	11.8109	7.59607	1.9652	0.0379479	0.727663
NM_079590.3	Ugt35A1	49.4324	141.789	95.6108	1.49253	0.0382445	0.727663
NM_141724.4	knk	12.4812	2.06583	7.27353	-2.43328	0.0383169	0.727663
NM_143044.3	CG7016	27.5943	66.6975	47.1459	1.26263	0.0383346	0.727663
NM_139888.3	PGRP-SD	5.45176	22.592	14.0219	1.85979	0.038431	0.727663
NM_001038884.2	Atf-2	58.9786	168.268	113.623	1.49484	0.0384602	0.727663
NM_132989.3	CG8568	12.2745	1.565	6.91974	-2.76958	0.0385053	0.727663
NR_125009.1	lncRNA:CR45433	5.06021	0.221507	2.64086	-3.7821	0.0386419	1
NM_166516.3	CG11170	0	3.76638	1.88319	4.29838	0.0386505	1
NR_133289.1	asRNA:CR45951	115.281	242.716	178.999	1.0645	0.0387003	0.729276
NM_168348.3	CG32036	0.41824	6.89091	3.65457	3.61227	0.0389197	1
NM_001382066.1	Sdic4	0.843799	10.6999	5.77184	3.41809	0.0389302	0.731535
NM_001273893.1	CG13954	39.187	136.043	87.6149	1.76992	0.0394789	0.73372
NM_141102.4	CG14572	136.534	22.5038	79.5187	-2.58654	0.0394847	0.73372
NM_137993.4	shu	67.4949	22.7167	45.1058	-1.5779	0.039492	0.73372
NM_078775.3	Pvf2	12.831	3.02686	7.92893	-2.0233	0.0395697	0.73372
NM_169364.3	Rbp1	117.584	246.743	182.163	1.07129	0.0396794	0.73372
NM_142910.3	CG16710	9.72844	1.65446	5.69145	-2.73655	0.0397385	0.73372
NM_139395.2	CG12035	5.92898	0.23596	3.08247	-4.02691	0.0398148	1
NM_134616.3	tilB	24.5994	6.33851	15.469	-1.8302	0.0398554	0.73372
NM_001274704.1	CG32037	0	4.02501	2.0125	4.43574	0.0398832	1
NM_001043253.1	Gyc89Da	2.09852	20.663	11.3807	3.15308	0.0400356	0.73372
NR_133104.2	lncRNA:CR46064	191.705	382.398	287.052	0.994028	0.0401712	0.73372
NM_143050.2	CG11069	25.591	6.21194	15.9015	-1.9492	0.0403276	0.73372
NM_132615.3	hec	10.9496	36.2754	23.6125	1.82986	0.0403392	0.73372
NM_057766.5	noi	509.996	242.291	376.144	-1.0681	0.0403701	0.73372
NR_125096.1	lncRNA:CR44334	0	8.22345	4.11173	5.45352	0.0404465	1
NM_079584.4	Mcm5	314.014	85.6267	199.821	-1.87158	0.0407036	0.737766
NM_137127.3	CG12868	25.3102	100.648	62.9791	1.94126	0.0408328	0.738097
NM_001273850.1	Drat	0.843799	9.62476	5.23428	3.16134	0.0411469	1
NM_001298793.1	cdc14	2.33326	18.7831	10.5582	2.8058	0.0412619	0.743628
NM_143278.2	CAH9	16.8257	2.70144	9.76356	-2.52305	0.0414739	0.743628
NM_079586.4	Fdh	396.751	212.439	304.595	-0.904175	0.0414741	0.743628
NR_156765.1	hpRNA:CR32205	4.86508	0	2.43254	-4.69671	0.0415202	1
NM_136121.2	RtcB	342.828	172.644	257.736	-0.987692	0.0416285	0.74439
NM_141831.2	CG5342	9.52469	0.834455	5.17957	-3.73937	0.0419476	1
NM_001169403.2	mxt	73.5123	146.389	109.951	0.993561	0.0419737	0.747349
NM_001300548.1	Gbp3	1.04926	8.15392	4.60159	2.7279	0.0420142	1
NM_001104181.3	cmpy	20.8155	47.9363	34.3759	1.18252	0.0420187	0.747349
NM_001316563.1	Myo81F	157.241	344.573	250.907	1.12789	0.0421631	0.747916
NM_001103664.2	CG34183	175.823	80.368	128.095	-1.12731	0.0423507	0.748419
NM_078507.2	Spat	36.3956	174.234	105.315	2.24328	0.0424164	0.748419
NM_001104261.2	CG12947	20.8861	6.90262	13.8943	-1.60662	0.0429133	0.755184
NM_137793.2	CG13502	0.41824	5.22747	2.82286	3.19206	0.0429316	1
NM_165953.5	CG30486	0	3.24836	1.62418	4.13523	0.0429802	1
NR_073940.1	lncRNA:CR43951	6.27962	29.1474	17.7135	2.15389	0.0432822	0.758034
NR_124376.1	lncRNA:CR44741	0.21278	4.4309	2.32184	3.57435	0.0433167	1
NM_142162.3	CG6912	151.633	82.4069	117.02	-0.881232	0.0433487	0.758034
NM_137521.3	CG18609	12.1039	1.65446	6.87918	-3.0831	0.0434172	0.758034
NR_125144.1	asRNA:CR45056	48.0346	133.686	90.8602	1.44274	0.0438911	0.758233
NM_001274250.1	CG9380	12.791	34.2522	23.5216	1.36963	0.043892	0.758233
NM_176433.2	mRpL47	263.053	123.961	193.507	-1.0763	0.0439487	0.758233
NM_141104.2	CG14564	11.8778	1.34349	6.61063	-3.01245	0.0439837	0.758233
NR_002104.2	lncRNA:roX2	14.1064	43.9707	29.0385	1.74044	0.0441924	0.758233
NM_001272814.1	CG1504	2.94533	13.1751	8.06022	2.06859	0.0443853	0.758233
NM_001299377.1	CG9084	2.74288	18.0264	10.3846	2.85159	0.0444334	0.758233
NM_140454.3	CG4914	18.3138	2.39398	10.3539	-3.17592	0.0446761	0.758233
NM_001104314.2	CCHa1	52.9377	173.713	113.325	1.68646	0.0446886	0.758233
NM_143774.3	Prosbeta1	592.162	286.657	439.409	-1.04708	0.0447267	0.758233
NM_141867.4	CG6962	296.072	103.524	199.798	-1.50691	0.0447807	0.758233
NM_079327.3	mRpL20	75.7931	29.0544	52.4237	-1.40425	0.0447964	0.758233
NM_169378.2	RpL3	69.1461	9.84627	39.4962	-2.84616	0.0449762	0.759142
NM_205884.3	Plc21C	1.2474	15.4859	8.36664	3.39582	0.0450783	0.759142
NM_143629.4	CG1896	267.024	94.9038	180.964	-1.48815	0.0452028	0.759316
NR_124940.1	asRNA:CR44843	543.121	1525.47	1034.29	1.4873	0.0454912	0.762235
NM_166836.2	ewg	3.98727	17.3122	10.6498	2.00007	0.0457394	0.763315
NM_079058.3	slim	51.8116	108.761	80.2863	1.08286	0.0457852	0.763315
NM_176354.2	pip	6.89169	1.07042	3.98105	-2.85583	0.0458602	1
NM_170087.2	CG10365	0.63102	5.50679	3.06891	2.78628	0.0460459	1
NM_001258621.2	pigs	7.31554	28.7481	18.0318	1.83602	0.0461367	0.767253
NM_057816.5	Cyt-c-d	9.23227	28.3184	18.7753	1.55313	0.0462751	0.767636
NM_139365.3	Pcyt2	496.774	1084.23	790.501	1.1223	0.0464673	0.768907
NM_134877.3	CG18557	3.15811	0	1.57905	-4.20368	0.0466009	1
NM_165425.3	d4	36.8467	8.05078	22.4488	-2.24865	0.0466244	0.769592
NR_125323.1	lncRNA:CR45177	1.27237	7.05811	4.16524	2.83359	0.0469222	1
NM_176735.3	Gmap	18.6208	2.72487	10.6728	-2.83201	0.0471632	0.776559
NM_142238.3	CG4576	7.60925	49.1598	28.3845	2.73289	0.0473215	0.777242
NM_079764.3	asp	275.736	68.6891	172.213	-2.00455	0.0477114	0.778414
NM_140203.1	CG6163	16.7131	1.65446	9.18379	-3.44045	0.0477526	0.778414
NM_079703.3	r-l	825.604	428.904	627.254	-0.944238	0.0477891	0.778414
NM_164852.3	Ggamma30A	18.8323	1.1798	10.0061	-3.84894	0.047861	0.778414
NM_142918.4	CG10232	124.559	43.1761	83.8675	-1.52314	0.0479989	0.778752
NM_001298811.1	CG8668	1.48515	8.83914	5.16214	2.75955	0.0481361	1
NM_080089.3	Cyp4p1	7.94095	38.1444	23.0427	2.27395	0.0482628	0.78113
NM_141713.4	CG11722	79.4443	40.9286	60.1865	-0.965315	0.0484522	0.782291
NM_001274612.1	CG13685	2.74719	17.9865	10.3668	2.65901	0.0489217	0.787017
NM_141513.3	CG7800	237.929	112.246	175.087	-1.07805	0.0489815	0.787017
NM_001104320.2	CG34273	26.6292	1.32904	13.9791	-4.23253	0.049158	0.787949
NM_001300061.1	CG4911	111.277	271.834	191.555	1.2842	0.049615	0.793364
NR_133373.1	asRNA:CR46038	10.3401	1.63727	5.98868	-2.52325	0.0498854	0.795011
NM_001273984.1	CG8878	1.47051	7.8953	4.6829	2.59997	0.0499374	1
NM_078915.3	lbm	3.33128	16.2246	9.77796	2.0503	0.0499571	0.795011
NM_144380.2	lectin-24A	50.5091	8.22072	29.3649	-2.6284	0.0501161	0.795638
NM_137361.4	Vajk4	5.9363	0	2.96815	-5.04702	0.0502243	1
NR_133394.1	asRNA:CR46020	34.3218	96.125	65.2234	1.5083	0.0502764	0.796283
NM_137535.4	CG15098	433.487	837.07	635.279	0.94774	0.0504917	0.797793
NM_136938.2	CG13154	67.9765	23.7582	45.8673	-1.52444	0.0506488	0.798379
NM_137556.4	CG7137	70.5967	34.0295	52.3131	-1.05245	0.0510833	0.803325
NM_132792.3	CG6227	416.457	228.642	322.55	-0.866856	0.0517115	0.811285
NM_140010.2	CG13313	7.61528	0.678974	4.14713	-3.13421	0.0517164	1
NM_139738.2	DNApol-epsilon58	109.165	21.6326	65.3987	-2.32152	0.0519898	0.813733
NM_001299767.1	HmgD	3.37691	13.9518	8.66433	2.3229	0.0522023	0.814383
NM_001300195.1	CG7646	34.2185	79.2464	56.7325	1.18526	0.0522762	0.814383
NM_132237.3	CG2147	164.082	84.9805	124.531	-0.943522	0.0524061	0.814498
NM_079025.5	Cyp6a8	6.10817	0	3.05408	-5.07727	0.0524697	1
NM_168609.2	CG32847	5.5004	0.457467	2.97894	-3.16105	0.052592	1
NM_137395.2	CG10936	211.818	77.6604	144.739	-1.43883	0.0529734	0.819561
NM_164673.3	CG9107	18.9594	5.37201	12.1657	-1.72199	0.0529835	0.819561
NM_134643.4	galectin	33.9162	75.346	54.6311	1.11856	0.0531015	0.819561
NM_142382.3	CG14326	5.51935	0	2.75968	-4.97198	0.0542322	1
NM_135757.3	CG5122	3.76717	0.23596	2.00157	-3.51511	0.0543768	1
NM_080275.3	nol	419.74	93.5395	256.64	-2.16122	0.0544732	0.835011
NM_079248.4	DNApol-alpha50	108.663	36.6891	72.6761	-1.56941	0.0546506	0.835011
NM_001103994.2	CG34267	5.72352	0	2.86176	-4.9902	0.0548243	1
NM_135415.3	CG31886	9.24992	30.7612	20.0056	1.71339	0.054834	0.835011
NM_079643.2	Act88F	9.29125	1.65446	5.47285	-2.62455	0.0548773	0.835011
NM_166966.3	dnc	5.02189	0.443013	2.73245	-3.21423	0.0549061	1
NM_166279.3	GstE9	37.826	10.8436	24.3348	-1.79277	0.0549217	0.835011
NM_001259261.2	CG43341	41.3829	13.5439	27.4634	-1.64994	0.0549421	0.835011
NM_001259043.2	TTLL4A	6.51608	0.693427	3.60475	-2.88941	0.0550174	1
NM_132903.3	Cnx14D	6.6406	31.2074	18.924	2.12868	0.0550559	0.835011
NM_164821.3	CG31897	2.70758	18.7776	10.7426	2.59067	0.0551067	0.835011
NM_140419.3	CG17362	66.5463	444.802	255.674	2.74284	0.0554233	0.837899
NR_073715.1	lncRNA:CR44078	8.62794	1.15089	4.88942	-2.60811	0.0558522	1
NM_001144495.2	CG42393	0.20546	4.72741	2.46644	3.64844	0.0559955	1
NM_137159.4	Cyp6a21	9.09181	0.47192	4.78187	-3.90884	0.0560788	1
NR_133078.1	asRNA:CR45778	630.8	230.934	430.867	-1.45379	0.0561548	0.846856
NR_124391.1	asRNA:CR44907	1.651	11.2991	6.47507	2.49695	0.0562995	0.846856
NM_137156.3	Cyp6a23	78.1748	25.9182	52.0465	-1.59036	0.0563977	0.846856
NM_140645.3	CG13033	205.362	32.1465	118.754	-2.66548	0.0565356	0.847015
NM_136577.2	CG30349	187.511	97.1579	142.334	-0.937115	0.0569858	0.847403
NM_079594.5	mRpL40	139.882	37.154	88.5179	-1.91587	0.0570395	0.847403
NM_132295.2	CG6999	7.96592	21.3599	14.6629	1.50661	0.0570529	0.847403
NM_001201660.3	mamo	16.4913	1.79549	9.14339	-3.42682	0.0570711	0.847403
NM_001258700.2	CkIIbeta	5.2803	29.8986	17.5895	2.59077	0.0572296	0.847497
NM_170263.4	Ald1	1.45286	8.01016	4.73151	2.16674	0.0573216	1
NM_057357.3	rod	371.171	134.168	252.67	-1.46763	0.0574148	0.847497
NM_132430.3	feo	199.795	87.3823	143.589	-1.19969	0.0574596	0.847497
NR_133437.1	asRNA:CR46089	8.41947	24.3215	16.3705	1.69224	0.0581257	0.854045
NM_001104089.2	CG34456	6.06383	1.29192	3.67788	-2.41287	0.0581391	1
NM_001170048.1	CG2082	6.50102	41.2021	23.8516	2.58897	0.0582489	0.854045
NM_058064.5	nop5	650.085	320.361	485.223	-1.02302	0.0582887	0.854045
NM_141476.3	CG10919	4.01827	0	2.00913	-4.40874	0.0584497	1
NM_164537.2	ND-PDSW	4.80179	0.820002	2.8109	-2.98063	0.0584885	1
NM_079634.3	ATPsynO	2010.1	943.09	1476.59	-1.09239	0.0584957	0.855195
NM_057541.5	Brd	12.455	2.25022	7.35259	-2.4315	0.0587156	0.856527
NM_141832.4	wkd	19.2231	56.0153	37.6192	1.48592	0.0588999	0.857334
NM_001259545.2	nahoda	3.38854	0	1.69427	-4.23683	0.0591515	1
NM_175955.3	cutlet	108.468	40.4293	74.4489	-1.422	0.059222	0.858546
NM_140605.2	CG13047	20.6022	3.29446	11.9483	-2.76594	0.0592412	0.858546
NM_001275309.1	CG43968	4.86938	0.23596	2.55267	-3.73206	0.059364	1
NM_079389.4	Syx8	146.434	362.986	254.71	1.31259	0.0598064	0.862457
NR_123849.2	asRNA:CR45185	8.65722	1.30638	4.9818	-2.71719	0.0598558	1
NM_001201827.2	CG42847	1.88875	8.12502	5.00688	2.26494	0.0598846	1
NM_079288.3	Ilp2	278.649	60.5242	169.587	-2.20716	0.0598881	0.862457
NM_001259683.1	CG14989	2347.94	6144.76	4246.35	1.38783	0.0599001	0.862457
NM_079242.3	RNaseX25	271.359	658.924	465.142	1.27802	0.0601813	0.864486
NM_135846.4	Vajk3	34.4415	3.70036	19.071	-3.32165	0.0605721	0.864486
NM_141266.3	CG12173	318.991	170.163	244.577	-0.9071	0.0606831	0.864486
NM_136802.3	CG13227	13.3849	1.57945	7.48217	-2.96846	0.0608635	0.864486
NM_136629.3	Cyp4p3	19.1998	6.45063	12.8252	-1.56091	0.0608639	0.864486
NM_140660.4	PGRP-SB1	1.05227	5.17316	3.11272	2.98694	0.0608652	1
NM_132104.4	CG3226	330.062	136.336	233.199	-1.27509	0.0608842	0.864486
NR_048504.2	lncRNA:CR43126	17.1339	3.70583	10.4199	-2.12237	0.0609507	0.864486
NM_142007.3	CG8483	47.5095	19.9078	33.7086	-1.21902	0.0612029	0.866216
NM_138095.1	CG13587	21.1216	3.67145	12.3965	-2.61804	0.0616116	0.868673
NM_138236.2	Trh	250.592	570.941	410.766	1.18321	0.0616557	0.868673
NM_001276235.1	l(3)80Fg	7.79535	25.9045	16.8499	1.61529	0.0618172	0.868673
NM_080154.5	Lk	462.641	1354.29	908.465	1.54668	0.0618988	0.868673
NM_132595.3	CG15725	32.3494	9.16926	20.7594	-1.75805	0.0621858	0.869236
NM_131986.2	CG15930	2.29967	8.94502	5.62235	2.03414	0.0623036	0.869236
NM_141354.3	Gasp	95.977	42.6229	69.3	-1.18482	0.0623309	0.869236
NM_001382032.1	Ir7g	3.77018	0.221507	1.99584	-3.43189	0.0631387	1
NR_073854.1	asRNA:CR43723	6.09181	0.70788	3.39985	-2.87014	0.063165	1
NM_058105.5	CstF64	244.884	126.379	185.632	-0.94581	0.063275	0.880555
NM_139809.3	Mis12	45.2775	115.164	80.2207	1.31334	0.0634399	0.881007
NM_001299790.1	babos	10.9758	31.6746	21.3252	1.63445	0.0636954	0.882712
NM_079822.3	Pglym78	3.55439	0.23596	1.89518	-3.42655	0.0641355	1
NM_135505.3	CG4839	5.7162	20.5723	13.1443	2.04813	0.064234	0.885866
NM_001104316.2	cv-c	3.57635	20.6563	12.1163	2.44896	0.0643118	0.885866
NM_142847.2	CG6660	10.751	3.05576	6.90339	-1.88452	0.0643225	0.885866
NM_141846.3	CG6830	21.3953	5.97871	13.687	-1.84358	0.0648108	0.887731
NM_142909.4	GILT2	27.1777	61.5368	44.3573	1.2311	0.0648462	0.887731
NM_079719.3	glec	604.952	1863.59	1234.27	1.62144	0.0648582	0.887731
NR_123816.1	lncRNA:CR45531	5.71921	0	2.8596	-4.97563	0.0649565	1
NM_001042889.4	ATPsynG	9.05781	1.62281	5.34031	-2.2254	0.0651274	1
NM_001043170.2	CG40470	442.231	939.745	690.988	1.08597	0.0652917	0.891829
NM_143537.3	Osi23	5.69725	0	2.84862	-4.96959	0.0653013	1
NM_001297906.1	rst	3.37691	0	1.68846	-4.15294	0.0653091	1
NM_001038861.3	CG33465	39.3599	6.95497	23.1574	-2.47737	0.0656453	0.894821
NM_137707.3	Magi	8.41474	1.10753	4.76114	-2.76849	0.0658064	1
NM_079679.3	sqz	156.704	319.42	238.062	1.02846	0.0658499	0.895774
NM_001104009.2	CG34259	5.07786	0.221507	2.64968	-3.77579	0.0660702	1
NM_001298971.1	CG43850	0.63102	6.80419	3.7176	3.12771	0.0661892	1
NM_140484.3	CG13460	750.837	2940.6	1845.72	1.96877	0.0663374	0.900564
NM_133086.4	Nup35	671.933	365.708	518.821	-0.876683	0.0665108	0.901079
NR_123959.1	asRNA:CR44512	21.0447	6.33851	13.6916	-1.68367	0.0670521	0.903082
NM_134677.4	CG13690	87.4965	39.7648	63.6306	-1.14123	0.0670938	0.903082
NM_170202.3	TTLL5	11.1714	1.65446	6.41292	-2.86467	0.0671056	0.903082
NM_143295.4	CG5934	206.517	111.334	158.925	-0.881785	0.067317	0.903082
NM_168470.2	CG32085	353.322	716.117	534.72	1.02361	0.0673374	0.903082
NM_139887.5	CG7506	93.2389	50.6311	71.935	-0.890158	0.067624	0.904406
NR_125318.2	asRNA:CR45139	2.50944	12.1707	7.34008	2.0088	0.0677081	0.904406
NM_167468.3	sun	0.63102	5.29426	2.96264	2.63579	0.0680346	1
NM_170321.3	spn-D	15.138	4.06563	9.60181	-1.75079	0.0680375	0.906985
NM_143262.3	TwdlC	8.04686	0.598495	4.32268	-4.50007	0.068058	1
NM_001201630.2	slpr	14.3928	1.87596	8.13437	-2.9876	0.0681949	0.907265
NR_048113.2	scaRNA:PsiU5-44	0.21278	3.46987	1.84133	3.26869	0.0683488	1
NM_137415.3	Ir54a	22.4096	6.97489	14.6923	-1.70927	0.0683979	0.907692
NR_073646.1	asRNA:CR43959	6.70648	24.8724	15.7894	1.75639	0.0684999	0.907692
NM_001275438.1	Ada2b	34.3085	70.7432	52.5258	1.07437	0.0687375	0.908394
NM_001103849.3	Rpb12	46.0531	17.002	31.5276	-1.43758	0.068826	0.908394
NM_136007.3	CG7094	2.95566	0	1.47783	-4.00472	0.0688329	1
NR_133413.1	lncRNA:CR45223	46.1647	99.8414	73.0031	1.1364	0.0694482	0.91207
NM_206105.4	Cap-G	14.2998	4.88563	9.59271	-1.4734	0.0694724	0.91207
NM_168275.2	CG32354	141.462	65.7533	103.607	-1.11531	0.0695305	0.91207
NR_133254.1	asRNA:CR46033	10.2596	28.0149	19.1372	1.43601	0.0696529	0.91207
NM_169469.2	Hsp70Ba	3.13916	0	1.56958	-4.11355	0.0697536	1
NM_206568.4	Nct	2.73987	0	1.36994	-3.98559	0.0697803	1
NM_001104183.2	CG33286	13.549	0.598495	7.07374	-5.28686	0.0701051	0.915372
NM_168153.2	PVRAP	145.961	277.276	211.619	0.931131	0.0705099	0.915372
NM_166424.2	Treh	1.6876	13.5314	7.6095	2.84645	0.0705251	0.915372
NM_133010.5	par-6	65.5657	34.8288	50.1972	-0.89952	0.070566	0.915372
NR_047862.1	lncRNA:CR43493	10.7118	25.5501	18.131	1.36467	0.0705932	0.915372
NR_073992.1	asRNA:CR44035	4.01525	0.221507	2.11838	-3.45426	0.0707843	1
NM_001169931.2	Ae2	0	3.13898	1.56949	4.05089	0.0710671	1
NM_001300668.1	RpS8	3.38423	0	1.69212	-4.1644	0.0711637	1
NM_001042886.3	CG34109	5.91735	0.457467	3.18741	-3.22567	0.0712092	1
NM_135686.3	zuc	33.1437	7.73161	20.4377	-2.14218	0.0714458	0.923001
NM_168461.2	Mob2	118.46	235.723	177.092	0.977183	0.071558	0.923001
NM_166539.2	CG2852	3.36959	0	1.6848	-4.15712	0.071627	1
NM_206288.4	CG42458	145.186	316.707	230.946	1.13044	0.071657	0.923001
NM_137892.4	CG3700	78.4424	40.643	59.5427	-0.963031	0.0717365	0.923001
NM_137991.1	CG4763	7.20005	0.221507	3.71078	-4.34025	0.0717699	1
NM_141699.3	eloF	4.8767	0	2.43835	-4.75958	0.0718759	1
NM_137319.3	CG6426	22.5465	72.2312	47.3889	1.6245	0.0719344	0.92376
NM_079617.3	timeout	94.2597	30.4647	62.3622	-1.62085	0.0722487	0.926008
NM_137516.2	CG15071	0.42556	6.88543	3.6555	3.49898	0.0726824	1
NM_167559.3	CG32564	83.8157	29.2993	56.5575	-1.48057	0.0727202	0.930259
NM_001272777.1	CoRest	23.0428	6.63502	14.8389	-1.82656	0.0730733	0.930893
NM_142457.3	hmw	4.42617	0.457467	2.44182	-2.83363	0.0730749	1
NM_168260.2	CG13679	4.42617	0.457467	2.44182	-2.83363	0.0730749	1
NM_206044.1	ppk25	5.06322	0.598495	2.83086	-3.77067	0.0730951	1
NM_080003.4	mRpL12	196.287	85.4978	140.893	-1.19638	0.0731319	0.930893
NM_001144470.3	sowah	0.41824	3.9707	2.19447	2.77573	0.0731866	1
NM_078904.2	Cyp6a2	2.54043	14.0322	8.28633	2.90929	0.0731895	0.930893
NM_001259406.2	CG43068	0	2.93193	1.46596	3.93742	0.0732101	1
NM_001259239.1	Dscam1	3.81109	0.23596	2.02352	-3.52245	0.0733854	1
NM_136574.3	CCT8	1058.41	430.678	744.544	-1.29655	0.0734637	0.931116
NM_057393.4	spn-E	45.9291	20.4375	33.1833	-1.17381	0.0734871	0.931116
NM_137873.3	CG42260	141.657	44.6551	93.156	-1.67517	0.0736377	0.931251
NM_143232.3	TwdlJ	5.08518	0	2.54259	-4.8053	0.0739752	1
NM_142608.4	mdlc	63.4406	32.2106	47.8256	-0.970748	0.0739756	0.933749
NM_001273745.1	dimm	36.8903	115.147	76.0188	1.60675	0.0742317	0.934148
NM_141331.3	Rpn5	1367.84	711.939	1039.89	-0.941664	0.0743627	0.934148
NM_080353.5	Prosalpha4	456.649	242.302	349.475	-0.9156	0.0744285	0.934148
NM_141421.2	Ccp84Af	5.50643	0	2.75321	-4.91792	0.0745515	1
NM_137407.3	Dlish	104.455	42.9788	73.7171	-1.29444	0.0746591	0.935277
NM_134761.4	CG10869	1.69362	7.88358	4.7886	3.01301	0.0748218	1
NM_136421.3	CG1850	8.88635	0.693427	4.78989	-3.39394	0.0749124	1
NM_141938.1	NANS	190.767	105.158	147.963	-0.86045	0.0752203	0.940536
NM_140508.3	CG13455	1.90339	7.48667	4.69503	2.04652	0.075376	1
NM_001275687.2	CG34276	3.38725	20.1231	11.7552	2.89058	0.0756139	0.943517
NM_140938.3	CG13813	28.5174	11.1519	19.8346	-1.41367	0.0757668	0.943517
NR_124042.1	lncRNA:CR45706	0.42556	5.56187	2.99371	3.17703	0.0757881	1
NM_001104364.2	gukh	33.9251	15.4679	24.6965	-1.14312	0.0758842	0.943517
NM_131981.3	CG42749	18.1953	1.77205	9.98366	-3.2172	0.0760983	0.944414
NM_140261.2	CG5906	5.28461	0.678974	2.98179	-2.65162	0.0761239	1
NM_137443.3	CG10912	0	4.43988	2.21994	4.62066	0.0762533	1
NM_167145.2	UbcE2H	87.6624	276.648	182.155	1.66848	0.0762982	0.945132
NM_176479.2	GstD3	58.1463	22.026	40.0861	-1.41397	0.0767193	0.948382
NM_079169.3	mRpS35	386.174	203.131	294.653	-0.923428	0.0768458	0.948382
NM_001275916.1	Gclm	0	2.9835	1.49175	4.00942	0.0768689	1
NM_001363926.2	CG11951	6.89169	1.43295	4.16232	-2.6059	0.076898	1
NM_176736.2	CG15643	8.18301	23.1073	15.6452	1.44377	0.0773586	0.952944
NM_142824.3	cd	7.61829	0.693427	4.15586	-3.13749	0.0776341	1
NM_078854.2	Tep1	11.214	0.678974	5.94649	-3.80283	0.0776772	0.9551
NM_142526.4	Cyp12a4	165.267	361.759	263.513	1.12683	0.0778501	0.95546
NR_033152.1	lncRNA:CR42491	1570.8	407.638	989.217	-1.94587	0.0781576	0.956223
NM_001273759.1	CG3262	37.1362	79.8656	58.5009	1.12761	0.0781998	0.956223
NM_141640.5	phu	1.46018	7.33666	4.39842	2.0991	0.0782448	1
NM_166013.2	CG30485	38.3259	12.5711	25.4485	-1.58579	0.0784443	0.956944
NM_136457.6	CG1358	11.504	3.29994	7.40195	-1.78499	0.0786341	0.956944
NM_137268.2	CG30099	2.08388	8.96845	5.52617	1.8438	0.0789136	0.956944
NM_001110873.3	CG40498	22.0581	60.565	41.3115	1.41425	0.0789509	0.956944
NM_142163.3	CG3984	486.988	186.71	336.849	-1.37965	0.0789781	0.956944
NM_001275347.1	Kat60	8.1081	1.15089	4.6295	-2.72644	0.0789782	1
NM_132852.2	CG8565	8.03954	0.47192	4.25573	-3.72809	0.0789941	1
NM_001363929.1	Ntmt	5.67357	1.29192	3.48275	-2.17817	0.0790887	1
NM_135739.3	CG5781	0.21278	3.32884	1.77081	3.24988	0.0791376	1
NM_132259.3	PIP82	1.04926	6.60064	3.82495	2.3148	0.0791473	1
NM_206236.3	Dhc62B	30.627	8.98564	19.8063	-1.74312	0.0792766	0.958358
NM_142650.3	CG17267	34.4799	17.1423	25.8111	-1.00124	0.0794571	0.958358
NM_135511.4	CG5727	45.5807	121.941	83.7607	1.41901	0.0795494	0.958358
NM_142459.4	Nup43	158.192	85.8748	122.033	-0.88084	0.079671	0.958358
NM_001169950.1	CG5946	0.6237	5.14699	2.88535	2.67383	0.0801664	1
NM_001260318.1	CG43092	1.65832	8.4731	5.06571	2.14012	0.0803201	1
NR_125060.1	lncRNA:CR44922	1094.78	3887.08	2490.93	1.82731	0.0803758	0.964223
NR_048039.1	lncRNA:CR43241	17.4127	43.9652	30.689	1.3654	0.0804486	0.964223
NM_001272325.1	OtopLa	1.05959	4.66686	2.86323	2.74283	0.080627	1
NM_001298407.1	Rok	0.63102	7.51207	4.07154	3.21001	0.0808166	1
NM_138235.3	CG13912	22.5768	49.7912	36.184	1.10081	0.0810446	0.967294
NM_001300131.1	CG10222	1.26936	11.3253	6.29734	2.90898	0.0810586	0.967294
NR_124460.1	lncRNA:CR45267	10.7971	1.43295	6.11501	-3.08493	0.0814152	0.967294
NM_137158.4	Cyp6a20	35.0231	15.4163	25.2197	-1.1379	0.0814568	0.967294
NM_001103562.3	CG34331	2.95867	11.2015	7.08008	2.29707	0.0814745	0.967294
NM_136358.3	SmydA-5	3.55138	13.5369	8.54413	1.75412	0.0817582	0.967294
NM_080488.3	DNApol-alpha180	226.879	73.4064	150.143	-1.62648	0.0818226	0.967294
NM_001104442.2	Nepl16	220.644	399.139	309.891	0.847199	0.0818681	0.967294
NM_141662.3	CG9427	4.42316	0.47192	2.44754	-2.9192	0.0819581	1
NM_166557.3	CycB	2.51977	0	1.25989	-3.85618	0.082056	1
NM_135465.4	CG4017	13.3811	2.12364	7.75236	-2.55921	0.0821333	0.968707
NR_074055.1	asRNA:CR44052	40.7472	130.862	85.8048	1.66113	0.0826469	0.973039
NM_143339.3	BCAS2	172.992	74.1072	123.55	-1.21821	0.0829577	0.974219
NM_136893.4	EndoG	309.292	178.585	243.938	-0.79141	0.0832128	0.974219
NM_078712.3	lcs	109.611	794.502	452.056	2.86419	0.0832535	0.974219
NR_133217.1	asRNA:CR46050	33.4457	96.0121	64.7289	1.53461	0.0833329	0.974219
NM_143229.2	TwdlB	4.67685	0	2.33842	-4.7674	0.0834329	1
NM_001274558.1	Ist1	0.41092	4.1633	2.28711	2.86066	0.0835958	1
NM_140616.3	CG13060	5.93199	0.221507	3.07675	-4.05181	0.0837297	1
NM_001259748.2	CG43078	8.03653	0.929387	4.48296	-2.82357	0.0837583	1
NR_048103.1	snoRNA:2R:9445205	8.03051	1.3724	4.70145	-2.26282	0.0838129	1
NM_057346.5	ase	503.138	254.175	378.656	-0.987561	0.0839102	0.976784
NM_140982.2	CG5059	70.8574	242.765	156.811	1.76249	0.0839464	0.976784
NM_135713.3	crok	190.727	102.727	146.727	-0.886531	0.0839928	0.976784
NM_169476.2	Snx3	7.3672	1.3724	4.3698	-2.1265	0.0840299	1
NR_133319.1	lncRNA:CR46141	0.20546	3.23391	1.71969	3.17376	0.0843249	1
NR_167880.1	asRNA:CR46486	6.32526	26.4397	16.3825	2.15887	0.0845446	0.978701
NM_166019.3	shot	55.2919	118.391	86.8413	1.10023	0.0846414	0.978701
NM_137240.4	CG8414	92.6539	50.3909	71.5224	-0.886205	0.0847432	0.978701
NM_142225.3	CG5404	114.401	61.038	87.7193	-0.901383	0.0848894	0.978701
NM_167381.3	CG32625	10.9362	27.5535	19.2448	1.36948	0.0848933	0.978701
NM_138207.3	hiro	3.3739	0.221507	1.7977	-3.24392	0.0849748	1
NM_001144621.3	InR	22.0392	49.4767	35.7579	1.102	0.0851172	0.979584
NM_137053.2	CG6220	4.86508	0.598495	2.73179	-3.70644	0.0851908	1
NM_001382122.1	IBIN	2.74288	0	1.37144	-3.87953	0.0852075	1
NM_170542.2	Zwilch	141.902	58.3971	100.15	-1.28366	0.0853169	0.980187
NM_001274213.2	YME1L	2.73556	0	1.36778	-3.87521	0.0855334	1
NM_137657.3	CG11110	113.321	58.1948	85.7578	-0.94246	0.0864876	0.991924
NM_143099.4	Sil1	40.3336	80.5219	60.4277	0.986043	0.0866659	0.992091
NM_142213.2	B9d1	0	2.83426	1.41713	3.92768	0.0867225	1
NM_140819.2	CG6839	0.82184	13.7029	7.26236	3.82194	0.0868737	0.992091
NM_166291.2	CG30116	5.70888	29.9068	17.8078	2.49641	0.0870641	0.992091
NM_170256.2	gro	5.45477	15.2491	10.352	1.38803	0.0874357	0.992091
NM_168743.3	Ndfip	286.167	662.508	474.337	1.20575	0.0875337	0.992091
NM_057316.5	Ote	265.215	131.982	198.599	-1.01692	0.0875884	0.992091
NM_136832.4	CG12384	184.47	552.429	368.45	1.57878	0.0877272	0.992091
NR_048332.1	lncRNA:CR42721	3.17145	0	1.58573	-4.05624	0.0877556	1
NM_167349.2	CG32645	35.2284	7.08351	21.156	-2.27114	0.0879682	0.992091
NR_133179.1	lncRNA:CR45979	4.42015	13.1489	8.78454	1.45232	0.0881155	0.992091
NM_001259212.2	CG17508	75.9624	153.522	114.742	0.991983	0.0884679	0.992091
NM_144405.2	Lcp65Ag3	2.11918	37.7052	19.9122	4.28045	0.088646	0.992091
NM_167271.2	ssp7	18.0248	4.84851	11.4366	-1.87652	0.0887519	0.992091
NM_001299272.1	Lnpk	7.81041	1.73494	4.77267	-2.03881	0.0887798	1
NM_140514.3	CG13454	3.5574	0.598495	2.07795	-3.3348	0.0888174	1
NM_170181.3	PIG-S	132.672	64.8544	98.7631	-1.01092	0.0888514	0.992091
NM_058145.4	fs(1)Ya	0	2.58384	1.29192	3.78312	0.0890892	1
NM_132501.3	Kmn1	9.03714	3.16789	6.10251	-1.63899	0.0892199	0.992091
NM_135602.4	Nup107	800.853	406.091	603.472	-0.979983	0.0892545	0.992091
NM_078885.3	Mpp6	19.7593	6.95146	13.3554	-1.39402	0.0892547	0.992091
NM_138108.3	CG3663	73.795	33.7826	53.7888	-1.14639	0.0892626	0.992091
NM_001259488.2	Tab2	1.05959	15.5609	8.31023	4.29545	0.0893563	0.992091
NM_135510.3	CG5731	17.3843	48.8227	33.1035	1.42266	0.0897529	0.992091
NM_206746.2	Lcch3	806.738	1587.79	1197.26	0.975651	0.0897994	0.992091
NM_140661.3	CG9701	4.21641	0.221507	2.21896	-3.49306	0.0898528	1
NM_170029.2	CG31161	5.22304	0.914934	3.06899	-2.29985	0.0899334	1
NM_001299635.1	lolal	4.22803	12.6942	8.46112	1.74865	0.0899512	0.992091
NM_079750.4	Hsp68	197.523	82.3451	139.934	-1.27259	0.0900688	0.992091
NM_079106.3	Ssrp	1726.43	979.85	1353.14	-0.817227	0.0901212	0.992091
NM_137470.2	CG18538	0.82916	8.45941	4.64429	3.01328	0.0903191	1
NM_168277.2	GstO2	50.0186	21.1853	35.6019	-1.20681	0.0903914	0.992091
NM_140322.3	CG10657	36.6697	11.6617	24.1657	-1.66218	0.0904152	0.992091
NM_143454.3	Obp99c	4.19574	12.7094	8.45259	1.6376	0.0904616	0.992091
NM_001043247.2	tefu	124.642	47.2417	85.9417	-1.39935	0.0905291	0.992091
NM_001299705.1	CG30148	0.20546	3.10734	1.6564	3.16224	0.0908789	1
NM_144351.4	pont	485.719	208.356	347.037	-1.21994	0.0912402	0.994532
NM_080188.3	Hsp70Bb	19.6505	2.99521	11.3228	-2.66241	0.091311	0.994532
NM_170182.3	sud1	96.3826	43.789	70.0858	-1.119	0.0914861	0.994532
NM_079663.3	Prx3	409.848	207.616	308.732	-0.978504	0.0914868	0.994532
NM_137077.4	Ctf4	119.927	48.5723	84.2495	-1.30012	0.0915141	0.994532
NM_166605.2	CG30411	4.18411	15.364	9.77406	2.02802	0.0916489	0.994532
NR_133291.1	asRNA:CR46068	14.9554	37.8115	26.3834	1.27397	0.091921	0.9956
NM_168039.3	CG32264	93.1832	196.783	144.983	1.07324	0.0920466	0.9956
NM_079523.3	Edg84A	3.98296	11.8226	7.9028	1.58516	0.0924998	0.998602
NM_078835.3	kek1	145.924	368.8	257.362	1.34226	0.0929102	0.998602
NM_001274989.1	Diap1	0.61638	6.03379	3.32508	2.8671	0.0930651	1
NM_078760.3	GluRIIA	2.93801	9.73415	6.33608	1.69692	0.0931227	0.998602
NM_141698.2	CG8534	5.71921	0.221507	2.97036	-3.994	0.0931401	1
NM_001299649.1	Eip55E	4.17809	0.47192	2.32501	-2.90563	0.0934326	1
NM_001103551.2	CCKLR-17D1	121.391	207.88	164.635	0.782131	0.0935123	0.998602
NM_166120.2	Rif1	180.391	56.7001	118.545	-1.66647	0.0935227	0.998602
NM_141082.2	CG7166	228.768	396.183	312.475	0.795736	0.093793	0.998602
NM_143682.4	Kif3C	39.9205	75.7957	57.8581	0.953228	0.0942706	0.998602
NM_001259295.2	Pdk	58.021	132.008	95.0144	1.18611	0.0943002	0.998602
NM_001298077.1	Smox	126.371	231.891	179.131	0.870537	0.0945891	0.998602
NM_141386.2	CG10298	15.4516	3.58747	9.51954	-2.03527	0.0946324	0.998602
NM_001144406.3	Mrtf	6.35324	0.598495	3.47587	-4.14504	0.0946714	1
NM_078575.3	dy	6.35324	0.598495	3.47587	-4.14504	0.0946714	1
NM_143585.3	CG11318	13.9672	1.40131	7.68427	-3.15684	0.094781	0.998602
NM_165754.2	mlt	0.846812	4.14337	2.49509	3.36757	0.0948556	1
NM_001382126.1	tau	2.7515	11.782	7.26676	1.9026	0.0950069	0.998602
NM_137095.3	RpS23	6.55138	0.834455	3.69292	-3.15635	0.0950835	1
NM_168571.3	Ptip	180.439	85.2267	132.833	-1.0838	0.0952103	0.998602
NM_164685.2	CG31642	8.88334	1.12199	5.00266	-2.71313	0.0952515	1
NM_134890.3	Ccdc85	158.119	281.568	219.844	0.824516	0.095267	0.998602
NM_001275978.2	Orct2	7.39217	1.19699	4.29458	-2.97852	0.0952831	1
NM_079439.4	asf1	15.3994	4.00234	9.70088	-1.95189	0.095464	0.998602
NM_143542.2	Jon99Fii	4.65962	0	2.32981	-4.66963	0.0956004	1
NM_079144.5	Lsp1gamma	8.45046	0.929387	4.68993	-2.92299	0.0956653	1
NR_048005.1	mir-2a-2	0.6237	4.31878	2.47124	2.38529	0.0956774	1
NR_047865.1	asRNA:CR43609	12.2529	2.03692	7.14493	-2.369	0.0958081	0.998602
NM_142669.4	Ktl	7.98358	23.1163	15.5499	1.58635	0.0958875	0.998602
NM_001273089.2	RpL40	2.7502	0	1.3751	-3.89257	0.0959011	1
NM_141378.3	Osi14	2.7502	0	1.3751	-3.89257	0.0959011	1
NR_124141.1	asRNA:CR44996	4.19875	0.457467	2.32811	-2.75535	0.096004	1
NM_079933.4	trbl	85.7364	169.185	127.461	0.976883	0.096008	0.998602
NR_047781.1	mir-4964	9.30158	48.725	29.0133	2.46846	0.0962019	0.998602
NM_001273739.1	l(2)k14505	11.6159	2.28733	6.95161	-2.11254	0.0964304	0.998602
NM_176140.4	lola	21.2836	53.9654	37.6245	1.33054	0.0964522	0.998602
NM_078927.3	cn	8.43411	1.90487	5.16949	-2.23716	0.0964693	1
NM_166824.3	CG11155	69.4349	127.474	98.4544	0.871197	0.0964786	0.998602
NR_124439.1	lncRNA:CR45471	0.83648	6.76083	3.79865	2.77934	0.096553	1
NM_165877.3	CG30203	464.914	188.784	326.849	-1.29981	0.0965573	0.998602
NM_079738.3	DNApol-epsilon255	175.785	45.7627	110.774	-1.93398	0.0965812	0.998602
NM_001103573.2	Ir21a	1.47783	5.58727	3.53255	2.22822	0.0966283	1
NM_001297846.1	ssx	34.7013	116.92	75.8104	1.74234	0.0967015	0.998602
NM_142744.3	mRpL35	263.277	136.314	199.796	-0.951389	0.0967817	0.998602
NM_079973.3	CG10939	592.704	291.812	442.258	-1.02068	0.0968416	0.998602
NM_079245.3	Nmt	666.065	310.144	488.105	-1.09884	0.0968568	0.998602
NM_001202314.2	CG42822	6.46613	20.6383	13.5522	1.725	0.0969504	0.998602
NM_079864.4	Gycbeta100B	640.87	1194.35	917.608	0.898999	0.0971177	0.998602
NM_141937.2	CG17202	250.365	107.6	178.982	-1.21831	0.0971291	0.998602
NM_001042892.3	bun	21.7618	63.941	42.8514	1.49474	0.09721	0.998602
NM_001032102.2	CG33679	38.4111	12.4039	25.4075	-1.61107	0.0972966	0.998602
NM_079111.3	Taldo	2660.59	701.792	1681.19	-1.92208	0.0974525	0.998602
NM_141830.3	CG6790	14.1563	3.62535	8.89084	-1.92544	0.0975784	0.998602
NM_001300185.1	Max	1.87411	8.47036	5.17224	2.23862	0.0981363	1
NR_133522.1	lncRNA:CR32636	3.99028	0.820002	2.40514	-2.60993	0.0981937	1
NM_134845.2	Cyp309a2	4.02989	0	2.01495	-4.48829	0.0982852	1
NR_133447.1	asRNA:CR46097	105.479	54.0013	79.7402	-0.969641	0.0983827	0.999986
NM_139763.3	CG6602	19.5478	6.61783	13.0828	-1.45817	0.0985433	0.999986
NM_165631.2	Ggamma1	1833.44	3311.44	2572.44	0.853218	0.0987123	0.999986
NM_134959.2	CG2816	15.8207	3.87577	9.84822	-1.9859	0.0987248	0.999986
NM_001260296.1	CG5793	0.843799	5.35131	3.09755	2.41559	0.0987314	1
NM_001298798.1	lectin-28C	10.1617	0.598495	5.38012	-4.8636	0.0988909	1
NM_141385.2	CG17917	17.3666	4.18947	10.7781	-1.99666	0.0991286	0.999986
NM_001274858.2	Wbp2	3.36959	12.0387	7.70413	2.07847	0.0992345	0.999986
NM_079463.3	kni	3.58237	0.221507	1.90194	-3.25471	0.0993981	1
NM_001014730.2	CG33557	4.85475	0.47192	2.66333	-2.9533	0.0996473	1
NM_141946.3	CG18549	71.4737	171.867	121.67	1.24358	0.0996641	0.999986
NM_136585.3	FANCI	175.468	78.567	127.018	-1.15702	0.0997093	0.999986
NR_073770.1	asRNA:CR44083	140.903	363.853	252.378	1.36893	0.0997235	0.999986
NM_001382038.1	CG17574	3.7422	0.23596	1.98908	-3.54469	0.099828	1
NR_123780.1	lncRNA:CR44470	3.58237	0.23596	1.90917	-3.24603	0.100006	1
NM_001272904.1	lwr	4.1811	0.443013	2.31206	-2.87241	0.100037	1
NM_001276068.1	His2Av	31.0409	9.23879	20.1398	-1.74831	0.100315	0.999986
NM_057424.4	alphaTub84B	25934.9	12016.5	18975.7	-1.10984	0.100533	0.999986
NM_139693.2	CG10674	25.3592	8.74421	17.0517	-1.47066	0.100845	0.999986
NM_079566.4	betaTub85D	20.8744	6.94522	13.9098	-1.4715	0.100946	0.999986
NM_142568.3	CG7432	11.248	1.34349	6.29577	-2.97779	0.100977	0.999986
NM_001258479.3	Arl4	3.78482	13.892	8.8384	1.88889	0.100988	0.999986
NM_138141.3	CG3770	5.0615	0.66452	2.86301	-2.68397	0.101013	1
NM_001170362.1	CG12567	2.50944	9.70798	6.10871	1.68468	0.101078	0.999986
NM_080496.4	mtSSB	128.931	44.6278	86.7794	-1.53318	0.101118	0.999986
NM_135744.2	CG6180	724.954	367.86	546.407	-0.979665	0.101161	0.999986
NR_048035.1	lncRNA:CR43148	29.6803	72.5825	51.1314	1.33885	0.101346	0.999986
NM_001298120.1	Aladin	49.1333	16.1586	32.6459	-1.60723	0.101355	0.999986
NM_134888.4	CG3165	16.4104	6.06817	11.2393	-1.37925	0.101641	0.999986
NM_136435.4	fa2h	4.79748	13.4419	9.11971	1.52004	0.102005	0.999986
NM_143043.3	CG13640	9.07684	53.7442	31.4105	2.50429	0.102028	0.999986
NM_142857.4	CG17121	73.5154	179.76	126.638	1.27541	0.102289	0.999986
NM_165390.2	Cul2	11.5319	26.3612	18.9466	1.14152	0.10235	0.999986
NM_132320.3	mxc	12.4804	2.80535	7.64285	-2.08467	0.102402	0.999986
NM_140781.4	CG4306	10.4314	3.49878	6.96511	-1.5872	0.102465	0.999986
NM_176127.3	Galphao	1.4675	7.04365	4.25558	1.94388	0.102605	1
NM_141129.3	CG11523	197.289	92.4587	144.874	-1.0974	0.10261	0.999986
NM_139922.3	CG13676	19.5177	4.67858	12.0981	-2.08314	0.102628	0.999986
NR_073973.1	lncRNA:CR43995	2.52278	9.3138	5.91829	2.09132	0.102738	0.999986
NM_143184.2	Mco3	11.043	1.43295	6.23798	-3.148	0.102818	0.999986
NM_141121.4	CG7139	341.743	561.617	451.68	0.716175	0.103037	0.999986
NM_143711.3	Ref1	2533.52	1309.47	1921.5	-0.951611	0.10311	0.999986
NM_140642.3	CG42514	6.46442	21.9666	14.2155	1.64486	0.10311	0.999986
NM_001015405.4	FASN3	86.473	25.1091	55.791	-1.77099	0.103197	0.999986
NM_165703.3	Prosalpha7	348.709	186.937	267.823	-0.898949	0.103421	0.999986
NM_001300339.1	CAH7	10.2919	2.70144	6.49665	-1.77398	0.103454	0.999986
NM_143008.3	CG13618	11.4053	2.50884	6.95706	-2.11109	0.103818	0.999986
NM_001272598.1	CG15760	77.3745	181.27	129.322	1.24576	0.103917	0.999986
NM_139990.3	Cdc6	92.5204	44.5645	68.5425	-1.06624	0.103977	0.999986
NM_080509.3	SNF4Agamma	0.21278	3.89569	2.05424	3.48262	0.104116	1
NM_079021.5	AttA	0.61638	5.14426	2.88032	2.73411	0.104372	1
NM_001260337.1	Nup98-96	0.20546	3.51597	1.86071	3.22647	0.104572	1
NM_001273590.1	AspRS-m	25.2687	9.45756	17.3631	-1.3822	0.10459	0.999986
NM_166271.3	lolal	0.82184	6.85379	3.83781	2.71385	0.104598	1
NM_143592.2	CG1544	56.5679	156.622	106.595	1.4627	0.104768	0.999986
NM_141252.3	CG1124	804.801	361.826	583.313	-1.15263	0.104826	0.999986
NM_170215.2	CG31288	18.8103	2.05137	10.4309	-3.07804	0.10509	0.999986
NM_001298028.1	CG3168	4.00793	0.457467	2.2327	-2.66208	0.105121	1
NM_132405.3	CG2887	4.00061	0.457467	2.22904	-2.65883	0.105411	1
NM_168440.3	Elo68alpha	5.50643	0.221507	2.86397	-3.93529	0.105569	1
NM_057704.5	Odc1	29.6594	94.7351	62.1972	1.65909	0.105689	0.999986
NM_001032399.3	eys	24.5093	74.5283	49.5188	1.60912	0.105826	0.999986
NR_003793.1	snoRNA:Psi28S-1153	6.54536	1.13644	3.8409	-2.20257	0.106011	1
NM_143742.3	TwdlT	2.54173	0	1.27086	-3.86868	0.106097	1
NM_142271.3	CG6126	245.656	123.923	184.789	-0.983746	0.10616	0.999986
NM_001043115.3	Shab	0.846812	4.11446	2.48064	3.35541	0.106174	1
NM_166736.4	ABCD	19.1752	77.4927	48.3339	2.03389	0.106528	0.999986
NR_133193.1	asRNA:CR45871	250.148	89.2329	169.69	-1.4874	0.106633	0.999986
NM_001014659.3	slo	1.69061	7.09796	4.39429	2.16757	0.10666	1
NM_176126.3	Galphao	1.4675	7.88085	4.67417	2.1067	0.106735	1
NM_143148.2	CG5079	14.3157	29.7822	22.049	1.0252	0.106907	0.999986
NM_001298626.1	CG15824	4.01827	0.23596	2.12711	-3.40304	0.106909	1
NM_079961.4	AstA-R1	2.09421	8.89969	5.49695	2.0634	0.107008	0.999986
NM_001272379.1	CG4617	6.5587	0.678974	3.61884	-2.92398	0.107092	1
NR_124415.1	lncRNA:CR44993	3.36788	12.1363	7.75211	1.62925	0.107206	0.999986
NM_001273528.1	TfIIS	31.0349	10.6546	20.8447	-1.52492	0.107363	0.999986
NM_142593.2	CG4459	13.3229	2.2385	7.78068	-2.66978	0.107382	0.999986
NM_137333.4	NiPp1	99.043	214.523	156.783	1.10443	0.107428	0.999986
NM_079473.4	ppl	235.895	141.638	188.766	-0.735129	0.107462	0.999986
NM_001382176.1	CLIP-190	3.38984	13.8107	8.60028	1.85632	0.107494	0.999986
NR_133145.1	asRNA:CR45807	22.0719	44.1192	33.0955	1.00003	0.107634	0.999986
NM_001259026.2	CG5850	2.54173	8.7407	5.64122	1.80033	0.107659	0.999986
NM_142649.4	CG4000	3.76286	0.457467	2.11016	-2.66884	0.107714	1
NR_048278.2	asRNA:CR43159	7.53434	1.80096	4.66765	-1.92439	0.108092	1
NM_001273727.1	CG9265	20.3051	41.1267	30.7159	1.00335	0.108104	0.999986
NM_206770.2	Rcp	60.9741	31.3019	46.138	-0.954039	0.108113	0.999986
NM_001258797.1	Sh	14.3846	35.0179	24.7013	1.2895	0.108173	0.999986
NM_165826.3	Gr47b	11.8274	1.41576	6.62157	-2.89345	0.108256	0.999986
NM_139618.4	Cpr64Ad	54.0288	5.87206	29.9504	-3.22162	0.108323	0.999986
NR_124665.1	asRNA:CR44653	2.5301	0	1.26505	-3.74409	0.108392	1
NM_167054.2	CG12236	72.2153	41.3029	56.7591	-0.798469	0.108773	0.999986
NM_001273896.1	Pdk	0.41092	3.98515	2.19804	2.79425	0.10879	1
NR_073745.1	lncRNA:CR43855	5.88506	33.1044	19.4947	2.57161	0.108811	0.999986
NM_137798.4	GM130	137.476	401.248	269.362	1.5368	0.108845	0.999986
NM_001201666.2	Ranbp16	296.931	639.09	468.01	1.10548	0.108857	0.999986
NM_165461.3	EcR	1.4675	7.01748	4.24249	2.05915	0.109087	1
NM_001275397.1	CG1943	597.337	192.398	394.868	-1.63504	0.109156	0.999986
NM_001299726.1	CG15650	5.47844	0.914934	3.19669	-2.23564	0.109379	1
NM_141483.3	CG2993	71.8569	140.426	106.141	0.977022	0.109911	0.999986
NM_136367.3	CG30431	10.5753	33.2306	21.903	1.63331	0.110067	0.999986
NM_165446.2	ZnT41F	2.94102	8.42777	5.6844	1.7384	0.110551	0.999986
NM_164900.3	bsk	128.026	208.487	168.256	0.695896	0.110652	0.999986
NM_001259675.2	CG43074	2.32464	11.8949	7.10977	2.54929	0.110807	0.999986
NM_057473.4	tam	242.43	105.397	173.914	-1.19879	0.110813	0.999986
NM_164578.4	tutl	4.02559	0	2.01279	-4.4571	0.110888	1
NM_057508.4	Cys	81.199	38.0435	59.6213	-1.09711	0.110928	0.999986
NM_134909.3	CG34393	9.26586	22.3815	15.8237	1.20735	0.110994	0.999986
NR_073657.1	asRNA:CR44053	9.24089	28.9318	19.0863	1.58735	0.111131	0.999986
NM_139626.2	CG1273	9.27619	3.40385	6.34002	-1.57951	0.111189	0.999986
NM_140600.3	CG13067	391.896	150.267	271.081	-1.38468	0.111235	0.999986
NM_169084.2	CG31546	8.86569	1.95644	5.41107	-2.01807	0.111239	1
NM_001273012.1	CG9886	4.18541	11.9691	8.07727	1.38832	0.111252	0.999986
NM_140893.3	Ccdc58	45.3525	100.736	73.0443	1.11342	0.111438	0.999986
NM_168128.3	DnaJ-1	4.00363	0	2.00181	-4.44842	0.111685	1
NM_078909.4	Tsp42Eg	60.1307	123.876	92.0034	1.06709	0.111972	0.999986
NM_143033.3	lili	97.8382	155.37	126.604	0.670095	0.112245	0.999986
NM_137629.2	CG13871	8.68089	0.678974	4.67993	-3.41554	0.112311	1
NM_001298262.1	CG12096	2.52709	7.98673	5.25691	1.7116	0.112313	1
NM_140846.2	CG14089	1.26505	5.54741	3.40623	2.41245	0.112357	1
NM_001298432.1	RpS5a	9.84434	2.71589	6.28012	-1.69552	0.112718	0.999986
NM_140735.3	Edc3	1109.1	2637.29	1873.19	1.24888	0.112719	0.999986
NM_141700.3	CG16904	3.82573	0	1.91286	-4.47459	0.112811	1
NM_141641.4	CG8149	185.795	97.6029	141.699	-0.917681	0.113018	0.999986
NM_001300645.1	fkh	1.05658	5.92988	3.49323	2.17665	0.113269	1
NM_176486.2	Hsp70Bbb	3.52942	0.23596	1.88269	-3.46137	0.113336	1
NM_001104078.2	CG34462	5.44917	15.3964	10.4228	1.66559	0.113524	0.999986
NM_141097.4	CG14569	453.717	88.9199	271.318	-2.34781	0.113917	0.999986
NM_169774.3	CG31249	191.482	99.0925	145.287	-0.946614	0.114296	0.999986
NM_137605.3	CG13872	6.34592	0.834455	3.59019	-3.10026	0.114372	1
NM_164894.2	ova	26.7514	66.5042	46.6278	1.25726	0.114395	0.999986
NR_167859.1	lncRNA:CR46475	0.843799	5.78337	3.31359	2.39723	0.11456	1
NM_001273674.1	sick	5.45046	13.7412	9.59583	1.30407	0.114595	0.999986
NM_137321.3	CG6435	40.7319	89.2833	65.0076	1.15541	0.114783	0.999986
NM_079006.4	cid	29.8117	13.7509	21.7813	-1.13314	0.115017	0.999986
NM_001274266.1	Tudor-SN	131.166	42.3568	86.7612	-1.63688	0.115041	0.999986
NR_124606.1	lncRNA:CR44417	55.9739	113.804	84.8892	1.00585	0.115476	0.999986
NM_001043151.2	CG34116	48.0295	109.789	78.9094	1.16108	0.115638	0.999986
NM_001110990.3	spok	5439.21	1576.51	3507.86	-1.78652	0.115652	0.999986
NM_001032240.2	CG33792	0.41092	4.35042	2.38067	2.84377	0.115708	1
NR_124017.1	lncRNA:CR45006	2.53742	0	1.26871	-3.756	0.116144	1
NM_001275623.1	kmr	9.07675	30.6346	19.8557	1.76721	0.116202	0.999986
NM_169352.3	CG31391	4.64929	0.820002	2.73464	-2.69431	0.116282	1
NM_142793.3	CG7054	58.584	26.805	42.6945	-1.11625	0.116377	0.999986
NR_074072.2	lncRNA:CR44043	5.50643	25.2888	15.3976	2.37328	0.116481	0.999986
NM_001298767.1	Hmgcl	34.7823	16.5879	25.6851	-1.10749	0.116558	0.999986
NM_137227.3	Pex11	141.685	80.3348	111.01	-0.818393	0.116694	0.999986
NM_164316.3	CG31516	5.70457	0.47192	3.08824	-3.19551	0.116983	1
NM_170643.3	mtd	5.04084	17.0294	11.0351	1.61985	0.117102	0.999986
NR_048037.1	lncRNA:CR43241	16.1666	37.2298	26.6982	1.20733	0.117125	0.999986
NM_136074.4	CG10428	39.4265	78.2889	58.8577	0.947135	0.117256	0.999986
NM_142524.4	CG6040	71.2034	32.6454	51.9244	-1.14303	0.117342	0.999986
NM_079232.1	mei-P22	2.91605	0.23596	1.57601	-3.11969	0.117368	1
NM_001260387.2	CG43117	123.791	400.032	261.912	1.68805	0.11739	0.999986
NM_001201761.2	qtc	3.79214	13.3849	8.58852	1.83438	0.117425	0.999986
NM_079412.4	hid	10.1514	1.72048	5.93594	-2.45293	0.117639	0.999986
NM_140842.3	Aldh7A1	265.466	149.259	207.362	-0.827087	0.11777	0.999986
NM_136758.3	CAH13	8.05979	0.66452	4.36215	-3.3669	0.117873	1
NR_133269.1	lncRNA:CR45938	0	4.03399	2.01699	4.40858	0.118081	1
NM_135401.2	CG9289	4.8724	0.23596	2.55418	-3.74153	0.118103	1
NM_001316572.1	FoxP	27.6373	75.8094	51.7234	1.43245	0.118174	0.999986
NM_057856.5	angel	56.5924	105.105	80.8486	0.874486	0.118269	0.999986
NM_140251.3	CG10907	149.037	372.251	260.644	1.31149	0.118313	0.999986
NM_143321.3	CG5590	809.455	331.393	570.424	-1.28709	0.118365	0.999986
NM_138006.2	CG2812	46.1187	89.7927	67.9557	0.942284	0.118558	0.999986
NM_140532.3	Phs	618.425	321.775	470.1	-0.943962	0.118608	0.999986
NM_078739.3	Prx6005	138.245	82.1861	110.216	-0.744435	0.118619	0.999986
NM_165745.3	14-3-3zeta	7.96722	18.8366	13.4019	1.20155	0.118922	0.999986
NM_137738.3	CG17974	0.41092	4.48598	2.44845	2.97259	0.118969	1
NM_078581.3	fw	2.09852	12.5196	7.30904	2.36674	0.119184	0.999986
NM_139868.3	ppk26	19.7237	3.32063	11.5221	-2.60322	0.119204	0.999986
NM_139632.3	Fdx2	160.945	81.0372	120.991	-0.972763	0.119323	0.999986
NM_205871.3	Syt7	35.7989	73.0888	54.4438	0.999226	0.119328	0.999986
NM_001202284.1	kar	1.26505	4.28987	2.77746	2.15301	0.119402	1
NR_048104.1	snoRNA:2R:9445410	9.90893	3.12179	6.51536	-1.51291	0.119536	0.999986
NM_141248.4	Cdep	1.89306	7.49214	4.6926	1.75787	0.119596	1
NM_001104402.2	CG34376	182.982	98.183	140.582	-0.885756	0.11971	0.999986
NM_079140.5	gol	35.0639	8.41332	21.7386	-2.09042	0.120026	0.999986
NM_079587.3	Sodh-2	328.285	911.914	620.099	1.47167	0.120378	0.999986
NM_001144289.2	kis	9.25122	21.6861	15.4687	1.14867	0.120447	0.999986
NM_079405.4	Krn	41.1059	76.25	58.6779	0.871099	0.120552	0.999986
NR_124826.1	lncRNA:CR45414	11.3812	2.96083	7.17099	-1.96047	0.120614	0.999986
NM_001273379.1	CG31712	419.225	700.602	559.913	0.740791	0.120889	0.999986
NM_136869.3	reb	9.95414	2.76199	6.35807	-1.88657	0.120922	0.999986
NM_139974.4	Pus7	151.764	71.2582	111.511	-1.09179	0.120963	0.999986
NM_142853.2	CG6688	0.846812	3.12179	1.9843	3.06697	0.121133	1
NM_001274201.1	CG43742	14.8197	3.72028	9.27	-1.96015	0.121363	0.999986
NM_132955.4	RhoGAP15B	3.60433	0	1.80217	-4.31221	0.121452	1
NM_166463.3	CG10433	15.9465	29.8916	22.919	0.945463	0.12172	0.999986
NM_143271.3	CG14257	7.23451	0.598495	3.9165	-4.43236	0.121758	1
NR_124905.1	asRNA:CR45682	24.5408	8.11681	16.3288	-1.58378	0.122156	0.999986
NM_001276121.1	Inx3	47.024	17.4712	32.2476	-1.43886	0.122166	0.999986
NR_123908.1	lncRNA:CR44662	19.0481	3.15343	11.1008	-2.59814	0.122253	0.999986
NM_136865.3	cuff	100.171	45.5412	72.856	-1.12067	0.122469	0.999986
NM_078997.3	Or49b	6.29598	0.929387	3.61268	-2.48917	0.122728	1
NM_001300169.1	CG7564	25.9557	8.48482	17.2203	-1.58635	0.123067	0.999986
NM_140579.2	ATPsynbetaL	2.71791	0.221507	1.46971	-3.01859	0.123097	1
NM_079394.3	Galphaf	92.2394	256.268	174.254	1.46758	0.123654	0.999986
NM_132518.3	CG9360	31.0109	13.27	22.1405	-1.23303	0.123772	0.999986
NM_001298143.1	CG2972	8.63526	1.82987	5.23256	-1.96552	0.123812	1
NM_169277.2	RpL34b	36.8135	6.06543	21.4395	-2.64726	0.123869	0.999986
NM_137130.3	Had2	41.0553	153.683	97.3692	1.89271	0.124152	0.999986
NM_141883.2	CG3397	0.21278	3.71755	1.96516	3.41095	0.124296	1
NM_166600.3	roh	8.46209	1.87596	5.16903	-2.19919	0.124351	1
NM_142117.2	CG8066	10.4444	2.71589	6.58013	-1.87251	0.124373	0.999986
NM_001298121.1	c11.1	67.7826	32.3227	50.0526	-1.04882	0.124528	0.999986
NM_136965.5	GLS	3.56171	0.443013	2.00236	-2.70581	0.124535	1
NM_001275680.1	pxb	44.5387	100.292	72.4154	1.18762	0.124585	0.999986
NM_057773.4	Mcm2	688.167	274.32	481.243	-1.3277	0.12468	0.999986
NR_123773.1	asRNA:CR44896	38.9143	74.3167	56.6155	0.910297	0.124775	0.999986
NM_206763.2	Fur2	1.47051	7.87537	4.67294	2.53062	0.124809	1
NM_001259343.1	CG43191	125.37	310.834	218.102	1.31691	0.124872	0.999986
NM_057955.4	Orc1	261.28	109.343	185.312	-1.25758	0.124872	0.999986
NM_137981.2	CG11300	4107.88	1231.34	2669.61	-1.73795	0.125005	0.999986
NM_165900.2	DUBAI	80.7952	24.4426	52.6189	-1.7239	0.125115	0.999986
NM_135152.4	Arpc4	405.981	182.24	294.11	-1.15603	0.12512	0.999986
NM_001038727.1	CG4293	2.70026	10.3463	6.52329	1.76923	0.12523	0.999986
NM_133087.3	CG6617	503.596	323.118	413.357	-0.639923	0.12543	0.999986
NM_001103734.2	CG34215	32.2094	116.356	74.2826	1.86052	0.125692	0.999986
NM_001042997.2	CG17528	97.459	217.261	157.36	1.14566	0.125694	0.999986
NM_001103485.3	dlg1	4.82676	11.5171	8.17195	1.27572	0.12571	0.999986
NM_139402.3	Pol31	400.359	111.868	256.114	-1.83753	0.125724	0.999986
NM_143442.3	CG7567	0	3.70036	1.85018	4.28625	0.125811	1
NM_080138.4	comt	10.5296	20.897	15.7133	1.04919	0.125821	0.999986
NM_001298176.1	CG15203	12.6505	3.60816	8.12934	-1.64631	0.125996	0.999986
NM_143764.3	FarO	6.08449	1.66891	3.8767	-2.08881	0.12609	1
NM_079068.5	Fkbp12	1700.71	672.238	1186.47	-1.33959	0.12628	0.999986
NM_142490.3	CG7714	0	2.17795	1.08897	3.57984	0.126664	1
NM_136771.3	Lsm10	7.10146	22.846	14.9737	1.60707	0.126837	0.999986
NM_130670.2	vilya	1.0273	6.44516	3.73623	2.36853	0.126896	1
NM_057492.4	ex	4.86336	0.914934	2.88915	-2.19666	0.126925	1
NM_141578.2	CCT7	1437.88	615.387	1026.64	-1.22372	0.127049	0.999986
NM_057679.5	RnrL	422.942	144.334	283.638	-1.55182	0.127162	0.999986
NM_136803.4	CG13217	3.81281	0	1.9064	-4.37174	0.127329	1
NM_176099.2	CG33140	5.49438	1.15089	3.32264	-2.07399	0.127399	1
NM_078901.3	Act42A	9791.26	4243.28	7017.27	-1.20624	0.127438	0.999986
NM_001259221.2	Rpp25	7.14839	2.55494	4.85166	-1.55571	0.127517	1
NM_057560.4	Vha55	2.51245	7.35111	4.93178	1.60036	0.12753	1
NM_057356.5	RacGAP84C	0	3.657	1.8285	4.26862	0.127656	1
NM_135641.4	Wdr59	1.89908	8.39886	5.14897	2.53101	0.12766	1
NM_176536.2	CG7059	7.80568	20.9142	14.3599	1.39906	0.127773	0.999986
NM_001043099.4	CG34115	3.39586	0	1.69793	-4.25961	0.127938	1
NM_142515.3	CG14286	20.7965	10.3409	15.5687	-0.994076	0.128491	0.999986
NM_166896.3	br	81.0877	223.685	152.387	1.4772	0.128657	0.999986
NM_001300606.1	SppL	3.56602	12.1528	7.85939	1.58202	0.128781	0.999986
NR_073918.1	lncRNA:CR43974	1.05959	8.00195	4.53077	3.3631	0.128879	1
NM_135787.4	Drep4	330.357	767.579	548.968	1.21767	0.128975	0.999986
NM_132853.3	ArgRS	564.211	248.246	406.229	-1.18331	0.129099	0.999986
NM_001144640.2	CG42235	22.3519	6.6694	14.5107	-1.70203	0.129229	0.999986
NM_001275650.1	eff	128.928	38.7838	83.8561	-1.73562	0.12929	0.999986
NM_001298371.1	Chc	5.07786	0.47192	2.77489	-3.0187	0.129292	1
NM_139461.2	CG15877	41.8967	17.8693	29.883	-1.20035	0.129519	0.999986
NM_001259877.1	CG13024	6.57593	1.15089	3.86341	-2.33585	0.129793	1
NM_165215.1	Rsph9	1.25773	6.5518	3.90477	2.63625	0.129808	1
NM_139977.3	GstO3	38.3544	20.1781	29.2663	-0.902142	0.129934	0.999986
NM_165222.2	qua	6.13703	0.886027	3.51153	-2.65707	0.129957	1
NM_078823.4	mre11	276.013	505.05	390.531	0.864766	0.130264	0.999986
NM_170229.3	msi	21.2466	44.5938	32.9202	1.01589	0.130278	0.999986
NM_001144681.3	Tlk	21.9276	9.02824	15.4779	-1.26261	0.130342	0.999986
NM_139615.3	Cpr64Aa	3.3373	0	1.66865	-4.23373	0.130754	1
NM_001103650.2	Btk29A	6.3442	20.3715	13.3579	1.72806	0.130822	0.999986
NM_001273974.1	Mtor	23.0677	4.64693	13.8573	-2.383	0.131042	0.999986
NM_001273058.1	toc	1.46018	6.33304	3.89661	1.83387	0.131063	1
NM_057288.4	mago	669.11	379.555	524.332	-0.822134	0.131311	0.999986
NM_131982.3	CG3323	25.7042	10.8788	18.2915	-1.27903	0.131953	0.999986
NM_164659.3	obst-E	14.5698	5.29974	9.93479	-1.34774	0.132064	0.999986
NM_176726.2	Nna1	0.61638	4.82234	2.71936	2.54263	0.132732	1
NM_136342.2	dpr12	25.5099	50.5319	38.0209	0.968646	0.132835	0.999986
NR_123973.1	asRNA:CR44431	51.8598	18.1701	35.015	-1.53408	0.132921	0.999986
NR_123796.1	lncRNA:CR45517	9.04446	2.92919	5.98683	-1.55109	0.132949	0.999986
NM_167355.2	CG32639	10.577	2.1924	6.38468	-2.1264	0.133018	0.999986
NM_001298097.1	Rbm13	5.23467	1.12199	3.17833	-2.08798	0.133057	1
NM_136891.4	Prp8	659.645	294.052	476.848	-1.16562	0.133164	0.999986
NM_206002.2	mdy	0.41092	3.55035	1.98063	2.66214	0.13343	1
NM_001299867.1	SERCA	48.8599	94.7588	71.8094	0.92804	0.133463	0.999986
NM_136443.3	CG1620	5.90099	1.74939	3.82519	-1.7092	0.133516	1
NM_142502.1	CG14292	5.29365	0.598495	2.94607	-3.87064	0.133528	1
NM_206133.3	CG33459	15.48	4.16056	9.82029	-1.76957	0.133654	0.999986
NM_165027.2	CG31849	207.262	117.177	162.22	-0.811298	0.133655	0.999986
NM_001104211.2	CG34357	18.3947	73.9677	46.1812	2.04876	0.134131	0.999986
NM_206115.3	CG33468	7.82375	1.19699	4.51037	-2.96505	0.134268	1
NM_001274928.1	CG43680	0.6237	3.86131	2.24251	2.20967	0.134501	1
NM_001201816.3	CG32982	4.02989	0.221507	2.1257	-3.51091	0.134503	1
NM_141661.2	CG8312	11.3174	28.4524	19.8849	1.25083	0.13482	0.999986
NM_141881.2	CG18547	43.2708	23.1046	33.1877	-0.922	0.135068	0.999986
NM_001273825.1	CG43646	4.00061	9.28763	6.64412	1.46001	0.135107	0.999986
NM_079010.4	AGO1	109.316	267.206	188.261	1.28821	0.135123	0.999986
NR_133401.1	asRNA:CR46081	84.3731	46.5971	65.4851	-0.846027	0.135141	0.999986
NM_001170011.1	CG5910	0.20546	3.48159	1.84352	3.33711	0.135205	1
NM_001258705.2	CG43156	5.48836	0.914934	3.20164	-2.49835	0.135242	1
NR_123915.1	asRNA:CR44961	78.3252	143.677	111.001	0.869216	0.135344	0.999986
NM_001297788.1	unc-13	65.3457	145.675	105.51	1.14047	0.135915	0.999986
NM_141873.3	CG14731	4.23837	0.221507	2.22994	-3.55172	0.135981	1
NM_136511.3	Nup50	401.183	203.465	302.324	-0.980289	0.136446	0.999986
NM_001043144.2	CG4998	3.39155	0	1.69578	-4.21524	0.136457	1
NM_133074.3	Xrcc2	7.8061	1.40131	4.6037	-2.21646	0.136479	1
NM_001043106.2	CG9380	0.843799	4.38481	2.6143	2.08659	0.136527	1
NM_137936.3	CG9863	3.97865	0.221507	2.10008	-3.49079	0.136604	1
NM_001273050.1	Sf3b2	44.8338	22.5424	33.6881	-0.976981	0.136709	0.999986
NM_168104.2	CG32237	4.01525	0.443013	2.22913	-2.73254	0.136715	1
NM_136263.2	CG8665	41.3212	77.3486	59.3349	0.911256	0.137117	0.999986
NM_137184.2	CG8152	42.4088	77.9478	60.1783	0.851592	0.137305	0.999986
NM_138057.1	Ir60a	7.6213	0.598495	4.1099	-4.43822	0.137471	1
NM_165132.3	CG18109	7.6213	0.598495	4.1099	-4.43822	0.137471	1
NM_001038882.3	CG4622	40.2986	12.895	26.5968	-1.57685	0.137475	0.999986
NR_167861.1	lncRNA:CR46475	0.41824	3.53042	1.97433	2.49666	0.13757	1
NM_137259.4	krimp	2.90572	10.0244	6.46507	1.55929	0.137676	0.999986
NM_137489.4	Ttd14	26.5114	51.2453	38.8783	0.984459	0.137747	0.999986
NM_140231.2	CG6071	13.2811	4.96611	9.12361	-1.33824	0.137815	0.999986
NM_206121.3	CG33461	3.36227	0	1.68114	-4.20161	0.137964	1
NM_001272441.2	Bx42	13.2389	4.93994	9.08942	-1.36687	0.137985	0.999986
NR_124887.1	lncRNA:CR45251	0.42556	5.24543	2.83549	3.09601	0.138036	1
NM_001299208.1	CG14464	7.68986	23.2214	15.4556	1.48357	0.138109	0.999986
NM_139921.4	mus301	65.5744	27.7543	46.6643	-1.24569	0.138252	0.999986
NM_166932.2	Cyp4d1	18.6628	5.46694	12.0649	-1.76097	0.138328	0.999986
NM_079833.2	Nlp	5.05117	1.15089	3.10103	-2.01108	0.138376	1
NM_136471.4	U2A	132.994	68.8794	100.937	-0.939606	0.138389	0.999986
NM_079549.3	puc	60.1898	139.12	99.6548	1.18256	0.138469	0.999986
NM_139911.3	Pop4	213.003	581.232	397.117	1.44776	0.138584	0.999986
NM_057401.4	aurA	120.841	75.1741	98.0075	-0.689044	0.138621	0.999986
NR_133471.1	lncRNA:CR46078	5.04084	16.0051	10.523	1.52433	0.138841	0.999986
NM_001043267.3	Gfrl	0.83648	4.43638	2.63643	2.15346	0.138965	1
NM_138093.4	CG4681	5.62233	0.47192	3.04713	-3.28049	0.139062	1
NM_143685.3	Actbeta	430.786	776.192	603.489	0.845051	0.139081	0.999986
NM_143214.2	CG6154	149.841	283.737	216.789	0.923197	0.139164	0.999986
NM_140422.3	CG17359	57.5878	115.716	86.6521	0.98689	0.139201	0.999986
NR_167852.1	lncRNA:CR46472	13.7544	1.19699	7.47572	-3.69602	0.139217	0.999986
NM_001298997.1	CG33090	2.73255	7.97227	5.35241	1.57591	0.139376	1
NM_134644.4	CG11374	5.88334	13.3216	9.60248	1.17612	0.139755	0.999986
NM_136704.3	magu	2.0912	9.21339	5.6523	1.97841	0.139866	0.999986
NM_001369977.1	beat-Vc	431.603	1030.03	730.816	1.25446	0.14002	0.999986
NM_165796.3	CG7220	2.5314	10.508	6.51972	1.81163	0.140231	0.999986
NM_001300306.1	pch2	23.7358	12.5938	18.1648	-0.961306	0.14046	0.999986
NM_143322.2	CG12883	138.84	71.2769	105.059	-0.940203	0.140599	0.999986
NM_080363.8	Gr33a	0.846812	3.89569	2.37125	3.36111	0.140625	1
NM_001103809.3	CG13185	113.344	52.5977	82.971	-1.08334	0.14073	0.999986
NM_140293.3	CG5645	184.287	98.8054	141.546	-0.885288	0.140741	0.999986
NM_167482.4	Muc14A	3.16413	15.2933	9.2287	2.44543	0.140775	0.999986
NM_079728.5	Dph5	896.229	525.411	710.82	-0.770118	0.140797	0.999986
NR_047955.1	asRNA:CR31845	2.50944	9.74783	6.12864	1.80279	0.141021	0.999986
NM_166676.2	CG13585	2.2747	9.15207	5.71339	1.8338	0.14112	0.999986
NM_001316415.1	Sod3	7.05884	1.35795	4.20839	-2.30378	0.141164	1
NM_141621.2	HP1e	5.91864	1.12199	3.52032	-2.11563	0.14126	1
NM_001144441.2	CG13305	24.3543	10.2549	17.3046	-1.26077	0.141448	0.999986
NM_132819.3	Alp11	10.1915	1.57945	5.88546	-2.61834	0.141757	0.999986
NM_135398.3	CG17834	1.8711	7.09249	4.48179	1.68887	0.141814	1
NM_141906.4	CG4860	75.9539	30.3217	53.1378	-1.33376	0.141906	0.999986
NR_003724.1	snoRNA:Psi18S-531	164.003	55.0734	109.538	-1.57253	0.141963	0.999986
NM_168770.2	CG32199	5.49911	0.834455	3.16678	-2.87725	0.142241	1
NM_078844.4	Rnmt	175.643	85.0993	130.371	-1.03337	0.142281	0.999986
NM_167984.3	PAN3	6.07546	24.3098	15.1926	1.92068	0.142379	0.999986
NM_001169249.3	dlg1	6.10946	1.35795	3.73371	-1.87414	0.142684	1
NM_078495.3	Gr5a	4.65962	0.598495	2.62906	-3.67657	0.142697	1
NM_141794.2	CG6689	129.625	247.207	188.416	0.92297	0.142728	0.999986
NM_165098.2	CG31832	0.63102	5.8955	3.26326	2.82837	0.142766	1
NM_164780.3	Cka	3.5587	13.5857	8.57221	1.80849	0.142829	0.999986
NM_143414.4	dgt6	120.39	68.1477	94.269	-0.806902	0.142969	0.999986
NM_133102.3	htk	13.7549	4.5231	9.139	-1.55887	0.143026	0.999986
NR_124961.1	lncRNA:CR45179	0.846812	5.62242	3.23461	3.7714	0.14309	1
NM_168477.3	CG42255	19.5349	51.1507	35.3428	1.41716	0.143298	0.999986
NM_001300405.1	Mf	0.846812	5.60796	3.22739	3.76752	0.143491	1
NM_001014589.4	scaf6	23.4756	6.66042	15.068	-1.76059	0.143777	0.999986
NR_074039.1	lncRNA:CR43653	13.2626	29.6384	21.4505	1.29331	0.143792	0.999986
NM_168244.2	CG32368	2.32464	0	1.16232	-3.60614	0.143905	1
NR_124352.1	lncRNA:CR44900	2.32464	0	1.16232	-3.60614	0.143905	1
NR_124786.1	lncRNA:CR45740	2.32464	0	1.16232	-3.60614	0.143905	1
NM_001015360.3	CG41099	3.55138	10.9104	7.23091	1.40262	0.143912	0.999986
NM_001258807.3	ari-1	172.072	481.841	326.956	1.48984	0.14401	0.999986
NM_001103544.2	upd3	9.07847	2.48891	5.78369	-1.93654	0.144033	0.999986
NM_142184.2	CG4338	191.47	93.4783	142.474	-1.02801	0.144059	0.999986
NM_140051.3	Cpsf5	158.565	282.933	220.749	0.838248	0.144345	0.999986
NM_001275699.1	CG44044	6.52038	1.59391	4.05715	-1.75813	0.144433	1
NM_132162.4	Atg5	156.387	248.375	202.381	0.660812	0.144466	0.999986
NM_135440.2	Shawl	138.371	404.905	271.638	1.55138	0.144575	0.999986
NM_001103392.2	CG3655	4.64757	1.27747	2.96252	-2.01502	0.144832	1
NM_001038713.4	RhoGAP102A	2.31732	6.95693	4.63713	1.90236	0.144862	1
NM_080081.3	net	1.65832	7.81208	4.7352	1.95354	0.145281	1
NM_167320.2	CG32655	16.4556	53.5384	34.997	1.70668	0.145301	0.999986
NM_057655.4	ND-ACP	4.63163	1.07042	2.85102	-2.18635	0.145375	1
NM_079177.4	Drs	1.05227	4.93096	2.99162	2.82958	0.145653	1
NM_135194.3	Phf5a	107.571	53.277	80.4239	-1.02666	0.146087	0.999986
NM_134806.3	CG15382	75.2478	24.4715	49.8597	-1.61791	0.146204	0.999986
NM_140836.2	CG14082	10.5417	32.1914	21.3665	1.6904	0.146211	0.999986
NM_001104200.3	nvd	300.313	129.589	214.951	-1.21498	0.146352	0.999986
NM_001299411.1	CG42700	11.8554	1.29192	6.57364	-3.18848	0.146474	0.999986
NM_143275.3	CG14259	2.11617	0	1.05809	-3.58215	0.146506	1
NM_001104052.2	CG13288	9.31493	0.820002	5.06746	-3.69119	0.146978	1
NM_164763.2	Tep2	2.92768	0.221507	1.57459	-3.21205	0.146991	1
NM_135939.3	pkaap	82.2391	162.673	122.456	1.00128	0.147471	0.999986
NM_001103515.2	CG43737	3.78482	0.678974	2.2319	-2.16955	0.147674	1
NM_136773.3	CG12343	241.277	495.562	368.42	1.03215	0.14785	0.999986
NM_135277.3	santa-maria	6.97694	1.15089	4.06392	-2.29928	0.148001	1
NM_140812.3	CG3902	941.77	455.677	698.723	-1.04675	0.148139	0.999986
NM_001272415.1	CG12659	94.1495	50.2073	72.1784	-0.90167	0.14823	0.999986
NM_001038860.2	CG33460	23.1462	6.32756	14.7369	-1.82356	0.148259	0.999986
NM_001273912.1	Mef2	1.03462	5.62789	3.33126	2.10173	0.148285	1
NM_001259329.2	stan	8.01587	2.47446	5.24516	-1.79956	0.14835	1
NM_137111.3	Arc1	105.412	48.5762	76.9941	-1.09566	0.148436	0.999986
NM_001299919.1	Start1	3.302	0.221507	1.76175	-3.36878	0.148727	1
NM_001382052.1	Pi4KIIalpha	4.85776	0.47192	2.66484	-2.94827	0.148729	1
NM_142963.3	Kal1	6.94164	1.60836	4.275	-1.82439	0.148787	1
NM_001260355.2	crb	2.08689	0	1.04345	-3.56188	0.149084	1
NM_135674.4	CG14937	28.8667	14.3694	21.618	-1.00736	0.149122	0.999986
NM_001274059.1	igl	10.6571	27.8848	19.271	1.32198	0.14916	0.999986
NM_142741.4	Qsox2	14.3115	3.70309	9.0073	-1.90438	0.149197	0.999986
NM_166241.3	CG30105	172.804	87.0569	129.931	-0.995413	0.149434	0.999986
NM_139981.4	rhea	15.6682	2.48891	9.07854	-2.70086	0.149937	0.999986
NM_001298424.1	Rrp45	1.0639	8.14845	4.60617	2.69527	0.15037	1
NM_001104169.3	Rad9	6.33387	1.59391	3.96389	-1.77837	0.150388	1
NM_136391.4	CG9436	173.265	99.759	136.512	-0.78774	0.150403	0.999986
NM_079231.4	Neos	5.66625	1.35795	3.5121	-1.80685	0.15046	1
NM_001103989.1	CG34263	10.2772	4.20666	7.24194	-1.26999	0.15056	0.999986
NM_143627.3	CG11563	75.1866	45.9064	60.5465	-0.722943	0.150943	0.999986
NM_132877.2	CG8958	6.9313	13.8478	10.3896	1.12916	0.150964	0.999986
NR_133092.1	asRNA:CR46066	39.5483	75.4824	57.5153	0.903214	0.151001	0.999986
NM_001103572.2	CG34334	0	2.77371	1.38685	3.95248	0.151083	1
NM_139734.3	mad2	233.252	133.929	183.591	-0.798628	0.151287	0.999986
NM_001298095.2	Ppt1	0.846812	2.7909	1.81885	2.85022	0.151672	1
NM_079755.2	Orct	2.73556	0.221507	1.47853	-2.88294	0.151757	1
NM_206420.2	CG43980	2.74288	0.23596	1.48942	-2.87855	0.15203	1
NM_001103505.3	Nna1	12.436	3.85233	8.14418	-1.52381	0.152068	0.999986
NM_137323.4	CG8910	232.506	390.29	311.398	0.752562	0.152114	0.999986
NM_139703.4	Membrin	66.1472	37.8357	51.9915	-0.777588	0.152444	0.999986
NM_140748.2	CG6034	4.85776	0.834455	2.84611	-2.69258	0.152468	1
NR_125033.1	lncRNA:CR45674	6.96661	25.4732	16.2199	1.95789	0.152676	0.999986
NR_124010.2	lncRNA:CR45345	9.31493	0.693427	5.00418	-3.53828	0.152702	1
NM_141574.4	CG13318	6.3386	0.47192	3.40526	-3.39557	0.153247	1
NM_168004.2	RpL28	69.7431	19.8164	44.7798	-1.82612	0.15328	0.999986
NM_001272859.1	galectin	2.50944	0	1.25472	-3.92047	0.153307	1
NM_139551.3	CG14961	2.31431	6.6233	4.46881	1.50789	0.153392	1
NM_079621.3	Adgf-D	107.927	255.661	181.794	1.23563	0.153491	0.999986
NM_136267.5	Lamp1	1480.91	3172.78	2326.84	1.09817	0.153627	0.999986
NM_001103824.1	CG17574	0	1.95644	0.978221	3.41839	0.153651	1
NM_001043262.2	Dys	3.58237	0.457467	2.01992	-2.46677	0.153711	1
NM_140761.3	TrpRS-m	33.6718	16.0437	24.8578	-1.05911	0.153758	0.999986
NM_169576.3	CG31321	30.4634	14.2049	22.3341	-1.03621	0.153878	0.999986
NM_001316505.1	BomBc3	0.21278	2.42836	1.32057	2.77937	0.154092	1
NM_135046.5	CG8891	218.36	116.525	167.442	-0.91653	0.15432	0.999986
NM_137299.4	CG5065	0.6237	4.50591	2.5648	2.38524	0.154445	1
NM_001043236.4	CG12817	57.8411	104.863	81.3522	0.826801	0.154483	0.999986
NM_139780.3	Sf3b6	967.565	503.096	735.33	-0.94203	0.154498	0.999986
NM_135892.4	NC2beta	33.8248	16.3024	25.0636	-1.05155	0.154681	0.999986
NM_001299960.1	klar	3.17877	0	1.58939	-4.1114	0.154805	1
NM_080141.4	Men	3.17877	0	1.58939	-4.1114	0.154805	1
NM_137071.5	CG13344	99.7227	178.179	138.951	0.827709	0.154911	0.999986
NM_137999.3	DNAlig1	310.639	131.075	220.857	-1.24549	0.155006	0.999986
NM_001298197.1	CG1572	0.41824	3.15343	1.78584	2.35932	0.155015	1
NM_078670.3	Dhc16F	2.31732	8.55434	5.43583	2.09664	0.155146	1
NM_057599.4	Cks30A	549.182	303.724	426.453	-0.854598	0.155219	0.999986
NR_048318.1	mir-929	0.63102	3.97344	2.30223	2.21576	0.15536	1
NM_132941.3	ppk28	10.9418	26.2545	18.5982	1.2522	0.155436	0.999986
NM_141134.2	laza	4.98228	17.531	11.2566	1.70907	0.155442	0.999986
NM_001169527.2	Dif	44.1347	90.6886	67.4116	1.04621	0.155607	0.999986
NM_001258480.1	ABCD	1.05227	6.81941	3.93584	3.14373	0.155773	1
NM_143140.1	MED28	49.0665	22.167	35.6168	-1.10037	0.155844	0.999986
NM_001275480.2	CG45050	1.47051	6.30139	3.88595	2.20502	0.15592	1
NM_134960.4	CG2818	164.043	52.8103	108.427	-1.63095	0.156076	0.999986
NM_165075.3	NimB2	194.289	530.732	362.51	1.44614	0.156105	0.999986
NM_143534.3	CG15533	0	3.19406	1.59703	4.13008	0.156203	1
NM_058115.5	Taf10	144.912	63.1034	104.008	-1.19945	0.15622	0.999986
NR_124517.1	lncRNA:CR45318	6.77449	0.598495	3.68649	-4.26335	0.156485	1
NR_167811.1	lncRNA:CR46216	6.77449	0.598495	3.68649	-4.26335	0.156485	1
NM_166487.4	CG13492	18.6299	1.19699	9.91342	-4.09486	0.156608	0.999986
NM_141913.3	Cyp313a3	9.31493	0.443013	4.87897	-4.05411	0.156813	1
NM_001274185.2	RIC-3	0.20546	2.71042	1.45794	2.83628	0.156837	1
NM_167564.2	Fim	0.20546	2.71042	1.45794	2.83628	0.156837	1
NM_169357.2	MED7	150.797	270.057	210.427	0.832195	0.156869	0.999986
NM_001300447.1	Hmx	10.1217	27.9215	19.0216	1.48382	0.156883	0.999986
NM_166066.3	ave	50.9957	13.9209	32.4583	-1.88803	0.156965	0.999986
NR_124495.1	lncRNA:CR44294	1.48515	7.12139	4.30327	2.37193	0.157433	1
NM_164550.2	CG31777	11.2037	2.58384	6.89376	-2.05498	0.157486	0.999986
NM_001274874.2	CG10089	50.3596	99.0538	74.7067	1.0077	0.157493	0.999986
NM_078704.4	dod	385.201	213.903	299.552	-0.84806	0.15756	0.999986
NM_001111011.3	ATbp	64.6745	105.751	85.2127	0.699607	0.157599	0.999986
NM_142764.3	CG5391	6.96962	1.19699	4.08331	-2.79315	0.157647	1
NR_133163.1	lncRNA:CR45982	4.01827	0.457467	2.23787	-2.62694	0.158107	1
NM_141048.2	CG7324	3.55138	10.7178	7.13461	1.37936	0.158151	0.999986
NM_130619.5	CG4194	5.04557	1.07042	3.05799	-2.26386	0.158241	1
NM_001260007.1	CG11000	423.704	856.704	640.204	1.0181	0.158255	0.999986
NM_079972.4	Hmgs	16.3101	34.9437	25.6269	1.02575	0.158397	0.999986
NM_140637.3	GluRS-m	122.145	191.627	156.886	0.641084	0.158978	0.999986
NM_001272769.1	CG43759	255.968	76.5164	166.242	-1.74501	0.159057	0.999986
NM_001276223.2	sip3	41.2235	78.1439	59.6837	0.903382	0.159087	0.999986
NM_142660.4	CG17272	126.502	60.5957	93.5489	-1.06558	0.159866	0.999986
NM_079194.2	Akh	145.565	333.819	239.692	1.19013	0.160019	0.999986
NM_136550.4	CG8736	6.35324	0.693427	3.52333	-2.9108	0.160071	1
NM_079867.3	mRpL32	53.3374	28.5797	40.9586	-0.921619	0.160168	0.999986
NM_001169647.3	CG9005	15.0294	55.5245	35.277	1.92737	0.160224	0.999986
NM_078984.4	SmF	119.765	51.6433	85.704	-1.22574	0.160426	0.999986
NM_167941.3	CG1275	23.3952	56.7852	40.0902	1.22065	0.160471	0.999986
NM_001169873.1	nab	3.17145	0.598495	1.88497	-3.05346	0.160526	1
NM_165804.2	CG30016	3.17145	0.598495	1.88497	-3.05346	0.160526	1
NM_139496.3	spz5	13.7424	4.20666	8.97453	-1.59487	0.160532	0.999986
NM_142263.4	CG5013	64.862	33.2837	49.0729	-0.960936	0.160706	0.999986
NM_141338.3	Sec20	3.56472	8.24612	5.90542	1.32254	0.161018	0.999986
NM_176714.3	CG10962	159.1	33.8591	96.4797	-2.22783	0.161182	0.999986
NM_166220.3	CG30458	2.97461	0	1.4873	-4.1038	0.161242	1
NM_001316410.1	udd	11.3278	24.3063	17.817	1.0362	0.161249	0.999986
NM_139775.2	Prdm13	31.6561	10.4448	21.0504	-1.5624	0.161307	0.999986
NM_167872.2	Myo61F	5.21702	1.51343	3.36522	-1.94154	0.161535	1
NM_142632.3	MFS9	89.5545	16.7337	53.1441	-2.41052	0.161663	0.999986
NM_130505.3	CG13359	4.22373	0.47192	2.34782	-2.72953	0.16171	1
NM_001297857.1	inc	8.24458	2.28733	5.26596	-1.67235	0.161819	1
NM_079392.4	Su(P)	296.34	476.336	386.338	0.679318	0.161872	0.999986
NM_001299891.1	Mlp60A	1.89607	0	0.948035	-3.40333	0.162067	1
NM_001273096.1	CG15431	14.3786	32.1953	23.287	1.13317	0.162421	0.999986
NM_001273749.1	step	88.5949	165.85	127.223	0.885286	0.162422	0.999986
NM_166897.2	br	6.1241	13.6236	9.87385	1.26666	0.162458	0.999986
NR_048296.1	lncRNA:CR32027	16.8846	3.98242	10.4335	-1.95783	0.162459	0.999986
NM_001103879.4	CG34460	4.64197	1.05596	2.84896	-2.1075	0.162725	1
NM_140609.3	CG4982	4.02559	0.598495	2.31204	-3.46155	0.16275	1
NR_124973.1	lncRNA:CR44567	1.47783	5.57632	3.52708	2.03765	0.16297	1
NM_001275941.1	orb	78.6606	227.213	152.937	1.5398	0.163065	0.999986
NM_135783.3	CG16820	1.05959	3.78084	2.42021	2.37105	0.163241	1
NM_001298391.1	Had1	4.16345	0.914934	2.53919	-2.04234	0.16326	1
NM_165832.4	CG30026	0	3.0585	1.52925	4.00935	0.163376	1
NM_001170386.2	CG42598	0.843799	4.30159	2.57269	2.10076	0.163421	1
NM_057629.4	Pka-C1	11.9808	27.1054	19.5431	1.09683	0.163639	0.999986
NM_001272548.1	cac	9.93561	32.4129	21.1743	1.80883	0.163953	0.999986
NM_136851.2	CG13196	4.84872	1.4185	3.13361	-2.10735	0.164065	1
NM_143130.4	CHKov2	14.1883	30.5053	22.3468	1.04802	0.164079	0.999986
NM_001273842.1	CG11125	9.05781	17.0302	13.044	1.06024	0.164461	0.999986
NM_136685.3	Lime	8.22563	16.1785	12.2021	1.11283	0.164541	0.999986
NM_137430.2	CG14490	27.7032	10.603	19.1531	-1.38779	0.164722	0.999986
NM_001103928.2	CG30288	3.57505	0.457467	2.01626	-2.48143	0.164781	1
NM_168645.2	Diap1	3.57505	0.457467	2.01626	-2.48143	0.164781	1
NM_001272140.1	CG11360	6.70949	15.8215	11.2655	1.11593	0.164797	0.999986
NM_001299868.1	CG3735	0.20546	2.72487	1.46517	2.85004	0.165054	1
NM_080380.3	mRpS17	66.8691	39.2976	53.0833	-0.760219	0.165185	0.999986
NM_141769.4	CG4511	16.0168	43.9535	29.9851	1.38969	0.165206	0.999986
NM_134725.2	TBC1D23	66.6925	105.885	86.2887	0.656158	0.165304	0.999986
NM_001258507.1	Mitf	8.24199	26.1033	17.1726	1.77982	0.165392	0.999986
NM_001260147.1	Octbeta2R	5.06882	12.6048	8.83679	1.29757	0.165412	0.999986
NM_079740.4	Rpt5	638.804	370.293	504.548	-0.78709	0.165492	0.999986
NR_047801.1	asRNA:CR43152	4.44684	0.598495	2.52267	-3.60536	0.165579	1
NM_141306.3	CG12171	381.157	226.512	303.834	-0.74703	0.165813	0.999986
NM_001276129.1	Rpn2	2.72222	0.221507	1.47186	-3.10975	0.165833	1
NM_078638.4	disco	4.43952	0.598495	2.51901	-3.60263	0.165895	1
NR_125006.1	lncRNA:CR44677	4.43952	0.598495	2.51901	-3.60263	0.165895	1
NM_001298260.1	MFS10	7.15571	14.996	11.0759	1.05489	0.165936	0.999986
NM_001273824.1	Tsp42Ee	3.95799	10.2541	7.10606	1.2991	0.165963	0.999986
NM_142745.4	CG6028	286.232	177.449	231.841	-0.689318	0.166081	0.999986
NR_073678.1	lncRNA:CR44219	10.7992	2.95185	6.87554	-1.79471	0.16622	0.999986
NM_001300202.2	CG4074	2.32464	7.1042	4.71442	1.87356	0.166243	1
NM_001299768.1	Tango11	2.11617	6.91981	4.51799	1.6983	0.166254	1
NM_169266.2	pasi2	5.22304	11.6843	8.45369	1.17399	0.166595	0.999986
NM_132949.2	CG4880	2.72222	0.23596	1.47909	-3.09957	0.166637	1
NM_176131.5	lola	258.655	443.49	351.072	0.780566	0.166924	0.999986
NM_001276084.1	dsd	16.0834	4.22385	10.1536	-1.91102	0.166931	0.999986
NM_001201703.3	para	21.3443	58.1096	39.7269	1.4841	0.167336	0.999986
NM_165241.3	CG31785	32.853	81.856	57.3545	1.33706	0.167416	0.999986
NM_001273770.2	RNASEK	13.4767	4.16056	8.81861	-1.53158	0.167612	0.999986
NR_048451.1	mir-998	4.58169	15.7418	10.1617	1.66475	0.167769	0.999986
NM_057695.4	CG4038	129.543	54.2139	91.8787	-1.25348	0.167808	0.999986
NM_001300565.1	spas	9.06684	1.70603	5.38644	-2.32145	0.167905	1
NM_078778.5	wg	44.5439	21.2802	32.9121	-1.03983	0.168022	0.999986
NR_125135.1	asRNA:CR45195	252.705	720.937	486.821	1.50974	0.168027	0.999986
NM_001298663.1	Drgx	5.89066	15.8051	10.8479	1.34313	0.168041	0.999986
NM_141746.4	Cyp12e1	293.008	537.448	415.228	0.87123	0.16805	0.999986
NM_001272264.1	sgg	3.37691	12.9364	8.15666	2.09518	0.168225	0.999986
NM_001202364.1	gro	16.9514	34.4249	25.6881	0.959584	0.16847	0.999986
NM_169594.3	Cad88C	11.183	3.06398	7.12349	-1.70324	0.168723	0.999986
NM_142261.3	CG10264	4.8414	1.52788	3.18464	-1.70063	0.168745	1
NM_001273085.1	ed	4.23105	0.820002	2.52552	-2.52229	0.168805	1
NR_124629.1	lncRNA:CR44506	9.49069	23.4394	16.4651	1.40344	0.168854	0.999986
NM_141527.3	tex	88.2296	47.6929	67.9613	-0.892538	0.168874	0.999986
NR_123928.1	asRNA:CR45000	63.3338	139.424	101.379	1.11297	0.16919	0.999986
NM_168307.3	Galk	4.23105	0.47192	2.35148	-2.74233	0.169264	1
NR_124613.1	lncRNA:CR45310	4.23105	0.47192	2.35148	-2.74233	0.169264	1
NM_135191.3	Daxx	10.6894	28.9313	19.8104	1.34969	0.169397	0.999986
NM_001014613.3	hth	78.3296	188.075	133.202	1.25287	0.169624	0.999986
NM_168859.2	ZnT77C	5.04557	0.929387	2.98748	-2.12384	0.169647	1
NM_143526.2	CG9737	3.95368	12.2828	8.11826	1.68783	0.169661	0.999986
NM_165540.3	Cyt-b5	1.47482	5.97324	3.72403	1.71304	0.169735	1
NM_136136.3	CG10166	148.993	79.8684	114.431	-0.898619	0.169954	0.999986
NM_057925.3	Lcp65Ag1	0.843799	10.1744	5.50911	3.3412	0.169956	0.999986
NM_138087.6	ITP	67.0088	130.096	98.5523	0.942675	0.170023	0.999986
NM_142780.3	CG13855	22.9187	12.47	17.6943	-0.88694	0.170053	0.999986
NM_132633.4	CG4332	252.194	149.789	200.992	-0.748215	0.170091	0.999986
NM_170073.2	CG42827	1.05959	8.97743	5.01851	3.48853	0.170269	1
NR_073617.1	lncRNA:CR44024	140.435	317.743	229.089	1.18091	0.170381	0.999986
NM_139709.2	blanks	4.64929	11.4793	8.06427	1.57366	0.170534	0.999986
NM_137568.3	fest	22.8536	4.03399	13.4438	-2.55828	0.1707	0.999986
NR_124524.1	asRNA:CR45271	21.6046	53.4994	37.552	1.25952	0.170992	0.999986
NM_001104276.2	cu	0.41824	3.49604	1.95714	2.65266	0.171051	1
NM_134726.3	Iris	4.63895	13.1778	8.9084	1.56816	0.171145	0.999986
NM_001259422.2	tun	50.3807	93.5662	71.9734	0.899864	0.171225	0.999986
NM_142132.4	jvl	2.10885	8.52544	5.31714	1.9854	0.17123	1
NM_143603.2	ppk24	6.34592	0.914934	3.63043	-2.50029	0.171266	1
NM_079687.3	Rh3	0	2.84871	1.42436	3.94258	0.171501	1
NM_078667.4	e(y)1	112.522	58.9218	85.7221	-0.925185	0.172051	0.999986
NM_168100.3	TTLL1B	6.14046	0.834455	3.48746	-3.0416	0.172108	1
NM_140647.4	Rpn12	279.52	156.953	218.236	-0.838006	0.172117	0.999986
NM_142983.3	CG6356	196.113	124.074	160.093	-0.659346	0.172301	0.999986
NM_168661.2	Agpat3	0	1.94199	0.970995	3.4077	0.172332	1
NM_078635.3	Or13a	2.30398	8.11407	5.20902	1.54115	0.172409	1
NM_205950.3	Pka-C1	1.46018	5.44077	3.45047	1.62382	0.172409	1
NM_137067.3	CG6553	5.48576	1.65446	3.57011	-1.85752	0.172421	1
NM_079139.4	gsb	25.4014	12.3606	18.881	-1.01415	0.172817	0.999986
NM_001275860.1	hdly	46.6718	91.9945	69.3332	0.960318	0.172829	0.999986
NM_167024.3	Ptp4E	2.11186	6.60338	4.35762	1.97278	0.173263	1
NM_138244.3	CG9129	2.49781	0.221507	1.35966	-2.88594	0.17332	1
NM_001043313.1	CG34155	100.823	207.41	154.117	1.04182	0.173331	0.999986
NM_001299520.1	CG8157	5.02791	1.13644	3.08218	-1.86972	0.174211	1
NM_001274259.1	E(bx)	0.83648	5.84392	3.3402	2.44796	0.174539	1
NM_141095.3	Rpb8	85.4762	50.3471	67.9117	-0.787042	0.174746	0.999986
NM_132089.4	CG3847	581.318	388.927	485.123	-0.580148	0.17481	0.999986
NM_001274962.1	comm	29.5502	58.5124	44.0313	0.988186	0.174956	0.999986
NR_073647.1	asRNA:CR44054	17.6754	6.77331	12.2244	-1.27656	0.174958	0.999986
NM_140561.4	l(3)72Ab	572.119	254.758	413.438	-1.16678	0.174986	0.999986
NM_001015224.3	MED21	1.04194	5.19933	3.12064	1.95607	0.175062	1
NM_142333.3	CG5220	262.594	124.239	193.417	-1.07651	0.175084	0.999986
NM_001103695.1	CG34167	9.30246	22.3409	15.8217	1.20616	0.175256	0.999986
NM_137747.3	CG15673	26.3603	11.7683	19.0643	-1.11844	0.175489	0.999986
NM_001300000.1	CG12012	3.14778	9.69352	6.42065	1.38255	0.175547	0.999986
NM_133140.3	CG7889	77.5987	37.6631	57.6309	-1.03676	0.175634	0.999986
NM_169970.3	CASK	5.05418	11.0741	8.06416	1.13814	0.175758	0.999986
NM_132187.3	Nek2	13.6158	3.76091	8.68836	-1.78555	0.175834	0.999986
NM_135225.2	TTLL3A	5.00424	1.51343	3.25883	-1.88407	0.176284	1
NM_137576.4	cer	16.9018	48.6274	32.7646	1.5436	0.17636	0.999986
NM_130598.3	CG14805	299.963	172.825	236.394	-0.797756	0.176556	0.999986
NM_078559.3	sev	171.115	92.307	131.711	-0.894878	0.176758	0.999986
NM_132767.3	dob	11.9652	3.23117	7.59821	-1.71845	0.176935	0.999986
NM_140250.1	CG5964	4.64197	0.66452	2.65324	-2.45028	0.176959	1
NM_079613.3	ry	60.7865	29.0165	44.9015	-1.04056	0.176976	0.999986
NM_001273427.1	Lip4	2.95135	8.64928	5.80032	1.91703	0.177226	0.999986
NM_001274028.2	CG6191	6.33559	15.2781	10.8068	1.4873	0.177276	0.999986
NM_139557.2	Ids	38.6042	90.801	64.7026	1.20846	0.177287	0.999986
NR_073882.2	lncRNA:CR43650	23.5058	11.8226	17.6642	-0.928571	0.17731	0.999986
NM_001169276.3	NFAT	6.96058	13.8045	10.3825	1.1096	0.177446	0.999986
NM_169902.2	CG5191	8.20368	2.10919	5.15643	-1.7748	0.177708	1
NM_142783.2	Nop56	1866.15	847.792	1356.97	-1.13815	0.177759	0.999986
NM_001298618.1	Ets21C	14.0961	5.35755	9.7268	-1.26864	0.177761	0.999986
NM_142067.3	CG9925	9.07847	2.80535	5.94191	-1.59062	0.177836	0.999986
NM_001104375.2	Ir92a	2.96599	0	1.483	-4.00029	0.178133	1
NM_136296.4	Ir40a	2.96599	0	1.483	-4.00029	0.178133	1
NM_140777.3	CG7320	2.96599	0	1.483	-4.00029	0.178133	1
NM_176422.2	CG33189	2.96599	0	1.483	-4.00029	0.178133	1
NM_001382137.1	CG46398	1.88143	0	0.940716	-3.39507	0.178151	1
NM_140617.3	CG13059	2.76183	0	1.38091	-3.99331	0.178263	1
NM_169766.3	CG14324	2.76183	0	1.38091	-3.99331	0.178263	1
NM_080044.4	nerfin-1	535.465	282.27	408.868	-0.926028	0.178274	0.999986
NM_001299230.1	CG11141	13.7174	28.4497	21.0835	1.16713	0.178584	0.999986
NM_144123.3	CG13018	18.9844	7.87537	13.4299	-1.22234	0.178614	0.999986
NM_137578.4	CG7744	140.775	70.3827	105.579	-1.00166	0.179063	0.999986
NM_166070.3	kn	18.1285	38.1522	28.1403	1.07523	0.179095	0.999986
NM_001370021.1	CG43689	2.32163	6.26077	4.2912	1.44636	0.17919	1
NM_078701.3	shakB	8.45176	1.55055	5.00115	-2.24808	0.179267	1
NM_001300225.1	alpha-Cat	9.71079	23.8558	16.7833	1.32963	0.179361	0.999986
NM_141173.2	BoYb	11.8244	2.98076	7.40256	-1.78875	0.179594	0.999986
NM_164313.2	CG12581	16.0761	4.35042	10.2132	-1.89861	0.179737	0.999986
NM_206747.3	Stim	3.15079	12.5079	7.82932	1.90124	0.179781	0.999986
NM_001103753.2	CG34431	10.3745	1.73494	6.05473	-2.50352	0.179853	0.999986
NM_165028.2	Pect	0.82916	5.84392	3.33654	2.46246	0.179894	1
NM_001104369.2	Ire1	201.259	340.037	270.648	0.761504	0.17998	0.999986
NM_001273362.1	numb	27.5826	53.5169	40.5498	0.968682	0.180183	0.999986
NM_058071.4	RpII33	114.531	71.4284	92.9795	-0.677126	0.180264	0.999986
NM_001276075.1	CG43935	4.83709	12.6227	8.7299	1.43131	0.180313	0.999986
NM_137870.3	CG13526	1.9064	6.81043	4.35842	2.22422	0.180363	1
NM_001201892.2	CG42818	5.92768	0.598495	3.26309	-4.06455	0.180479	1
NM_001274370.1	dsb	5.92768	0.598495	3.26309	-4.06455	0.180479	1
NM_079997.4	Crtp	5.92768	0.598495	3.26309	-4.06455	0.180479	1
NM_141850.2	CG14718	5.92768	0.598495	3.26309	-4.06455	0.180479	1
NM_058101.4	Dnz1	174.67	264.994	219.832	0.593125	0.180744	0.999986
NM_136939.4	Nup54	128.694	79.2699	103.982	-0.711531	0.18098	0.999986
NM_001169307.1	if	7.40551	1.43295	4.41923	-2.48897	0.181026	1
NM_165049.2	DIP-kappa	60.3444	106.598	83.4713	0.82987	0.181182	0.999986
NM_001169211.2	CG14435	35.6532	91.4608	63.557	1.38009	0.181274	0.999986
NM_136251.4	CG9246	351.422	179.884	265.653	-0.963867	0.181637	0.999986
NM_176739.3	CG43672	3.60563	0.47192	2.03877	-2.68075	0.181772	1
NM_137479.3	GstE1	85.7892	230.098	157.944	1.41627	0.181852	0.999986
NM_001299727.1	CG9313	0.843799	5.48139	3.16259	2.33946	0.181962	1
NM_080375.3	GstD7	6.83874	1.19699	4.01786	-2.84819	0.182097	1
NR_133155.1	asRNA:CR45834	0.20546	2.33343	1.26945	2.65694	0.182196	1
NM_001275947.1	beat-IV	21.9091	39.1605	30.5348	0.885482	0.182306	0.999986
NM_001298339.1	Ahcy	74.2192	21.3786	47.7989	-1.80902	0.182329	0.999986
NM_135414.3	C1GalTA	4.62561	0.886027	2.75582	-2.24144	0.182644	1
NM_138148.4	CG3829	7.50636	34.2139	20.8601	2.13917	0.182986	0.999986
NM_079191.3	RfC4	311.948	196.885	254.417	-0.665385	0.18313	0.999986
NM_001259400.2	CG43101	6.71681	15.7148	11.2158	1.1446	0.183186	0.999986
NR_124331.1	asRNA:CR45715	3.39155	0.221507	1.80653	-3.22513	0.18338	1
NM_137247.3	lbk	147.133	232.109	189.621	0.651676	0.183519	0.999986
NM_139643.3	DOR	7.79405	16.5301	12.1621	1.04907	0.183566	0.999986
NM_001258488.2	Syt7	0.41824	2.77644	1.59734	2.22179	0.183582	1
NM_138202.4	MED30	58.3252	31.6719	44.9985	-0.884879	0.184201	0.999986
NM_139489.2	AhcyL1	769.447	523.942	646.695	-0.552694	0.184475	0.999986
NR_033156.2	Uhg4	117.073	71.539	94.3059	-0.689626	0.184889	0.999986
NM_143468.2	sro	107.873	43.587	75.73	-1.29363	0.184938	0.999986
NM_057245.3	Mybbp1A	228.832	125.592	177.212	-0.862556	0.184967	0.999986
NM_078934.3	sut1	61.2706	142.131	101.701	1.20245	0.185134	0.999986
NM_140743.2	CG7484	93.2089	41.1247	67.1668	-1.17735	0.185298	0.999986
NM_079765.3	AstA	53.9665	93.9881	73.9773	0.83142	0.185352	0.999986
NM_001316435.1	Zip71B	14.4613	6.79871	10.63	-1.02486	0.18537	0.999986
NM_136582.4	AIMP1	261.925	155.922	208.924	-0.747122	0.185842	0.999986
NM_144390.3	CG18744	7.40551	1.65446	4.52998	-2.20622	0.18587	1
NM_078551.4	Gip	101.965	62.1729	82.0688	-0.713393	0.186027	0.999986
NM_141398.4	gpp	27.8798	86.2767	57.0782	1.6613	0.186178	0.999986
NM_164481.2	Atxn7	0.41824	2.93193	1.67508	2.23726	0.186199	1
NM_001275773.1	l(3)05822	0	2.8659	1.43295	3.90899	0.186497	1
NR_125320.2	lncRNA:CR45180	7.61657	20.829	14.2228	1.49601	0.186609	0.999986
NM_164941.2	CG17118	0.21278	2.20686	1.20982	2.63346	0.186652	1
NM_001272295.1	CG42541	18.5575	52.0504	35.3039	1.52626	0.186828	0.999986
NM_206271.2	Rdh	20.0595	39.4199	29.7397	0.958916	0.18684	0.999986
NM_057579.5	Dbp45A	240.842	373.804	307.323	0.627137	0.186846	0.999986
NM_170206.3	vig2	19.1279	6.19748	12.6627	-1.59059	0.186848	0.999986
NM_139715.6	bc10	159.59	245.89	202.74	0.621026	0.186855	0.999986
NM_130569.5	CG14795	6.54536	1.60836	4.07686	-1.73405	0.186856	1
NM_137203.3	CG8192	50.895	24.3524	37.6237	-1.04577	0.187048	0.999986
NM_142070.3	Cyp6d5	12.7561	27.3538	20.055	1.1464	0.187058	0.999986
NM_001258500.1	CG11076	0.6237	3.50699	2.06534	2.17514	0.187255	1
NM_136678.3	Lsm11	26.0329	12.2051	19.119	-1.01924	0.187354	0.999986
NM_001170036.2	CG9775	5.01888	13.5142	9.26655	1.27458	0.187366	0.999986
NM_001300710.1	UQCR-11	24.3319	13.6291	18.9805	-0.835763	0.187449	0.999986
NM_078729.3	Or22a	5.70156	1.43295	3.56725	-2.1563	0.187588	1
NM_137100.3	SmydA-1	75.4169	37.3454	56.3812	-0.999335	0.187736	0.999986
NM_138055.3	CG30419	104.119	188.367	146.243	0.849555	0.187796	0.999986
NM_001042991.3	conu	0.846812	6.58345	3.71513	3.97675	0.187874	1
NR_125231.1	lncRNA:CR45224	3.59099	10.4874	7.03917	1.44275	0.187882	0.999986
NM_001298506.1	out	2.29967	0.598495	1.44908	-2.74354	0.187883	1
NM_001258845.1	Hers	0.21278	2.1924	1.20259	2.62507	0.187916	1
NM_001260245.1	CG43445	0.21278	2.1924	1.20259	2.62507	0.187916	1
NM_132376.2	Naxe	76.1726	32.1266	54.1496	-1.22977	0.187958	0.999986
NM_001144180.3	ATP8A	2.0912	7.40619	4.74869	1.5287	0.188028	1
NM_001272691.2	CG9902	32.9293	80.3309	56.6301	1.25726	0.188046	0.999986
NR_124506.1	lncRNA:CR44299	4.00793	10.303	7.15545	1.5242	0.188184	0.999986
NM_079684.4	Surf6	180.425	117.295	148.86	-0.622281	0.188428	0.999986
NM_168168.1	CG32396	8.60426	3.72028	6.16227	-1.17164	0.188451	0.999986
NM_001275936.1	cnc	0	2.83699	1.4185	3.89373	0.18865	1
NM_001298684.1	ND-13A	106.068	172.268	139.168	0.717641	0.188996	0.999986
NM_136902.3	CG8858	484.326	227.443	355.885	-1.08995	0.189022	0.999986
NM_143418.2	CG14511	30.2997	12.7665	21.5331	-1.16758	0.1891	0.999986
NR_125041.1	lncRNA:CR45237	0.846812	4.42543	2.63612	3.41431	0.189144	1
NM_132612.2	Brms1	259.414	158.677	209.046	-0.698236	0.189197	0.999986
NM_001042904.4	btv	26.6604	7.8953	17.2778	-1.76196	0.189471	0.999986
NM_142297.4	Cad89D	16.3022	1.79549	9.04884	-3.29128	0.189744	0.999986
NM_143055.4	Mink	294.341	136.661	215.501	-1.10809	0.189946	0.999986
NM_142057.3	Cht5	84.7874	28.906	56.8467	-1.53873	0.189977	0.999986
NR_133250.1	asRNA:CR45894	4.84011	0.929387	2.88475	-2.05118	0.190022	1
NM_132717.2	CG11590	135.334	49.5107	92.4222	-1.45372	0.190129	0.999986
NR_167881.1	asRNA:CR46487	21.9383	38.5979	30.2681	0.854356	0.190317	0.999986
NM_001042791.3	CG42259	16.0244	6.71824	11.3713	-1.16297	0.190434	0.999986
NM_001272146.1	unc-13	0	1.89042	0.945209	3.29415	0.190837	1
NM_001202118.2	Eip63F-1	1.87842	6.22913	4.05377	1.51897	0.19099	1
NM_135275.3	CG5958	102.446	41.6298	72.038	-1.31068	0.191244	0.999986
NM_142451.3	CG18600	175.989	99.6476	137.818	-0.816278	0.191508	0.999986
NM_142694.3	cDIP	37.0383	12.743	24.8907	-1.52435	0.191597	0.999986
NM_001169192.2	bi	19.6361	8.21174	13.9239	-1.25646	0.191958	0.999986
NM_079375.3	DNApol-delta	186.895	93.4775	140.186	-0.998253	0.192138	0.999986
NM_142087.3	CG31326	2.11186	6.91982	4.51584	2.08931	0.192315	1
NM_164859.2	brwl	2.72222	9.05441	5.88831	1.58916	0.192724	0.999986
NM_137901.2	CG9896	38.416	66.7909	52.6034	0.816799	0.19332	0.999986
NM_079035.3	Tsf3	9.00916	18.5237	13.7664	0.935071	0.193334	0.999986
NM_139953.4	Pex2	86.717	178.438	132.577	1.02316	0.193542	0.999986
NM_058083.4	esc	113.5	62.3033	87.9019	-0.865185	0.193565	0.999986
NM_139803.3	CG14820	18.4184	7.63317	13.0258	-1.30323	0.193619	0.999986
NM_143128.4	CG10562	4.98228	14.0115	9.49691	1.34244	0.193664	0.999986
NM_001170093.2	hyx	0.6237	3.83788	2.23079	2.33628	0.193784	1
NM_206012.2	CG33322	10.3745	1.87596	6.12524	-2.48394	0.193786	0.999986
NM_144144.2	CG17977	77.273	157.182	117.228	1.00478	0.193788	0.999986
NM_136710.4	RpLP0-like	167.862	81.749	124.805	-1.03176	0.193849	0.999986
NM_166619.2	Pde8	2.5301	0.598495	1.5643	-2.7427	0.193892	1
NM_166020.2	AGO1	68.0671	39.7929	53.93	-0.809855	0.193994	0.999986
NM_137992.3	GlyT	101.348	193	147.174	0.91937	0.194056	0.999986
NM_001276091.1	tau	20.3636	38.4229	29.3933	0.934494	0.19411	0.999986
NM_001300073.1	MTF-1	1.67296	6.30687	3.98991	1.60348	0.194117	1
NM_165316.2	sNPF	2867.63	5488.13	4177.88	0.936099	0.194136	0.999986
NM_001202143.2	Fhos	3.60003	17.6728	10.6364	2.46285	0.194138	0.999986
NM_132824.4	CG15599	2.53742	0.23596	1.38669	-2.74876	0.194241	1
NM_176114.3	Pkn	2.53742	0.23596	1.38669	-2.74876	0.194241	1
NM_078924.5	Incenp	6.73618	1.9998	4.36799	-1.61545	0.1944	1
NM_133165.2	Fie	2.92337	7.44878	5.18608	1.34158	0.194516	1
NM_001275186.1	CG42764	0.21278	2.78816	1.50047	3.00264	0.194529	1
NM_001259089.2	CG16974	10.0688	3.63083	6.84979	-1.36505	0.1947	0.999986
NM_137020.3	CG4734	1.05227	3.65152	2.3519	2.40473	0.194723	1
NM_079488.4	Ddx1	326.41	174.246	250.328	-0.905972	0.195076	0.999986
NM_001273726.1	CG9265	12.3581	23.1788	17.7685	0.844061	0.195099	0.999986
NM_135600.3	EMC3	334.372	164.433	249.402	-1.02338	0.195272	0.999986
NM_142028.3	CCHa2	2.11316	7.3429	4.72803	1.59986	0.195296	1
NM_165954.3	bic	2.2747	0	1.13735	-3.77677	0.195486	1
NM_001272228.1	Hr4	2.95867	0.598495	1.77858	-2.93688	0.195508	1
NR_124126.1	lncRNA:CR44326	2.95867	0.598495	1.77858	-2.93688	0.195508	1
NM_135951.4	Nepl8	2.52278	0.23596	1.37937	-2.73882	0.195712	1
NM_167839.2	CG32483	2.52278	0.23596	1.37937	-2.73882	0.195712	1
NM_176390.1	CG33169	2.52278	0.23596	1.37937	-2.73882	0.195712	1
NM_140909.2	schuy	11.5806	4.91728	8.24893	-1.20226	0.195714	0.999986
NR_073920.1	lncRNA:CR43910	5.92166	16.8266	11.3741	1.62068	0.195804	0.999986
NM_080169.3	ImpE3	14.1219	6.15686	10.1394	-1.17414	0.195916	0.999986
NR_124016.1	lncRNA:CR45005	2.32895	0.23596	1.28246	-2.76203	0.195971	1
NM_001273917.1	14-3-3zeta	0.6237	3.73747	2.18059	2.13881	0.196378	1
NM_001299247.1	CG14763	171.176	70.6518	120.914	-1.27894	0.196399	0.999986
NM_001201764.2	Msp300	46.9576	12.1652	29.5614	-1.95771	0.1965	0.999986
NR_037740.2	lncRNA:CR30055	5.25663	12.611	8.93381	1.11902	0.196533	0.999986
NM_132080.4	Rpt4	822.526	527.372	674.949	-0.642368	0.196628	0.999986
NM_141999.3	CG7966	74.1314	134.839	104.485	0.850885	0.197032	0.999986
NM_169451.2	dpr17	16.1885	28.2707	22.2296	0.840881	0.197058	0.999986
NM_001258517.1	CG43182	7.82333	3.16789	5.49561	-1.42486	0.197069	0.999986
NM_001259733.1	Sarm	1.25773	3.86131	2.55952	1.96117	0.197664	1
NM_078645.3	mei-41	100.785	47.7547	74.2696	-1.07645	0.197665	0.999986
NR_133223.1	asRNA:CR45882	24.0744	65.4459	44.7601	1.40566	0.198012	0.999986
NM_141322.2	CG1236	171.444	102.765	137.105	-0.734955	0.198148	0.999986
NM_001169218.3	Sxl	6.54105	22.3858	14.4634	1.86987	0.19844	0.999986
NM_001014563.3	Src64B	0.20546	2.70144	1.45345	2.98134	0.198571	1
NM_079639.5	mRpL9	152.237	90.4198	121.328	-0.753487	0.198675	0.999986
NR_048348.1	asRNA:CR31429	28.1585	14.4319	21.2952	-0.998471	0.198753	0.999986
NM_001260358.2	Esyt2	1.67597	6.13146	3.90371	1.91401	0.198852	1
NM_079222.5	sfl	0.20546	2.31898	1.26222	2.65292	0.198956	1
NM_001015095.4	MFS17	25.2528	53.6369	39.4449	1.05748	0.199022	0.999986
NM_137188.3	Hr51	60.4483	124.277	92.3627	1.02234	0.199151	0.999986
NM_080071.3	dib	200.18	102.787	151.484	-0.971076	0.199288	0.999986
NM_134861.2	Cwc25	1257.96	774.523	1016.24	-0.697956	0.199337	0.999986
NM_167004.2	Fas2	6.32526	17.3818	11.8535	1.54943	0.199521	0.999986
NM_140368.2	Zmynd10	23.2615	6.58892	14.9252	-1.83382	0.199599	0.999986
NM_001273424.1	CG6094	3.99028	1.27747	2.63388	-1.68235	0.199835	1
NM_169078.2	kra	2.92337	0.834455	1.87891	-2.18359	0.199843	1
NM_170189.3	CG31115	14.2821	5.4607	9.87142	-1.27436	0.199966	0.999986
NM_001110982.3	Parp	590.225	332.999	461.612	-0.829421	0.199994	0.999986
NM_001258492.3	dati	1.04926	4.63796	2.84361	1.82631	0.200434	1
NM_001259841.2	SCCRO	0	2.27288	1.13644	3.67011	0.200515	1
NR_124209.1	asRNA:CR43936	0	2.31624	1.15812	3.69457	0.200517	1
NM_001274956.1	CG7656	39.8085	69.0556	54.4321	0.768956	0.200519	0.999986
NM_001298660.1	LeuRS	6.7435	2.34788	4.54569	-1.48155	0.200561	1
NM_138040.4	snama	175.994	118.766	147.38	-0.567172	0.200729	0.999986
NM_001103718.3	CG42748	0.21278	2.70144	1.45711	2.96205	0.200784	1
NM_134679.2	CG13692	12.5623	5.23098	8.89662	-1.18343	0.20109	0.999986
NM_167174.4	CG32708	92.7919	51.3507	72.0713	-0.869296	0.201174	0.999986
NM_001259892.1	Eip75B	85.3528	172.797	129.075	0.999609	0.201208	0.999986
NM_001300167.1	Oatp74D	16.3966	32.2629	24.3298	0.950475	0.201456	0.999986
NM_168828.3	Csas	114.151	58.4178	86.2846	-0.970278	0.2015	0.999986
NM_079414.3	rpr	10.1303	4.37035	7.25034	-1.18168	0.201735	0.999986
NM_136092.2	CG10470	202.417	118.171	160.294	-0.785555	0.201786	0.999986
NM_001299047.1	crp	44.5705	15.3277	29.9491	-1.56211	0.202071	0.999986
NM_137164.4	CG10257	52.4884	84.6927	68.5905	0.684142	0.202093	0.999986
NM_170426.3	ATPsyngamma	2.48748	0.221507	1.35449	-2.97951	0.202118	1
NM_144377.3	CG3706	1.86378	6.76707	4.31543	1.6894	0.202181	1
NM_001273180.1	dsf	2.52408	8.10783	5.31595	1.44208	0.202399	1
NM_001169843.2	CG42554	63.3621	103.346	83.3543	0.695826	0.202405	0.999986
NM_001144355.2	CG42266	6.13314	1.05596	3.59455	-2.51864	0.202573	1
NM_001274341.1	nSyb	49.1011	119.406	84.2537	1.26317	0.202654	0.999986
NM_134497.2	CG14223	4.6226	0.70788	2.66524	-2.60714	0.202672	1
NM_001382036.1	tyn	22.4462	36.9372	29.6917	0.730989	0.202828	0.999986
NM_001272479.1	Neb-cGP	4.64197	0.90048	2.77122	-1.99682	0.203269	1
NM_141353.3	CG15580	4.85044	0.47192	2.66118	-2.99347	0.203296	1
NM_001169998.3	verm	2.0912	0	1.0456	-3.66136	0.203662	1
NM_001300457.1	eIF1A	89.707	36.7977	63.2524	-1.29292	0.20367	0.999986
NM_001272364.1	C3G	0.63102	3.37494	2.00298	1.99521	0.203826	1
NM_079936.3	Pgm1	1459.47	2473.03	1966.25	0.759751	0.203846	0.999986
NM_142056.3	CG9312	4.6523	0.678974	2.66564	-2.39058	0.204013	1
NM_001042993.3	conu	36.4777	72.3813	54.4295	0.986618	0.204074	0.999986
NM_176244.3	dom	186.833	81.3731	134.103	-1.19938	0.204125	0.999986
NM_168789.5	Bet1	3.13615	7.90077	5.51846	1.24314	0.204166	0.999986
NM_080128.5	Bka	121.133	77.8509	99.4919	-0.640841	0.204172	0.999986
NM_001038794.4	Glyat	2.51546	0	1.25773	-3.78801	0.204212	1
NM_001298615.1	CG11555	2.51546	0	1.25773	-3.78801	0.204212	1
NM_134559.3	Cyp6v1	2.51546	0	1.25773	-3.78801	0.204212	1
NM_137246.2	CG10734	1.05658	4.45083	2.7537	1.87019	0.204243	1
NM_169498.3	Ravus	73.1449	113.808	93.4763	0.618539	0.204298	0.999986
NM_165500.1	CG30156	3.35324	0.443013	1.89813	-2.68518	0.204786	1
NM_141939.4	CG5641	527.938	345.392	436.665	-0.611151	0.204822	0.999986
NM_001272620.2	rut	1.68329	0	0.841646	-3.20794	0.204851	1
NM_141441.3	CG14610	1.68329	0	0.841646	-3.20794	0.204851	1
NR_073840.1	lncRNA:CR44161	2.11918	6.11427	4.11672	1.86919	0.205056	1
NM_001259489.2	CG11961	5.24069	1.38685	3.31377	-1.67096	0.205205	1
NM_142429.3	MED17	250.729	162.403	206.566	-0.630406	0.205411	0.999986
NM_165489.3	Eb1	2.52408	8.52467	5.52437	1.61299	0.20561	0.999986
NM_170281.2	TwdlN	20.1447	4.18947	12.1671	-2.36269	0.205611	0.999986
NM_142787.2	CG12499	57.5808	31.4566	44.5187	-0.870799	0.206025	0.999986
NM_169958.2	bap	5.5004	11.6355	8.56796	1.24871	0.206042	0.999986
NM_001260157.1	side-IV	3.09654	11.4476	7.27208	1.76824	0.206316	0.999986
NM_001298872.1	nmd	31.296	13.7556	22.5258	-1.10622	0.206384	0.999986
NM_079410.3	mRpS26	126.925	73.8623	100.393	-0.77588	0.206498	0.999986
NM_141941.3	Aos1	646.811	307.927	477.369	-1.07101	0.206606	0.999986
NM_001259955.2	CG43331	3.17877	0.221507	1.70014	-3.1156	0.206696	1
NM_168830.2	CG7668	3.17877	0.221507	1.70014	-3.1156	0.206696	1
NM_001273375.1	CG4598	3.36658	0.693427	2.03	-1.95805	0.206708	1
NM_137805.3	CG11275	177.588	444.854	311.221	1.32049	0.206906	0.999986
NM_164809.5	CSN8	82.1005	45.4931	63.7968	-0.865785	0.206944	0.999986
NM_138221.2	Dci	149.878	87.7851	118.832	-0.777219	0.207223	0.999986
NM_141480.2	CG2641	39.8619	22.7882	31.325	-0.794477	0.207292	0.999986
NM_170636.2	blot	4.41283	1.16535	2.78909	-1.80603	0.207315	1
NM_206316.2	CG33493	0.6237	3.21946	1.92158	1.99032	0.207514	1
NM_144202.2	CG15213	57.7607	15.2698	36.5153	-1.90066	0.207748	0.999986
NR_124412.1	lncRNA:CR44785	1.87842	7.08975	4.48408	1.61434	0.207748	1
NM_168182.3	CG10077	1338.55	2180.76	1759.65	0.703501	0.207761	0.999986
NM_079748.4	Rab7	271.806	459.644	365.725	0.752191	0.207847	0.999986
NM_001299604.1	veil	6.97995	0.70788	3.84392	-3.08521	0.208006	1
NM_057244.4	amd	23.8333	7.73358	15.7834	-1.58634	0.208144	0.999986
NM_079781.3	E(spl)mbeta-HLH	25.9566	12.0332	18.9949	-1.11058	0.208172	0.999986
NM_142477.3	CG14301	8.40914	15.4281	11.9186	0.970406	0.208336	0.999986
NM_001260388.1	plum	122.33	281.03	201.68	1.20344	0.208387	0.999986
NM_167245.3	Atg8a	832.412	1250.34	1041.38	0.585141	0.208389	0.999986
NM_001273940.1	Galphao	3.15681	0.221507	1.68916	-3.10394	0.208391	1
NM_001259795.2	CycA	48.4768	21.7267	35.1018	-1.16882	0.208426	0.999986
NM_001259551.1	Rpi	29.6755	16.1903	22.9329	-0.842304	0.208439	0.999986
NM_141021.2	CG10584	93.9607	56.4489	75.2048	-0.716873	0.20849	0.999986
NM_080707.4	CG3430	175.775	85.3196	130.547	-1.04661	0.208586	0.999986
NR_124085.1	lncRNA:CR44985	1.47482	6.38187	3.92834	1.80632	0.208623	1
NM_166292.2	CG30116	5.48146	13.9002	9.69082	1.51324	0.208643	0.999986
NM_001298402.1	eIF4H1	6.3386	0.90048	3.61954	-2.57014	0.208667	1
NM_078941.5	CG42382	32.7217	62.5287	47.6252	0.905269	0.208777	0.999986
NR_047995.2	lncRNA:let7C	9.27059	17.1224	13.1965	0.986102	0.20912	0.999986
NM_001299210.1	CG3107	6.50102	17.2345	11.8678	1.24482	0.209249	0.999986
NM_139760.2	CG10472	2.9337	0.457467	1.69558	-2.24513	0.209309	1
NM_134812.3	mio	169.016	334.847	251.931	0.981615	0.209925	0.999986
NM_141089.1	CG11249	11.9545	22.0279	16.9912	0.817193	0.209955	0.999986
NM_168809.4	verm	27.8391	6.53462	17.1868	-2.07162	0.210015	0.999986
NM_205886.2	rempA	2.10885	0.23596	1.17241	-2.59896	0.210095	1
NM_143086.3	danr	108.411	178.036	143.224	0.725783	0.210169	0.999986
NM_137664.3	Fem-1	22.9769	56.852	39.9145	1.27188	0.210501	0.999986
NM_001274139.2	CG5742	15.076	28.2426	21.6593	0.83694	0.210524	0.999986
NM_138237.4	CG9119	32.9285	56.1641	44.5463	0.752229	0.210944	0.999986
NM_001260398.1	mrt	0.41824	2.56939	1.49382	2.09182	0.211012	1
NM_132703.3	AMPdeam	4.85776	0.66452	2.76114	-2.53005	0.21103	1
NM_001316520.1	fray	0.63102	3.42651	2.02877	2.08755	0.211031	1
NM_001014453.2	PNUTS	6.08449	12.3461	9.21531	1.03722	0.211123	0.999986
NM_057452.4	bam	12.4403	5.57906	9.00969	-1.07833	0.211197	0.999986
NM_135101.1	CG18266	5.08087	0.598495	2.83968	-3.83423	0.211387	1
NM_136564.2	CG14743	5.08087	0.598495	2.83968	-3.83423	0.211387	1
NM_143376.1	intr	5.08087	0.598495	2.83968	-3.83423	0.211387	1
NM_164441.2	CG31933	5.08087	0.598495	2.83968	-3.83423	0.211387	1
NM_164602.2	snsl	5.08087	0.598495	2.83968	-3.83423	0.211387	1
NM_166097.2	Ir52b	5.08087	0.598495	2.83968	-3.83423	0.211387	1
NR_047915.1	snoRNA:nop5-x16-a	5.08087	0.598495	2.83968	-3.83423	0.211387	1
NR_125307.1	lncRNA:CR45573	5.08087	0.598495	2.83968	-3.83423	0.211387	1
NR_133262.1	lncRNA:CR45922	5.08087	0.598495	2.83968	-3.83423	0.211387	1
NM_137318.3	IntS8	333.676	205.665	269.67	-0.697174	0.211459	0.999986
NM_206085.4	lola	14.9717	26.6569	20.8143	0.844021	0.211511	0.999986
NM_176120.5	KCNQ	0.41824	3.07295	1.7456	2.27548	0.211714	1
NM_139904.2	CG8281	58.557	122.907	90.7322	1.05295	0.211794	0.999986
NM_001299051.1	jhamt	2.92638	0.23596	1.58117	-3.0389	0.211816	1
NM_132668.2	Cpr12A	2.92638	0.23596	1.58117	-3.0389	0.211816	1
NM_137403.4	swi2	155.01	248.789	201.899	0.692531	0.211869	0.999986
NM_140003.2	CG13312	3.60003	0.598495	2.09926	-3.28191	0.212025	1
NM_141610.3	CG11997	5.0615	1.34349	3.2025	-1.72865	0.212096	1
NM_001015223.3	MED21	2.50944	7.73708	5.12326	1.3591	0.21217	1
NM_142146.3	CG14860	157.981	100.949	129.465	-0.636665	0.212708	0.999986
NM_135156.3	CG13991	13.549	1.19699	7.37299	-3.6272	0.212729	0.999986
NM_134731.3	Vps29	310.717	185.349	248.033	-0.738012	0.213055	0.999986
NM_057675.4	Pms2	186.497	113.214	149.855	-0.721999	0.213782	0.999986
NM_080041.3	msk	3528.09	1952.1	2740.1	-0.85376	0.213887	0.999986
NM_135346.4	CG8460	554.522	384.784	469.653	-0.528323	0.213968	0.999986
NM_139475.3	CG16986	9.70217	3.62535	6.66376	-1.35422	0.214025	0.999986
NM_206410.2	AsnS	124.854	59.6715	92.2626	-1.0552	0.214064	0.999986
NM_001275066.1	anchor	1.69061	0	0.845305	-3.21794	0.214137	1
NM_144384.3	lectin-24Db	1.69061	0	0.845305	-3.21794	0.214137	1
NM_001169474.3	dpr2	110.881	69.4463	90.1636	-0.657895	0.214301	0.999986
NR_123805.1	lncRNA:CR44832	828.616	1611.59	1220.1	0.958265	0.214389	0.999986
NM_134698.3	CG13947	7.52142	22.4428	14.9821	1.62395	0.214459	0.999986
NM_167223.3	alpha-Man-Ia	0.843799	4.00234	2.42307	1.86646	0.214645	1
NM_142048.2	CG14367	79.756	127.991	103.873	0.710311	0.214726	0.999986
NM_139389.3	CG12011	4.65962	0.443013	2.55132	-2.981	0.215026	1
NM_142653.3	Prosalpha4T1	1.04926	4.79618	2.92272	2.01875	0.215281	1
NR_073959.1	lncRNA:CR43943	9.08537	19.4124	14.2489	1.05078	0.215294	0.999986
NM_001298211.1	CG1578	1.6876	6.42994	4.05877	1.76809	0.21531	1
NM_001299476.1	CysRS-m	71.614	43.3199	57.4669	-0.697585	0.215366	0.999986
NM_079433.3	nes	3.78051	0.678974	2.22974	-2.10051	0.215494	1
NR_123910.1	asRNA:CR44960	12.7557	29.018	20.8869	1.0923	0.215581	0.999986
NM_142668.3	KaiR1D	371.266	742.965	557.115	0.999558	0.215586	0.999986
NM_138118.4	CG3880	36.1766	21.8154	28.996	-0.724989	0.215863	0.999986
NM_143434.5	Ptp99A	73.1856	169.474	121.33	1.19986	0.215962	0.999986
NM_143973.3	CG17278	383.152	246.128	314.64	-0.638206	0.216096	0.999986
NM_136794.2	CG13231	17.5371	7.46674	12.5019	-1.30493	0.216187	0.999986
NM_165868.2	RpS11	185.954	73.4704	129.712	-1.34456	0.216315	0.999986
NM_001272424.2	CG2004	1.67597	0	0.837986	-3.20475	0.216334	1
NR_133327.1	lncRNA:CR45793	1.67597	0	0.837986	-3.20475	0.216334	1
NM_001275103.1	Mkp3	74.007	178.136	126.071	1.2789	0.216722	0.999986
NM_165180.2	glu	230.058	125.277	177.668	-0.880049	0.217102	0.999986
NM_137727.3	CG10505	72.7397	125.819	99.2793	0.768013	0.217374	0.999986
NM_135422.3	CG17906	91.123	50.4006	70.7618	-0.836593	0.217715	0.999986
NM_079550.4	RpA-70	207.412	138.348	172.88	-0.587488	0.217788	0.999986
NM_079786.3	E(spl)m4-BFM	2.75451	9.95839	6.35645	1.78123	0.217976	0.999986
NM_165185.3	Mhc	4.85044	0.693427	2.77193	-2.49261	0.218402	1
NM_168468.2	CG32091	5.48275	15.3902	10.4365	1.56885	0.218497	0.999986
NM_167286.2	Sk1	0.63102	4.15509	2.39305	2.36373	0.218937	1
NM_130482.3	CG12470	3.75253	1.29192	2.52223	-1.68899	0.218996	1
NM_168680.2	zetaCOP	10.195	24.316	17.2555	1.14135	0.219031	0.999986
NM_057982.4	Pph13	3.78051	0.693427	2.23697	-2.08548	0.219038	1
NM_137667.4	CG13442	6.77449	0.443013	3.60875	-3.58301	0.219128	1
NR_073643.1	lncRNA:CR43836	5.47543	14.5303	10.0029	1.41074	0.219215	0.999986
NM_001274657.1	rhea	17.8921	34.0815	25.9868	0.920972	0.21936	0.999986
NM_079537.4	alpha-Est7	146.996	331.495	239.246	1.16898	0.219461	0.999986
NM_078525.4	Traf6	299.945	429.247	364.596	0.514321	0.219464	0.999986
NR_048050.1	mir-4976	4.62992	12.4438	8.53686	1.28554	0.219484	0.999986
NM_001169668.2	Kdm4B	139.814	44.3356	92.0749	-1.6516	0.219834	0.999986
NM_132874.2	dpr18	535.135	1045.33	790.234	0.964473	0.219904	0.999986
NM_079521.4	NPFR	35.5024	104.734	70.1184	1.5836	0.219961	0.999986
NR_003736.1	snoRNA:Psi28S-1192d	0.846812	2.85145	1.84913	2.77371	0.220059	1
NM_078914.3	Tsp42El	193.726	380.623	287.175	0.977436	0.220171	0.999986
NM_079626.3	Crz	332.773	576.243	454.508	0.787949	0.22084	0.999986
NM_136193.2	CG2493	8.63655	3.70583	6.17119	-1.12995	0.221108	0.999986
NM_141298.2	Rev7	154.927	71.7812	113.354	-1.1044	0.221156	0.999986
NM_001298576.1	CG1532	5.04987	1.74939	3.39963	-1.436	0.221214	1
NM_139647.3	CG11345	2.33627	0	1.16813	-3.7418	0.221484	1
NM_135601.4	Dpy-30L1	83.2786	51.5757	67.4271	-0.70366	0.221534	0.999986
NM_170487.3	aralar1	16.9075	6.43344	11.6705	-1.3499	0.221792	0.999986
NM_001300390.1	Nsf2	18.0127	33.4076	25.7101	0.861038	0.221975	0.999986
NM_142308.2	CG10340	493.932	322.093	408.013	-0.618574	0.222042	0.999986
NM_080111.4	lds	268.944	159.631	214.287	-0.753509	0.22208	0.999986
NM_001038959.3	Octbeta3R	3.57505	8.41879	5.99692	1.45602	0.222314	0.999986
NM_139613.3	CG15005	7.20867	1.19699	4.20283	-2.79721	0.222349	1
NM_135613.2	CG6508	4.23837	0.443013	2.34069	-2.84839	0.222418	1
NM_137468.2	CG18536	0.846812	2.20686	1.52683	2.5415	0.222493	1
NM_166478.4	CG30403	40.2707	62.7323	51.5015	0.628042	0.222545	0.999986
NM_001298452.1	chas	5.47414	1.15089	3.31252	-1.94198	0.223147	1
NM_132344.4	Lst8	680.619	458.525	569.572	-0.568558	0.223183	0.999986
NM_057480.5	LysP	2.95135	8.29145	5.6214	1.82788	0.223267	0.999986
NM_134665.2	CG3345	5.4651	11.3156	8.39033	1.07967	0.223532	0.999986
NM_001299207.1	CG12547	0.63102	3.43823	2.03462	2.17244	0.223612	1
NM_001298140.1	CG32694	4.65962	0.834455	2.74704	-2.62478	0.223627	1
NM_001274041.1	Asx	0.63102	5.00947	2.82024	2.58786	0.223651	1
NM_001273171.1	Hel25E	53.28	89.9662	71.6231	0.741881	0.223685	0.999986
NM_001258487.3	RhoGAP102A	4.85475	15.0194	9.93709	1.72855	0.223784	0.999986
NM_057384.4	sna	79.3025	144.588	111.945	0.847889	0.223893	0.999986
NM_001316528.1	Vps24	82.0146	150.06	116.037	0.864031	0.223964	0.999986
NM_001276244.1	CG40198	7.83926	2.28733	5.0633	-1.71107	0.224145	1
NM_057907.4	Nrk	388.149	614.617	501.383	0.66009	0.224319	0.999986
NM_166734.2	CG32006	1.2474	7.29133	4.26936	2.31401	0.224416	1
NM_169563.2	Orc2	81.6592	43.88	62.7696	-0.9148	0.224447	0.999986
NM_139843.3	CG8607	142.686	76.7641	109.725	-0.889183	0.224562	0.999986
NM_138107.3	CG4781	1.9064	5.17316	3.53978	1.95262	0.224683	1
NM_170304.2	CG31075	8.59523	2.99521	5.79522	-1.46701	0.22473	0.999986
NM_079061.4	mRpS28	92.513	56.3781	74.4456	-0.714709	0.224737	0.999986
NM_142791.3	Rpn7	778.698	430.185	604.441	-0.855673	0.224739	0.999986
NM_001259983.2	smash	0.20546	2.11192	1.15869	2.49389	0.224934	1
NM_169559.2	CG31495	0.20546	1.9709	1.08818	2.47736	0.224941	1
NM_168322.3	Rdl	24.2212	46.0108	35.116	0.896592	0.224944	0.999986
NM_167760.1	GCS2alpha	1.26204	5.44624	3.35414	1.95297	0.225035	1
NM_133017.4	CG8142	152.188	82.0638	117.126	-0.893077	0.225064	0.999986
NM_001014607.2	CG14667	77.189	125.587	101.388	0.68982	0.225085	0.999986
NM_001273945.1	CG30015	1.67296	6.12248	3.89772	1.6076	0.225092	1
NM_143844.4	CG17508	115.209	200.22	157.715	0.784171	0.22516	0.999986
NM_143019.3	CG6695	0.83648	3.63981	2.23814	1.75178	0.225418	1
NM_001273458.1	CG31706	5.4961	1.51343	3.50476	-1.69933	0.22554	1
NM_176328.3	CG17364	2.31862	7.21282	4.76572	1.44443	0.225582	1
NM_135942.4	CG17328	13.0037	23.7683	18.386	0.82001	0.225735	0.999986
NM_001103381.3	dpr7	30.3941	62.0139	46.204	0.991479	0.225742	0.999986
NM_166012.3	CG6329	17.9598	37.6229	27.7913	1.04862	0.225941	0.999986
NM_168141.2	CG42272	2.76183	0.221507	1.49167	-3.03788	0.225985	1
NM_169963.2	CG31176	19.3553	31.8308	25.5931	0.704169	0.225992	0.999986
NM_135850.3	Cyp28a5	428.714	855.443	642.078	0.994826	0.226038	0.999986
NM_137399.4	P32	923.654	450.595	687.125	-1.0351	0.226154	0.999986
NM_001299796.1	qkr58E-2	125.35	64.5512	94.9506	-0.952616	0.226331	0.999986
NM_079211.3	Sse	79.6895	33.422	56.5558	-1.24571	0.22636	0.999986
NM_136584.2	CG13749	5.48878	1.49898	3.49388	-1.71185	0.226771	1
NM_001258765.2	CG9240	0.82184	5.1044	2.96312	2.29123	0.226854	1
NM_001258713.2	Ten-a	4.44512	12.9048	8.67494	1.50492	0.227022	0.999986
NM_134683.2	CG4297	6.13703	16.1731	11.155	1.28452	0.227185	0.999986
NM_001104417.2	prt	109.168	192.446	150.807	0.821403	0.227445	0.999986
NM_206083.4	lola	12.822	24.6215	18.7217	0.939759	0.228151	0.999986
NM_001316550.1	CG12320	11.3588	21.3814	16.3701	0.898464	0.228243	0.999986
NM_176272.2	stet	1.4675	5.93262	3.70006	1.86458	0.228393	1
NM_169962.3	E2f1	13.5176	5.76892	9.64324	-1.31167	0.228509	0.999986
NM_168912.2	Cdk12	14.2335	27.9399	21.0867	0.907289	0.228661	0.999986
NM_001104468.3	CG34291	5.07786	11.555	8.31645	1.44349	0.228687	0.999986
NR_124407.1	asRNA:CR44981	31.2491	64.6274	47.9382	1.00347	0.228913	0.999986
NM_001014560.2	DopEcR	58.3127	136.599	97.4559	1.21367	0.228935	0.999986
NM_135996.4	SPH93	1.69362	9.7752	5.73441	2.84363	0.22933	0.999986
NM_001382166.1	CG46462	3.58969	8.08166	5.83568	1.47413	0.229337	0.999986
NM_140023.3	Doc3	3.96832	8.98564	6.47698	1.20851	0.229352	0.999986
NM_136665.5	GstT1	220.813	145.597	183.205	-0.606155	0.229412	0.999986
NR_033163.1	Uhg8	10.6968	4.10275	7.39975	-1.31783	0.229416	0.999986
NR_125145.1	lncRNA:CR45595	3.80549	0.47192	2.1387	-2.57396	0.229477	1
NM_001275561.1	GC1	73.7289	41.8842	57.8065	-0.822582	0.229579	0.999986
NR_163215.1	sisRNA:CR46364	6.74952	1.51343	4.13147	-2.05497	0.22962	1
NM_135852.4	hll	2.08689	0.221507	1.1542	-2.59616	0.229663	1
NM_080056.6	Larp7	121.461	65.0759	93.2682	-0.897101	0.229719	0.999986
NM_136951.3	CG8569	115.953	166.619	141.286	0.52734	0.229837	0.999986
NM_079127.3	Pof	28.6956	12.7005	20.698	-1.16214	0.229916	0.999986
NM_169560.2	ems	42.6186	70.6428	56.6307	0.697805	0.23011	0.999986
NM_001259421.2	CG8249	2.33196	0	1.16598	-3.66498	0.230195	1
NM_001260371.1	tnc	2.33196	0	1.16598	-3.66498	0.230195	1
NM_132365.3	CG43386	2.33196	0	1.16598	-3.66498	0.230195	1
NM_140855.4	CG14095	2.33196	0	1.16598	-3.66498	0.230195	1
NM_136253.4	Mcm10	84.764	39.3534	62.0587	-1.12183	0.230319	0.999986
NM_138088.4	CG11414	258.339	458.747	358.543	0.823182	0.23035	0.999986
NM_001298605.1	l(1)G0196	1.90339	4.82782	3.3656	1.47653	0.230393	1
NM_001043081.2	chn	0.63102	3.16789	1.89945	1.88543	0.230519	1
NM_001299253.1	slv	1.46018	6.00488	3.73253	1.88782	0.230555	1
NM_001272273.1	dnc	255.603	451.685	353.644	0.824673	0.230915	0.999986
NM_001104032.1	CG15019	10.0997	17.0673	13.5835	0.873994	0.231149	0.999986
NM_137496.3	CG43066	226.239	356.819	291.529	0.664243	0.231379	0.999986
NR_073655.1	asRNA:CR43833	34.8232	54.8444	44.8338	0.654651	0.2315	0.999986
NM_001275641.1	CG44094	4.953	14.8784	9.9157	1.43345	0.231533	0.999986
NM_170476.2	RpS7	3.74952	0.914934	2.33223	-1.97749	0.231577	1
NR_167784.1	asRNA:CR43885	7.61097	1.86151	4.73624	-2.03131	0.231609	1
NM_137330.1	ste24b	15.2004	5.74002	10.4702	-1.34344	0.231685	0.999986
NM_141455.4	CG1227	3.1185	0.443013	1.78076	-2.58426	0.231721	1
NM_169622.3	Rpb7	70.0454	46.487	58.2662	-0.611823	0.231763	0.999986
NM_140578.2	CG13074	21.5947	37.2372	29.4159	0.723851	0.231946	0.999986
NM_079220.2	yip7	15.3539	100.976	58.1652	2.7184	0.232027	0.999986
NM_140433.2	CG13484	48.1107	25.3954	36.7531	-0.91799	0.232051	0.999986
NM_142295.4	Sdhaf3	64.7588	28.952	46.8554	-1.18144	0.232159	0.999986
NM_001382063.1	CG33143	4.01827	0.678974	2.34862	-2.14832	0.232229	1
NM_139609.2	Teh4	328.089	757.937	543.013	1.20549	0.232333	0.999986
NM_001032072.2	Nos	4.84011	1.19699	3.01855	-2.28986	0.232412	1
NM_143779.4	DCTN3-p24	2.31	0	1.155	-3.65008	0.232616	1
NM_168703.5	Nc73EF	2.31	0	1.155	-3.65008	0.232616	1
NM_142823.3	Nup133	429.789	185.826	307.808	-1.20943	0.232716	0.999986
NM_001273746.2	nrv3	71.8919	108.416	90.1538	0.589043	0.232734	0.999986
NM_135746.5	Pih1D1	326.456	159.348	242.902	-1.03024	0.23276	0.999986
NM_001300352.1	Ugt302K1	2.32464	0.221507	1.27307	-2.59807	0.232923	1
NM_140807.4	Dysb	2.32464	0.221507	1.27307	-2.59807	0.232923	1
NM_206639.3	CHES-1-like	2.32464	0.221507	1.27307	-2.59807	0.232923	1
NR_133395.1	lncRNA:CR46021	2.32464	0.221507	1.27307	-2.59807	0.232923	1
NM_166752.2	Rad23	3.58237	0.678974	2.13067	-1.97894	0.232934	1
NM_137575.2	CG11257	40.4413	61.2306	50.8359	0.60007	0.2333	0.999986
NM_143065.3	Ythdf	62.3085	35.3578	48.8331	-0.793272	0.233359	0.999986
NM_143452.3	Cap-D2	232.729	106.685	169.707	-1.1251	0.233526	0.999986
NR_048444.1	lncRNA:Hsromega	3.13314	10.1772	6.65515	1.46607	0.23362	0.999986
NR_074034.1	asRNA:CR44106	0.63102	3.06398	1.8475	1.96917	0.233637	1
NM_001273387.1	chico	1.4675	4.82782	3.14766	1.48462	0.233784	1
NM_136888.3	Hen1	69.1917	127.543	98.3672	0.879294	0.233913	0.999986
NM_057892.4	dbe	181.947	109.763	145.855	-0.718131	0.234058	0.999986
NM_001273003.1	Atxn7	1.87842	5.74275	3.81059	1.40263	0.234151	1
NM_169312.3	CG9458	2.32464	0.23596	1.2803	-2.58787	0.234193	1
NR_125015.1	lncRNA:CR43890	2.32464	0.23596	1.2803	-2.58787	0.234193	1
NM_001298922.1	CG44008	0.21278	1.95644	1.08461	2.45125	0.234306	1
NM_001042814.2	shi	1.05658	4.58638	2.82148	1.78049	0.23434	1
NM_142837.4	CG17141	145.225	82.9433	114.084	-0.809745	0.234547	0.999986
NM_078910.4	Tsp42Eh	2.95566	0.47192	1.71379	-2.25764	0.234631	1
NM_057768.3	CngA	2.11617	0.598495	1.35733	-2.60754	0.234696	1
NM_001259442.2	CG5065	8.18	18.5897	13.3849	1.08741	0.234761	0.999986
NM_001103400.2	sgg	2.31431	6.44789	4.3811	1.41466	0.23477	1
NM_143190.4	CG42235	39.8288	22.7964	31.3126	-0.800793	0.235064	0.999986
NR_133294.1	asRNA:CR45955	1.47783	3.73474	2.60628	1.59602	0.235359	1
NM_135774.3	Ski6	0.41824	2.72487	1.57156	2.12167	0.235398	1
NM_001274920.1	NHP2	4.61398	1.38685	3.00042	-1.53534	0.235685	1
NM_078761.3	GluRIIB	10.2742	29.1142	19.6942	1.50059	0.235748	0.999986
NM_001202322.2	CG42668	7.98186	15.5484	11.7651	0.874871	0.235854	0.999986
NM_057325.3	Pcp	2.96599	0.221507	1.59375	-2.99833	0.235981	1
NM_135895.3	CG15269	2.96599	0.221507	1.59375	-2.99833	0.235981	1
NM_079435.4	Shal	3.15811	7.682	5.42006	1.30035	0.236076	1
NM_142663.4	CG15695	10.7191	3.70309	7.21112	-1.35948	0.236286	0.999986
NM_079016.3	Mdr50	9.91064	3.53042	6.72053	-1.49842	0.236463	0.999986
NM_078749.4	mRpS2	233.788	155.172	194.48	-0.58799	0.236552	0.999986
NM_001103703.2	Fas3	46.632	21.5169	34.0745	-1.11959	0.236647	0.999986
NM_080499.3	Zip89B	8.6499	2.5522	5.60105	-1.53646	0.23676	0.999986
NM_140901.3	Rpn1	2102.78	980.965	1541.87	-1.0998	0.236893	0.999986
NM_142743.3	Idh3b	96.2786	146.872	121.575	0.610569	0.237132	0.999986
NR_047772.1	lncRNA:CR43461	5.19506	0.94384	3.06945	-2.40011	0.237134	1
NM_138191.3	CG13884	3.74952	9.87714	6.81333	1.22393	0.237192	0.999986
NM_001300187.1	CG45081	4.41885	1.13644	2.77765	-1.63437	0.237332	1
NM_001104383.2	meigo	2.96599	0.23596	1.60098	-2.98599	0.237406	1
NM_057308.4	ninaA	2.96599	0.23596	1.60098	-2.98599	0.237406	1
NR_125181.1	lncRNA:CR45643	2.96599	0.23596	1.60098	-2.98599	0.237406	1
NR_133188.1	asRNA:CR45867	10.3022	24.0719	17.187	1.20782	0.237407	0.999986
NM_138064.4	Slik	6.31923	13.0712	9.69522	1.04112	0.2375	0.999986
NM_143425.2	Mesh1	20.5605	8.29222	14.4263	-1.2276	0.237575	0.999986
NR_124462.1	asRNA:CR44275	123.753	69.8189	96.7858	-0.81877	0.237729	0.999986
NM_167262.3	SmydA-4	3.81281	10.3608	7.08679	1.70869	0.237731	0.999986
NM_078993.3	Amph	3.14778	8.48208	5.81493	1.20856	0.237813	0.999986
NM_001298358.1	CG15601	4.65962	0.678974	2.6693	-2.44789	0.238041	1
NM_143630.2	nero	183.559	115.681	149.62	-0.651574	0.238132	0.999986
NM_132380.2	CG43902	188.998	366.384	277.691	0.960401	0.238188	0.999986
NM_142148.4	CG3817	83.5717	46.9698	65.2708	-0.832613	0.238232	0.999986
NM_001038913.2	CG10973	147.575	94.8183	121.197	-0.625075	0.238444	0.999986
NM_001300021.1	Bre1	36.7533	23.337	30.0452	-0.650554	0.238494	0.999986
NM_001259385.1	AGO1	60.314	19.8445	40.0793	-1.60077	0.238568	0.999986
NM_001274305.1	Glut1	8.21789	21.4658	14.8418	1.30032	0.238576	0.999986
NM_001298741.1	Tig	8.65592	2.47446	5.56519	-1.83003	0.238702	0.999986
[truncated: 8,929 more rows]

## Sheet:  log2fold-1p0.05(Down-regulated
NM_ID	Gene	baseMeanCS	baseMeanSTIMKO	baseMean	log2Fold	pvalue	padj
NM_137320.3	CG6429	0.846812	118.799	59.8231	8.34884	1.4657e-09	6.68741e-06
NM_143791.3	CG6421	0.846812	181.104	90.9754	8.94327	2.01065e-09	6.68741e-06
NM_135180.1	CG42369	8.79508	117.683	63.2388	3.77249	3.84134e-08	6.49867e-05
NM_142116.2	CG14852	4.3646	384.449	194.407	6.48609	3.9078e-08	6.49867e-05
NM_136932.2	Cpr49Ag	197.921	11.7765	104.849	-4.01876	4.07359e-07	0.00054195
NM_001298669.1	CG31955	28.1861	0	14.093	-7.31096	1.39724e-06	0.00138236
NM_132696.2	CG10996	0.61638	204.932	102.774	8.00919	1.45468e-06	0.00138236
NM_142114.3	CG14850	36.4696	1453.49	744.978	5.32704	2.35911e-06	0.0019616
NM_135962.3	ChLD3	354.226	47.5073	200.867	-2.91715	3.24551e-06	0.00239879
NM_169586.2	CG31313	2.74589	106.271	54.5086	5.81803	5.75352e-06	0.00382724
NM_001272821.1	Ntf-2	6.76847	480.606	243.687	6.26349	1.09429e-05	0.00661748
NM_001370034.1	CG46387	4.41283	43.8859	24.1494	3.1895	1.44401e-05	0.00767915
NM_137937.4	CG3502	36.5635	1.74939	19.1564	-4.42619	1.50074e-05	0.00767915
NM_079150.4	Cypl	125.389	27.5636	76.4763	-2.18846	2.48164e-05	0.0112056
NM_058019.4	Ts	23.7625	1.29192	12.5272	-4.30998	2.52682e-05	0.0112056
NM_001169326.2	Grip84	2.74288	76.2625	39.5027	5.01101	2.71928e-05	0.0113054
NM_166957.2	CG32793	24.7269	0.834455	12.7807	-5.30651	3.04483e-05	0.011599
NM_206338.2	CG11658	45.3658	184.969	115.167	2.0062	3.13864e-05	0.011599
NM_164863.3	Trx-2	57.0705	6.91708	31.9938	-3.08952	3.34866e-05	0.0117238
NM_001144412.2	CG12607	22.6753	0.457467	11.5664	-5.25984	4.01722e-05	0.0133613
NM_139936.3	CG13678	53.2303	1.66891	27.4496	-5.24053	4.46233e-05	0.0141349
NM_141099.2	CG14573	73.555	0.221507	36.8883	-7.77196	5.10494e-05	0.0153557
NR_073648.1	asRNA:CR43908	22.6082	0	11.3041	-6.99961	5.5069e-05	0.0153557
NM_001202212.1	CG42764	1.65832	50.4483	26.0533	4.65136	5.54023e-05	0.0153557
NM_143642.4	CG42233	186.916	55.0647	120.99	-1.77335	7.12373e-05	0.0189548
NM_130684.3	CG3598	76.8163	0.929387	38.8728	-6.19814	8.21097e-05	0.0210074
NM_168447.3	CG32074	132.816	1.32904	67.0723	-6.50412	9.17202e-05	0.0225971
NM_168767.2	CG32198	8.26834	373.571	190.919	5.47116	0.000109405	0.0259916
NM_135495.3	obst-B	76.011	5.16495	40.588	-3.86297	0.000120986	0.0270869
NR_047856.1	mir-979	0.41824	55.9207	28.1694	6.57787	0.00012216	0.0270869
NM_001272233.2	Hr4	33.0805	1.9998	17.5401	-4.05955	0.000137412	0.0294859
NM_080059.3	Hsp70Ab	48.2096	4.48872	26.3491	-3.5221	0.000142618	0.0296467
NM_142330.3	CG5225	64.0063	0.443013	32.2247	-6.84942	0.000155484	0.0313417
NM_001201851.2	SmB	283.534	74.0865	178.81	-1.92421	0.000208426	0.0407778
NM_130688.3	CG14423	53.7377	0.678974	27.2084	-6.06443	0.000222337	0.0422568
NM_144160.3	CG13066	34.0172	0	17.0086	-7.6214	0.000263346	0.0486605
NM_132523.2	CG15741	22.2779	0.221507	11.2497	-6.03728	0.00029067	0.0513135
NM_001272461.1	CARPB	72.8303	365.364	219.097	2.34559	0.000293132	0.0513135
NM_143113.4	CG10513	0.41092	47.0586	23.7348	6.35923	0.000325279	0.054219
NM_134793.5	Npc2a	357.818	81.7185	219.768	-2.12809	0.000326031	0.054219
NM_136417.3	Spn43Ad	93.2313	13.5494	53.3904	-2.78102	0.000365258	0.0592609
NM_140380.4	CG14107	131.714	1.19699	66.4556	-7.10758	0.000379079	0.0600389
NM_001104352.3	CG42823	0.61638	19.6953	10.1558	4.58933	0.000397966	0.0615644
NM_141844.4	CG14715	172.425	31.714	102.07	-2.47854	0.00041906	0.0633543
NM_141612.3	CG8420	73.1051	1.85877	37.4819	-5.18732	0.000484104	0.0715613
NM_079274.3	Hsp67Ba	287.858	89.5916	188.725	-1.6821	0.00052586	0.0750616
NR_133248.1	asRNA:CR45890	96.5588	7.54448	52.0516	-3.69829	0.000530697	0.0750616
NM_135711.3	CG17217	30.1941	1.15089	15.6725	-4.47361	0.000541635	0.0750616
NM_143222.2	CG14237	1.69061	48.2644	24.9775	4.97147	0.000557062	0.075624
NM_170011.3	lqfR	101.062	23.414	62.238	-2.07552	0.000619396	0.0824044
NM_143523.3	CG15531	28.7151	3.78631	16.2507	-2.8618	0.00064608	0.084269
NM_079024.3	Cyp6a9	87.4352	16.1531	51.7942	-2.41595	0.000677124	0.0866198
NM_141096.4	CG14570	41.7415	3.73474	22.7381	-3.48773	0.000735846	0.0915849
NM_134599.2	CG1722	2.10153	18.955	10.5283	3.22117	0.000756526	0.0915849
NR_124173.1	lncRNA:CR44845	0.41824	30.4283	15.4233	5.68941	0.000757241	0.0915849
NM_139894.3	CG8492	504.673	17.6501	261.162	-4.82235	0.000838162	0.0982537
NM_001298578.1	Mgstl	0.42556	32.4102	16.4179	5.77344	0.000841921	0.0982537
NM_136906.2	CG13170	6.21374	131.838	69.026	4.39003	0.000866909	0.0985528
NM_134609.2	CG10918	68.2104	1345.99	707.1	4.29251	0.000886932	0.0985528
NM_139779.3	CG7386	48.0312	3.5105	25.7709	-3.66876	0.000888931	0.0985528
NM_001299688.1	CG11007	1.45286	26.3507	13.9018	3.93123	0.000973079	0.104861
NR_125127.1	lncRNA:CR45054	25.9489	105.765	65.8572	1.97481	0.000977357	0.104861
NM_130687.3	CG14422	9.6772	0	4.8386	-5.73478	0.00100823	1
NM_165866.3	SmD3	199.083	53.9111	126.497	-1.88923	0.00102494	0.107819
NM_168040.2	CG32266	158.043	7.03664	82.54	-4.44884	0.00104065	0.107819
NM_170468.2	CG31029	31.0538	2.66432	16.8591	-3.4399	0.00105356	0.107819
NM_140299.3	CG6910	0.61638	21.1247	10.8706	4.73383	0.0010889	0.109748
NM_132711.2	CG1368	168.804	19.2612	94.0325	-3.14878	0.00121768	0.119784
NM_001258717.1	fne	166.015	46.998	106.506	-1.81437	0.0012245	0.119784
NM_205913.3	chic	367.947	36.9368	202.442	-3.33705	0.00148569	0.143229
NM_001104048.2	sif	4.16776	34.5632	19.3655	2.83579	0.00153989	0.146334
NM_141771.3	CG14694	15.7217	1.12199	8.42182	-3.59719	0.00158963	0.147829
NM_135695.2	CG6770	278.73	1271.85	775.292	2.18534	0.00160007	0.147829
NM_001104270.2	CG14688	81.2772	14.2276	47.7524	-2.46764	0.00164971	0.150327
NM_139508.3	CG32486	280.171	821.23	550.701	1.54881	0.00168353	0.151336
NR_125125.1	lncRNA:CR45029	4.43048	42.2647	23.3476	3.26136	0.00191597	0.166531
NM_001298058.1	CG10932	0.82916	13.8369	7.33303	3.73341	0.0019411	0.166531
NM_001104148.3	CG13051	13.1549	0	6.57744	-6.22868	0.00194642	0.166531
NM_080321.1	ng3	40.0293	666.167	353.098	4.0416	0.00195271	0.166531
NM_141064.3	Est-Q	13.6671	89.5116	51.5893	2.69335	0.00198442	0.167093
NM_078558.3	v	13.1524	64.3965	38.7744	2.30746	0.00203533	0.169238
NM_142370.2	cysu	14.3876	0.443013	7.41532	-4.65382	0.00219304	0.1801
NR_124562.1	lncRNA:CR44458	6.95025	0	3.47513	-5.31117	0.00223665	1
NM_142559.4	CG17751	10.4874	0	5.24371	-5.86673	0.00231711	1
NM_142181.3	Set	731.681	322.685	527.183	-1.18163	0.00233956	0.186589
NM_170097.3	CG31142	296.557	102.317	199.437	-1.52613	0.00234157	0.186589
NM_132078.2	CG11700	5.46209	47.4004	26.4312	3.04483	0.0023562	0.186589
NM_079409.3	Eip75B	61.6654	3.732	32.6987	-3.97226	0.00241949	0.186671
NM_206315.2	Ilp5	130.694	7.36633	69.0301	-4.16696	0.00244558	0.186671
NM_141866.2	sad	1022.33	109.545	565.935	-3.21842	0.00252907	0.186671
NM_141098.3	CG14568	30.2018	0	15.1009	-7.44688	0.00253096	0.186671
NM_001144645.3	side	45.0466	6.19748	25.6221	-2.7516	0.00254021	0.186671
NR_073852.1	asRNA:CR44201	75.8037	22.6643	49.234	-1.74989	0.00256819	0.186671
NM_001259896.2	CG6865	24.6476	0.693427	12.6705	-4.96013	0.00259669	0.186671
NM_001299505.1	Cyp6a19	13.4134	0.70788	7.06063	-4.02209	0.00263459	0.186671
NM_079005.4	AttC	2.09421	41.8085	21.9514	4.37303	0.00263527	0.186671
NM_057449.4	Cdk1	225.836	69.2341	147.535	-1.71227	0.00265401	0.186671
NM_135074.3	Cyp4ac3	35.6399	193.726	114.683	2.40327	0.00268976	0.186671
NR_124849.1	lncRNA:CR45242	87.9564	21.2177	54.5871	-2.04636	0.00269399	0.186671
NM_164553.2	CG2818	38.9638	4.39652	21.6801	-3.00955	0.00276478	0.189601
NM_136140.3	CG13082	14.3937	1.73494	8.06434	-3.08949	0.00285254	0.193164
NR_133107.1	asRNA:CR45924	18.573	69.4263	43.9997	1.92029	0.00287481	0.193164
NM_139862.3	CG18417	138.32	1150.53	644.425	3.04959	0.00295534	0.194699
NM_001015175.5	CG40191	21.0067	92.159	56.5828	2.16853	0.0029562	0.194699
NM_001299056.1	LSm7	7.50205	0	3.75102	-5.47911	0.00298883	1
NM_001298515.1	Grip84	0	7.72186	3.86093	5.41666	0.00304135	1
NM_142719.2	CG15497	32.4913	4.97509	18.7332	-2.78525	0.00307653	0.200638
NM_079037.4	JhI-26	26.4279	203.698	115.063	2.95683	0.0031903	0.204811
NM_140103.3	Ilp3	2.51676	30.664	16.5904	3.41843	0.00320209	0.204811
NM_139654.2	CG13722	10.16	0	5.08001	-5.8064	0.00327906	1
NR_123888.1	lncRNA:CR45625	0	8.88524	4.44262	5.54877	0.00342797	1
NM_001259735.1	CG8012	71.9077	5.7029	38.8053	-3.76091	0.00351008	0.221357
NM_001104274.2	Ugt35C1	92.1319	25.9932	59.0626	-1.79992	0.00352734	0.221357
NM_176284.3	mthl2	17.8133	2.48891	10.1511	-3.08539	0.00361638	0.224824
NM_058006.4	Stip1	1610.13	642.146	1126.14	-1.3256	0.00390184	0.240035
NM_144350.2	RecQ4	164.352	46.1232	105.237	-1.82975	0.00393322	0.240035
NM_001032046.1	CG33922	6.32354	0	3.16177	-5.20209	0.00400521	1
NM_134534.3	obst-A	26.7883	5.07276	15.9306	-2.51821	0.00421098	0.253219
NR_144649.1	lncRNA:noe	235.026	603.969	419.498	1.36375	0.0042254	0.253219
NM_001274633.1	CG43886	7.38485	0	3.69242	-5.32462	0.00455398	1
NM_135573.4	CG7384	113.213	23.7402	68.4767	-2.23787	0.00471496	0.275498
NM_078510.3	Mcm6	523.417	185.344	354.38	-1.49832	0.00474179	0.275498
NM_079352.4	Prosbeta2	530.297	189.571	359.934	-1.48665	0.0047695	0.275498
NM_141420.3	Ccp84Ag	20.2024	0.221507	10.212	-5.91972	0.00477051	0.275498
NM_140610.4	CG13044	84.5242	11.3542	47.9392	-2.91572	0.00480423	0.275498
NM_167788.2	Cda4	67.183	15.2835	41.2333	-2.0726	0.00489934	0.278287
NM_136767.3	mms4	95.4501	27.5437	61.4969	-1.75549	0.00493654	0.278287
NM_141422.3	Ccp84Ae	40.1951	1.26302	20.7291	-5.05609	0.0050082	0.279954
NM_140599.3	CG13068	33.5761	0.443013	17.0096	-5.92611	0.00506839	0.280958
NM_144161.3	CG13069	16.9664	0	8.48319	-6.59135	0.00511263	0.281068
NM_001275717.1	nonA-l	9.67548	1.05596	5.36572	-3.40225	0.00513909	1
NR_124621.1	lncRNA:CR44472	1.67296	20.4587	11.0658	3.39323	0.00536026	0.292266
NM_132034.2	CG3108	76.5413	5.26536	40.9033	-3.91465	0.005512	0.298096
NM_132102.2	CG14443	9.0647	0.221507	4.64311	-4.79747	0.00566248	1
NM_176343.3	CG7730	45.7078	7.74606	26.7269	-2.52484	0.00581104	0.302378
NM_139542.3	CG12009	12.4399	0.678974	6.55944	-4.00068	0.00583457	0.302378
NM_140301.2	CG11529	12.1513	38.0971	25.1242	1.66345	0.00583877	0.302378
NM_139511.4	Cht7	50.8626	5.60797	28.2353	-3.16796	0.00587938	0.302378
NM_143561.3	Spn100A	16.779	0.820002	8.79951	-4.71778	0.00588546	0.302378
NM_136114.3	CG17350	1.05227	10.3326	5.69246	3.97377	0.00588729	0.302378
NM_169441.2	Hsp70Aa	11.0582	0.47192	5.76504	-4.24704	0.00590937	0.302378
NM_001298380.1	Stim	5.66625	0	2.83313	-4.9905	0.00598999	1
NM_141963.3	Dtg	70.1852	21.9881	46.0866	-1.65333	0.00654768	0.332482
NM_165013.4	bun	127.422	282.907	205.164	1.15795	0.006624	0.33381
NM_139681.2	CG13705	13.7316	1.89042	7.81103	-3.0693	0.00686297	0.343252
NM_169323.3	Npc2e	0.20546	13.579	6.89225	5.26397	0.00698375	0.345269
NM_140310.3	CG4328	81.6294	208.109	144.869	1.34836	0.00702256	0.345269
NM_057593.4	ng2	15.8333	86.497	51.1651	2.3872	0.00709528	0.345269
NM_001144294.2	lectin-22C	14.4389	0	7.21944	-6.3708	0.00711092	0.345269
NR_048373.1	lncRNA:CR31386	40.5226	8.70983	24.6162	-2.25087	0.00731769	0.352734
NM_142525.4	Cyp12a5	23.3646	101.083	62.2239	2.06539	0.00740804	0.35452
NM_166724.4	pan	375.222	879.389	627.305	1.22545	0.00749906	0.35481
NM_001169494.2	bun	55.0275	212.517	133.772	1.92448	0.00752077	0.35481
NM_137057.3	Cpr50Cb	8.24931	0	4.12466	-5.48774	0.00756979	1
NR_133212.1	lncRNA:CR46006	0	7.59331	3.79666	5.31683	0.00770907	1
NM_136426.3	Glo1	254.451	64.4785	159.465	-1.98354	0.00803708	0.374947
NM_135963.4	LSm7	20.3257	4.77625	12.551	-2.08618	0.00806035	0.374947
NM_137767.4	tpr	35.9383	3.79255	19.8654	-3.23856	0.00814554	0.376279
NM_001258953.2	smog	39.2226	268.343	153.783	2.77181	0.00822029	0.377113
NR_125101.1	lncRNA:CR44332	0.846812	19.0768	9.96183	5.60357	0.00834644	0.380277
NM_001276005.1	CycB3	48.8757	11.7711	30.3234	-2.00142	0.00845182	0.382459
NM_170509.2	CG2246	9.19396	0	4.59698	-5.76179	0.00846815	1
NM_206325.1	CG33490	0	6.23734	3.11867	5.11632	0.00856897	1
NM_168880.3	skd	12.831	160.527	86.6791	3.67916	0.00864861	0.38872
NM_164807.2	CG14275	27.828	1.57945	14.7037	-4.02301	0.00881464	0.393523
NM_001104212.2	CG34357	1.9064	38.7666	20.3365	4.69427	0.00914468	0.405536
NM_135485.7	CG4619	42.5894	10.208	26.3987	-2.04036	0.00924587	0.407308
NM_001275319.2	cpx	107.713	293.051	200.382	1.44143	0.00954715	0.417813
NR_124571.1	asRNA:CR43730	33.6675	201.358	117.513	2.60234	0.00967036	0.417881
NM_001273245.2	CG13784	30.829	6.65221	18.7406	-2.21113	0.00967433	0.417881
NM_169704.3	CG32855	7.83538	0	3.91769	-5.42582	0.00984102	1
NM_206022.4	Ir41a	22.0491	3.04131	12.5452	-2.83343	0.009874	0.419755
NM_141637.3	GstZ1	69.4009	19.7035	44.5522	-1.76674	0.00988866	0.419755
NM_140607.3	CG13045	14.886	0	7.44298	-6.43076	0.00990702	0.419755
NM_079667.3	AttD	0	5.9244	2.9622	5.04028	0.00998961	1
NR_133152.1	asRNA:CR45814	36.9191	7.43159	22.1753	-2.21007	0.0101145	0.425832
NM_143458.3	Naa40	102.255	36.0094	69.1321	-1.50274	0.0102115	0.427211
NM_079260.3	Mcm7	362.007	103.095	232.551	-1.81123	0.0104911	0.428418
NM_079712.6	InR	9.44505	38.058	23.7515	1.95117	0.0104996	0.428418
NM_130503.3	CG13360	230.432	35.5449	132.988	-2.6859	0.0105065	0.428418
NM_170060.2	fzo	25.146	6.11427	15.6302	-2.18783	0.0105379	0.428418
NR_124456.1	asRNA:CR45131	50.0151	10.7413	30.3782	-2.17201	0.0105623	0.428418
NM_080314.3	Klp3A	12.473	0.820002	6.64652	-4.19617	0.0107258	0.432411
NM_139954.2	CG7083	255.169	587.766	421.468	1.21147	0.0108953	0.436599
NM_001201595.2	Mur2B	9.94595	0	4.97297	-5.77528	0.0109621	1
NM_001032224.2	Spn43Ab	241.91	632.839	437.374	1.38242	0.0110026	0.437344
NM_144388.2	CG18735	18.2086	0	9.1043	-6.68576	0.0110454	0.437344
NM_136344.3	CG43366	20.6926	3.3433	12.018	-2.49221	0.0111593	0.43924
NM_001043138.2	CG17672	22.3161	3.26282	12.7895	-2.83237	0.0112803	0.441096
NR_124614.1	lncRNA:CR45311	8.04385	0	4.02193	-5.45685	0.0114115	1
NM_143227.2	TwdlM	30.5972	1.65446	16.1258	-4.37295	0.0114603	0.441096
NM_001042893.2	bun	0.61638	11.3734	5.99488	3.80401	0.0114625	0.441096
NM_132384.4	CG2962	10.5296	1.26302	5.89631	-3.12909	0.0114717	0.441096
NM_135517.4	eEF1delta	35.6102	11.2702	23.4402	-1.62949	0.0115622	0.442022
NM_137729.3	CG9752	119.045	42.1959	80.6204	-1.50558	0.011688	0.442729
NM_169286.2	GstZ2	2096.81	744.353	1420.58	-1.49424	0.0117138	0.442729
NM_166459.2	CG30289	10.4491	0.929387	5.68924	-3.25696	0.0118172	0.444113
NM_001272173.1	tw	42.3422	5.4896	23.9159	-2.87394	0.0120361	0.447308
NM_057470.5	Klp61F	329.495	112.448	220.972	-1.55317	0.0120367	0.447308
NM_057587.4	Rbp4	25.5818	1.43295	13.5074	-4.36994	0.0123437	0.456167
NM_132158.2	CG1958	6.09181	0.221507	3.15666	-4.13909	0.0124415	1
NM_136952.3	Cyp301a1	31.4221	6.92529	19.1737	-2.13117	0.0126837	0.463744
NM_001273040.1	CG3104	8.1787	1.05596	4.61733	-3.12563	0.012715	1
NM_142937.4	CG13599	209.517	75.7019	142.609	-1.48584	0.0127303	0.463744
NM_058153.4	fzy	186.796	65.8591	126.327	-1.51662	0.0127578	0.463744
NM_079780.3	E(spl)mgamma-HLH	112.489	38.651	75.57	-1.53859	0.0128831	0.465751
NM_132704.4	mamo	9.09913	0	4.54957	-5.6417	0.0129642	1
NM_001032076.2	cana	22.4665	4.99502	13.7307	-2.09701	0.0131223	0.471835
NM_137832.2	CG4554	176.003	49.6775	112.84	-1.80807	0.0134761	0.481952
NR_124307.1	lncRNA:CR44994	4.85173	0	2.42587	-4.74277	0.0135429	1
NM_132449.2	CG1545	220.394	542.404	381.399	1.29167	0.0136764	0.483807
NM_140854.3	Chd3	154.731	37.1239	95.9274	-2.06034	0.013708	0.483807
NM_057931.5	Lcp65Ac	72.4502	6.68385	39.567	-3.47104	0.013805	0.483807
NM_141601.2	Prosbeta3	1505.81	604.996	1055.4	-1.31606	0.0138189	0.483807
NM_135068.4	Cyp28d1	41.6447	107.141	74.3926	1.39394	0.0139055	0.484288
NM_143299.3	bigmax	148.315	402.24	275.277	1.428	0.0140429	0.486528
NM_057988.4	aurB	249.471	91.2807	170.376	-1.45628	0.0142215	0.490163
NM_132759.2	CG9503	15.0187	2.41391	8.71628	-2.56987	0.0144643	0.493475
NM_001259388.2	Ih	24.0549	172.987	98.5212	2.87545	0.014466	0.493475
NM_137063.3	CG6357	51.1789	12.0785	31.6287	-2.02634	0.0145675	0.494403
NM_142778.2	CG13857	20.5411	78.3218	49.4314	1.91942	0.0147238	0.497172
NM_142086.4	CG9649	0.41824	6.62878	3.52351	3.54189	0.0148172	1
NM_138117.3	spz6	13.689	1.1798	7.43441	-3.38424	0.0150585	0.505904
NM_136706.3	CG12920	90.2771	31.8961	61.0866	-1.46911	0.0151922	0.507203
NM_001258639.2	Rab39	13.8652	44.7739	29.3196	1.66764	0.0152496	0.507203
NM_001031951.3	CNMaR	85.6894	187.58	136.635	1.12283	0.0154121	0.510055
NM_057343.5	Prosalpha3	1085.32	497.46	791.391	-1.12336	0.0155456	0.510528
NM_143215.2	CG6036	11.2299	0	5.61497	-5.97713	0.0156193	0.510528
NM_001300189.1	Gbs-76A	74.6851	262.456	168.57	1.81722	0.0156566	0.510528
NM_144208.3	CG15210	53.6905	16.1965	34.9435	-1.77252	0.0158897	0.51317
NM_169585.2	CG8087	38.2348	433.049	235.642	3.49535	0.0161245	0.51317
NM_168744.2	Ccn	62.7887	197.085	129.937	1.62907	0.01614	0.51317
NM_176424.3	aqz	2142.83	5499.73	3821.28	1.35902	0.0161414	0.51317
NM_140481.2	CG13461	16.8743	103.527	60.2006	2.63879	0.0162094	0.51317
NM_132276.3	CG1789	114.242	49.6673	81.9545	-1.20081	0.0162154	0.51317
NM_144201.4	CG15212	27.8569	1.13644	14.4967	-4.49688	0.0163607	0.51317
NM_141744.3	Rrp46	93.4998	37.9803	65.74	-1.29235	0.01638	0.51317
NM_001298145.1	ATPsyndelta	44.4745	11.0108	27.7427	-2.02204	0.0164319	0.51317
NM_143231.2	TwdlK	10.2005	0	5.10025	-5.88055	0.017089	1
NM_001272132.1	Pur-alpha	60.9161	141.964	101.44	1.19898	0.0176466	0.548528
NM_001299851.1	CG13560	15.6399	0.221507	7.93072	-5.55003	0.0178222	0.551412
NM_167902.2	ABCB7	10.7454	41.4466	26.096	1.98646	0.0180623	0.556252
NM_141971.3	Ugt37A2	11.8304	0	5.91519	-6.05063	0.0182216	0.558572
NM_135720.2	CG6405	15.1712	46.392	30.7816	1.57252	0.0188801	0.568198
NM_001299465.1	CG6329	1.04926	11.7738	6.41153	3.1581	0.0189602	0.568198
NM_137282.3	jtb	24.4005	3.76365	14.0821	-2.73169	0.0189845	0.568198
NM_001300472.1	ATPsynD	10.9423	1.52788	6.23507	-2.79178	0.0190083	0.568198
NM_135061.4	Rpn11	1074.79	513.219	794.004	-1.065	0.019141	0.568198
NR_133443.1	lncRNA:CR46094	7.51669	29.7271	18.6219	1.84914	0.0192012	0.568198
NM_135649.2	Nup160	86.948	38.946	62.947	-1.14086	0.0192618	0.568198
NM_135526.3	Hand	8.70984	51.26	29.9849	2.4481	0.0192647	0.568198
NM_133098.3	Atg101	375.617	745.002	560.31	0.990723	0.0194339	0.568198
NM_057783.3	csw	4.37623	20.0461	12.2112	2.06869	0.0194761	0.568198
NM_141269.3	Tim17b1	3.57505	19.2316	11.4033	2.67692	0.0195035	0.568198
NR_123807.1	lncRNA:CR45668	126.117	281.454	203.785	1.14712	0.0195606	0.568198
NM_140586.3	CG5157	12.1354	1.76384	6.94962	-2.75067	0.0196604	0.568613
NM_169280.4	ps	18.0945	54.3444	36.2195	1.53804	0.0197889	0.569852
NM_137324.4	CG15614	7.33792	0.457467	3.89769	-3.60043	0.0201145	1
NM_140760.4	CG7430	7.586	0.221507	3.90375	-4.38585	0.0201549	1
NM_136876.3	CG8321	10.6602	55.2354	32.9478	2.30317	0.0202189	0.577042
NM_057387.5	Sod1	1442.29	646.679	1044.49	-1.15607	0.0203184	0.577042
NM_001104347.2	CG34278	31.2508	3.70583	17.4783	-3.06322	0.0203602	0.577042
NM_137043.4	link	10.546	1.51343	6.0297	-2.7331	0.0203856	0.577042
NM_167352.3	CG32641	43.8112	11.2159	27.5136	-2.00195	0.0205105	0.577789
NM_057693.5	Pen	1123.01	373.876	748.446	-1.58835	0.0206423	0.577789
NM_142828.3	CG13842	13.1174	0.678974	6.89819	-3.97599	0.0206726	0.577789
NM_057307.2	ng1	24.0693	123.206	73.6375	2.32251	0.0210013	0.581827
NM_142428.3	CG12321	86.1658	38.5924	62.3791	-1.14635	0.0210436	0.581827
NR_133283.1	lncRNA:CR45973	15.7242	0.70788	8.21607	-4.32375	0.0210794	0.581827
NM_140776.3	CG13699	11.861	0.47192	6.16644	-4.31046	0.0211865	0.582365
NM_139692.3	CG4611	136.634	53.6853	95.1598	-1.32517	0.0212953	0.582948
NM_001275459.1	CG9839	160.793	48.1691	104.481	-1.72837	0.0213914	0.583179
NR_073615.1	lncRNA:CR44023	28.292	4.92275	16.6074	-2.40039	0.0217462	0.590431
NM_140595.3	CG13054	51.0002	117.812	84.4063	1.21688	0.0219914	0.594663
NM_142521.4	CG6026	45.0482	5.91269	25.4804	-2.93718	0.0221827	0.597407
NM_137380.3	CG4866	125.689	53.8631	89.776	-1.23545	0.0224162	0.601259
NM_132149.4	CG4593	6.94465	0.23596	3.5903	-4.25114	0.0225842	1
NM_142272.2	Mst89B	16.5762	4.08282	10.3295	-2.01989	0.0225969	0.603673
NM_001169317.1	Sh	3.38122	30.6526	17.0169	3.23752	0.0228486	0.607955
NM_137626.3	Cpr56F	7.09113	0.443013	3.76707	-3.71218	0.0230321	1
NM_138086.4	CG11413	82.2256	7.44254	44.8341	-3.43053	0.0231634	0.611774
NM_001103497.2	sno	3.16844	14.5331	8.85075	2.32839	0.02318	0.611774
NM_001259567.2	SIFa	116.13	44.6895	80.4097	-1.37775	0.023268	0.611774
NM_143744.4	DNApol-alpha60	86.3722	30.6698	58.521	-1.48972	0.023385	0.612429
NM_141932.3	Cyp9f2	289.318	690.958	490.138	1.25277	0.023644	0.616785
NM_001032001.2	Skeletor	16.9264	2.75925	9.84285	-2.52145	0.0238733	0.618407
NR_124581.1	lncRNA:CR44380	16.2919	1.04151	8.66669	-4.03294	0.0238922	0.618407
NM_169272.2	CG18473	17.1129	3.16515	10.139	-2.36076	0.0242201	0.623829
NM_001298574.1	shakB	53.7512	146.249	100	1.42393	0.0242892	0.623829
NM_141423.4	Ccp84Ad	5.50342	0	2.75171	-4.89351	0.0243299	1
NM_001042877.2	Mnn1	43.654	150.41	97.032	1.76332	0.0244256	0.624921
NM_132296.3	CCT2	2272.05	864.853	1568.45	-1.39392	0.0246794	0.628994
NM_079319.4	eIF2beta	622.595	306.557	464.576	-1.01977	0.0250784	0.636722
NM_079227.3	msl-3	60.2332	167.364	113.799	1.5077	0.0253664	0.641586
NM_001259606.2	mth	7.09544	0.23596	3.6657	-4.44392	0.0254349	1
NM_132445.3	C901	9.71639	1.73494	5.72566	-2.51542	0.0255821	0.644591
NM_206301.4	Atg18a	1.90339	10.0127	5.95804	2.47699	0.025869	0.649361
NM_001258483.2	Crk	1.25472	8.85009	5.0524	2.55329	0.026011	1
NM_001276042.1	LpR2	6.53502	19.9938	13.2644	1.7367	0.0261834	0.654782
NM_141688.1	topi	9.94595	0.598495	5.27222	-4.79831	0.0263833	1
NM_001298597.1	wap	92.9797	22.0162	57.4979	-2.04353	0.026537	0.659705
NM_080088.2	can	8.54399	0.929387	4.73669	-3.06603	0.0265979	1
NM_134531.4	CG9577	216.245	90.7749	153.51	-1.24236	0.0266181	0.659705
NM_130678.3	CG14419	15.6359	1.27747	8.45667	-3.61027	0.0266778	0.659705
NM_135820.2	CG9254	0.21278	4.76179	2.48729	3.71834	0.0267458	1
NM_140879.2	ms(3)76Cc	14.1727	0.47192	7.3223	-4.57843	0.0268045	0.660384
NR_124675.1	asRNA:CR44724	0.63102	6.55454	3.59278	2.99228	0.0269061	1
NM_206481.2	sqd	26.0032	64.1864	45.0948	1.27227	0.0270387	0.662292
NM_132267.5	Caf1-180	205.825	64.4902	135.157	-1.68589	0.0271421	0.662292
NM_165005.3	bru1	4.39518	25.2872	14.8412	2.34327	0.0272436	0.662292
NM_141805.2	scpr-A	8.45046	0.23596	4.34321	-4.54393	0.0273116	1
NM_141103.4	CG14565	169.69	28.1743	98.9323	-2.58555	0.0273408	0.662292
NM_079581.4	TfIIFbeta	102.517	208.066	155.291	1.02149	0.0273888	0.662292
NM_134958.4	CG10031	6.50273	20.8634	13.683	1.69607	0.0274793	0.662292
NM_166177.3	Parp16	3.7775	0	1.88875	-4.40241	0.0275042	1
NM_080035.3	SmD1	130.089	42.1182	86.1037	-1.62645	0.027629	0.663313
NR_125090.1	lncRNA:CR44932	10.5696	0.47192	5.52078	-4.12267	0.0277998	0.663313
NM_001103640.2	MICU1	18.6937	58.3276	38.5106	1.64694	0.0278353	0.663313
NM_141962.4	CG6753	11.7856	1.85877	6.8222	-2.5271	0.0279206	0.663313
NM_078946.4	eve	12.7867	37.0892	24.9379	1.52379	0.0280299	0.663541
NM_135797.3	CG6523	205.132	87.4624	146.297	-1.23176	0.0284675	0.6713
NM_143133.3	rha	7.81643	0.598495	4.20746	-4.42581	0.0287441	1
NM_176539.2	CG33110	7.63121	0.457467	4.04434	-3.68932	0.0289708	1
NM_170617.5	lola	1.48515	17.3618	9.42349	3.69073	0.0290424	0.6713
NM_143451.2	ppk19	97.7874	45.7853	71.7863	-1.07665	0.029067	0.6713
NM_001014616.2	dpr4	393.111	746.486	569.799	0.92607	0.0290835	0.6713
NM_176042.2	Rab14	50.4144	102.049	76.2317	1.00935	0.0291209	0.6713
NR_124299.1	lncRNA:CR43826	0.21278	4.88837	2.55057	3.72911	0.02921	1
NM_001201991.2	CG42808	2.5301	11.5468	7.03846	2.47926	0.0293088	0.6713
NM_136983.3	CG17019	13.5033	1.4185	7.46092	-3.47898	0.0294557	0.6713
NM_001382139.1	CG46412	76.4761	31.4078	53.9419	-1.25289	0.0295311	0.6713
NM_205897.2	Syt1	0	4.03946	2.01973	4.43818	0.0295728	1
NM_138261.3	312	14.6814	4.1633	9.42237	-1.76168	0.0295796	0.6713
NM_001316578.1	MetRS-m	19.6688	2.20686	10.9378	-3.06587	0.0296915	0.6713
NM_143568.3	dj-1beta	267.246	129.763	198.505	-1.04871	0.02977	0.6713
NM_001316451.1	Eip75B	7.59591	1.07042	4.33316	-3.01366	0.0298368	1
NM_001300433.1	CG31287	92.6158	24.6903	58.653	-1.9112	0.0298678	0.6713
NM_079868.3	Loxl1	18.1789	3.15343	10.6662	-2.55501	0.0298679	0.6713
NM_080255.3	tara	14.3054	40.3692	27.3373	1.46779	0.0298893	0.6713
NM_137694.4	ND-B14.7	305.734	112.914	209.324	-1.43347	0.0299188	0.6713
NM_080040.5	san	494.89	173.928	334.409	-1.50634	0.0299724	0.6713
NR_124177.1	lncRNA:CR45375	0.20546	5.61344	2.90945	3.92132	0.0300057	1
NR_124790.1	asRNA:CR45160	26.7724	8.39886	17.5856	-1.62689	0.0301565	0.673157
NM_168288.3	Cpr66D	8.2519	0.914934	4.58342	-2.93149	0.0307727	1
NM_001169493.2	bun	42.9475	7.29407	25.1208	-2.55681	0.0308786	0.682906
NM_140811.2	NijB	248.309	103.415	175.862	-1.26063	0.0309944	0.682906
NM_206492.3	CG33332	142.648	68.927	105.787	-1.04337	0.031001	0.682906
NM_137538.2	MetRS	463.537	194.743	329.14	-1.24354	0.0310039	0.682906
NM_176538.2	CG33093	1.05227	8.79929	4.92578	3.69666	0.0314403	1
NM_001031870.2	CG15892	34.2818	14.2049	24.2433	-1.29232	0.0316031	0.691276
NM_132658.2	GstT4	70.9089	194.529	132.719	1.44384	0.0316303	0.691276
NM_132205.3	CG2233	923.479	4783.86	2853.67	2.37211	0.0317251	0.691276
NM_135978.2	CG12288	87.761	38.3213	63.0412	-1.20314	0.0317995	0.691276
NM_001201800.1	d	8.6202	1.16535	4.89277	-2.73702	0.0321215	1
NM_079349.3	Tom	57.5537	26.0221	41.7879	-1.17225	0.0322401	0.694725
NM_168048.2	Gr64a	8.62321	1.19699	4.9101	-3.4303	0.032309	1
NM_136576.3	CG8252	7.4081	0.678974	4.04354	-3.16078	0.0323154	1
NM_001144435.2	CG7504	29.2112	63.9465	46.5789	1.10756	0.032319	0.694725
NR_123998.1	asRNA:CR44987	3.56602	17.2923	10.4292	2.03854	0.0324385	0.694725
NM_165511.3	CG30385	13.3315	1.35795	7.34471	-3.05207	0.0324781	0.694725
NM_139726.2	lin-28	79.7168	264.645	172.181	1.71675	0.0325609	0.694725
NM_001104452.2	CG5028	42.0716	92.8603	67.4659	1.13128	0.0327372	0.694725
NM_139579.3	Sc2	851.674	404.763	628.219	-1.07	0.0329676	0.694725
NM_170179.2	CG31121	11.8403	1.9709	6.9056	-2.47595	0.0329987	0.694725
NM_139527.3	CG14966	139.824	52.4387	96.1316	-1.39117	0.03304	0.694725
NM_170495.2	PH4alphaNE1	8.65851	1.13644	4.89748	-2.65706	0.0330776	1
NM_079604.3	Prosalpha2	968.81	513.746	741.278	-0.916905	0.0331679	0.694725
NM_140791.3	bora	92.0791	26.8717	59.4754	-1.77123	0.0331814	0.694725
NM_142119.3	CG14853	70.871	170.616	120.744	1.25522	0.0332114	0.694725
NR_124208.1	asRNA:CR43936	1.25773	7.76599	4.51186	3.00411	0.0333637	1
NM_001144477.2	bbg	6.97522	0.678974	3.8271	-3.05158	0.033388	1
NM_143189.4	CG42235	87.4816	24.5368	56.0092	-1.82264	0.0336475	0.70164
NR_163201.1	lncRNA:CR46350	1.05227	6.60064	3.82646	3.26332	0.0337125	1
NM_132636.4	CG12723	31.671	2.61549	17.1433	-3.76351	0.0337635	0.701859
NM_001273826.1	CG43647	1.25773	7.28782	4.27278	2.93178	0.0338587	1
NM_142172.3	CG6654	388.931	173.837	281.384	-1.16661	0.0340082	0.702805
NM_137110.4	CG8617	202.9	418.773	310.836	1.04892	0.0340203	0.702805
NM_166627.3	Pym	197.61	76.4543	137.032	-1.36015	0.0344033	0.703321
NM_079640.3	Fkbp39	1260.63	565.595	913.111	-1.15628	0.0344221	0.703321
NM_138240.2	galene	82.7521	22.7854	52.7687	-1.86313	0.0344937	0.703321
NM_176540.2	CG33107	47.4514	103.949	75.7003	1.11404	0.0346081	0.703321
NM_140917.2	CG14186	1014.94	2582.25	1798.6	1.34655	0.0346607	0.703321
NM_001316567.1	CG46026	11.0055	0.443013	5.72428	-4.2405	0.0346797	0.703321
NM_137715.4	LSm1	51.1836	20.1066	35.6451	-1.33657	0.0348706	0.705044
NM_141253.2	CG14662	6.98426	0.221507	3.60288	-4.26414	0.0348776	1
NM_143584.4	CG15553	10.5813	0.914934	5.7481	-3.24877	0.0355311	0.709111
NM_079279.3	Uch-L5	41.6667	17.5826	29.6246	-1.22795	0.0355337	0.709111
NM_078642.4	Cyp1	10602.9	4443.24	7523.05	-1.25477	0.0356008	0.709111
NM_139652.2	CG7465	15.5945	2.01426	8.8044	-2.88714	0.0357439	0.709111
NM_140379.3	CG14111	6.15167	0.598495	3.37508	-4.21668	0.0357551	1
NR_124404.1	lncRNA:CR45004	12.9279	0.443013	6.68544	-4.5103	0.0359195	0.709111
NM_001316620.1	tau	94.2554	192.455	143.355	1.02258	0.0359199	0.709111
NM_143039.3	CG7006	244.898	115.76	180.329	-1.08632	0.0359486	0.709111
NM_079609.3	DNApol-theta	135.644	56.4117	96.028	-1.28056	0.0359494	0.709111
NM_057677.4	pav	755.44	249.245	502.342	-1.59839	0.0360312	0.709111
NM_079376.3	mRpS31	368.57	171.782	270.176	-1.09514	0.0363264	0.711567
NM_001032264.4	nw	15.5188	0.94384	8.23132	-3.93353	0.0364067	0.711567
NM_165429.3	IFT20	18.1186	99.5331	58.8259	2.48892	0.0365271	0.711567
NM_057525.3	C15	55.74	114.827	85.2836	1.01917	0.0366559	0.711567
NM_141760.4	Art1	964.238	427.655	695.946	-1.17052	0.0367436	0.711567
NR_125166.1	asRNA:CR45600	539.718	181.311	360.514	-1.56997	0.0367978	0.711567
NM_165031.3	l(2)k05911	48.2997	6.21194	27.2558	-2.92019	0.037358	0.720306
NM_001258884.1	galectin	3.38122	11.8109	7.59607	1.9652	0.0379479	0.727663
NM_079590.3	Ugt35A1	49.4324	141.789	95.6108	1.49253	0.0382445	0.727663
NM_141724.4	knk	12.4812	2.06583	7.27353	-2.43328	0.0383169	0.727663
NM_143044.3	CG7016	27.5943	66.6975	47.1459	1.26263	0.0383346	0.727663
NM_139888.3	PGRP-SD	5.45176	22.592	14.0219	1.85979	0.038431	0.727663
NM_001038884.2	Atf-2	58.9786	168.268	113.623	1.49484	0.0384602	0.727663
NM_132989.3	CG8568	12.2745	1.565	6.91974	-2.76958	0.0385053	0.727663
NR_125009.1	lncRNA:CR45433	5.06021	0.221507	2.64086	-3.7821	0.0386419	1
NM_166516.3	CG11170	0	3.76638	1.88319	4.29838	0.0386505	1
NR_133289.1	asRNA:CR45951	115.281	242.716	178.999	1.0645	0.0387003	0.729276
NM_168348.3	CG32036	0.41824	6.89091	3.65457	3.61227	0.0389197	1
NM_001382066.1	Sdic4	0.843799	10.6999	5.77184	3.41809	0.0389302	0.731535
NM_001273893.1	CG13954	39.187	136.043	87.6149	1.76992	0.0394789	0.73372
NM_141102.4	CG14572	136.534	22.5038	79.5187	-2.58654	0.0394847	0.73372
NM_137993.4	shu	67.4949	22.7167	45.1058	-1.5779	0.039492	0.73372
NM_078775.3	Pvf2	12.831	3.02686	7.92893	-2.0233	0.0395697	0.73372
NM_169364.3	Rbp1	117.584	246.743	182.163	1.07129	0.0396794	0.73372
NM_142910.3	CG16710	9.72844	1.65446	5.69145	-2.73655	0.0397385	0.73372
NM_139395.2	CG12035	5.92898	0.23596	3.08247	-4.02691	0.0398148	1
NM_134616.3	tilB	24.5994	6.33851	15.469	-1.8302	0.0398554	0.73372
NM_001274704.1	CG32037	0	4.02501	2.0125	4.43574	0.0398832	1
NM_001043253.1	Gyc89Da	2.09852	20.663	11.3807	3.15308	0.0400356	0.73372
NR_133104.2	lncRNA:CR46064	191.705	382.398	287.052	0.994028	0.0401712	0.73372
NM_143050.2	CG11069	25.591	6.21194	15.9015	-1.9492	0.0403276	0.73372
NM_132615.3	hec	10.9496	36.2754	23.6125	1.82986	0.0403392	0.73372
NM_057766.5	noi	509.996	242.291	376.144	-1.0681	0.0403701	0.73372
NR_125096.1	lncRNA:CR44334	0	8.22345	4.11173	5.45352	0.0404465	1
NM_079584.4	Mcm5	314.014	85.6267	199.821	-1.87158	0.0407036	0.737766
NM_137127.3	CG12868	25.3102	100.648	62.9791	1.94126	0.0408328	0.738097
NM_001273850.1	Drat	0.843799	9.62476	5.23428	3.16134	0.0411469	1
NM_001298793.1	cdc14	2.33326	18.7831	10.5582	2.8058	0.0412619	0.743628
NM_143278.2	CAH9	16.8257	2.70144	9.76356	-2.52305	0.0414739	0.743628
NM_079586.4	Fdh	396.751	212.439	304.595	-0.904175	0.0414741	0.743628
NR_156765.1	hpRNA:CR32205	4.86508	0	2.43254	-4.69671	0.0415202	1
NM_136121.2	RtcB	342.828	172.644	257.736	-0.987692	0.0416285	0.74439
NM_141831.2	CG5342	9.52469	0.834455	5.17957	-3.73937	0.0419476	1
NM_001169403.2	mxt	73.5123	146.389	109.951	0.993561	0.0419737	0.747349
NM_001300548.1	Gbp3	1.04926	8.15392	4.60159	2.7279	0.0420142	1
NM_001104181.3	cmpy	20.8155	47.9363	34.3759	1.18252	0.0420187	0.747349
NM_001316563.1	Myo81F	157.241	344.573	250.907	1.12789	0.0421631	0.747916
NM_001103664.2	CG34183	175.823	80.368	128.095	-1.12731	0.0423507	0.748419
NM_078507.2	Spat	36.3956	174.234	105.315	2.24328	0.0424164	0.748419
NM_001104261.2	CG12947	20.8861	6.90262	13.8943	-1.60662	0.0429133	0.755184
NM_137793.2	CG13502	0.41824	5.22747	2.82286	3.19206	0.0429316	1
NM_165953.5	CG30486	0	3.24836	1.62418	4.13523	0.0429802	1
NR_073940.1	lncRNA:CR43951	6.27962	29.1474	17.7135	2.15389	0.0432822	0.758034
NR_124376.1	lncRNA:CR44741	0.21278	4.4309	2.32184	3.57435	0.0433167	1
NM_142162.3	CG6912	151.633	82.4069	117.02	-0.881232	0.0433487	0.758034
NM_137521.3	CG18609	12.1039	1.65446	6.87918	-3.0831	0.0434172	0.758034
NR_125144.1	asRNA:CR45056	48.0346	133.686	90.8602	1.44274	0.0438911	0.758233
NM_001274250.1	CG9380	12.791	34.2522	23.5216	1.36963	0.043892	0.758233
NM_176433.2	mRpL47	263.053	123.961	193.507	-1.0763	0.0439487	0.758233
NM_141104.2	CG14564	11.8778	1.34349	6.61063	-3.01245	0.0439837	0.758233
NR_002104.2	lncRNA:roX2	14.1064	43.9707	29.0385	1.74044	0.0441924	0.758233
NM_001272814.1	CG1504	2.94533	13.1751	8.06022	2.06859	0.0443853	0.758233
NM_001299377.1	CG9084	2.74288	18.0264	10.3846	2.85159	0.0444334	0.758233
NM_140454.3	CG4914	18.3138	2.39398	10.3539	-3.17592	0.0446761	0.758233
NM_001104314.2	CCHa1	52.9377	173.713	113.325	1.68646	0.0446886	0.758233
NM_143774.3	Prosbeta1	592.162	286.657	439.409	-1.04708	0.0447267	0.758233
NM_141867.4	CG6962	296.072	103.524	199.798	-1.50691	0.0447807	0.758233
NM_079327.3	mRpL20	75.7931	29.0544	52.4237	-1.40425	0.0447964	0.758233
NM_169378.2	RpL3	69.1461	9.84627	39.4962	-2.84616	0.0449762	0.759142
NM_205884.3	Plc21C	1.2474	15.4859	8.36664	3.39582	0.0450783	0.759142
NM_143629.4	CG1896	267.024	94.9038	180.964	-1.48815	0.0452028	0.759316
NR_124940.1	asRNA:CR44843	543.121	1525.47	1034.29	1.4873	0.0454912	0.762235
NM_166836.2	ewg	3.98727	17.3122	10.6498	2.00007	0.0457394	0.763315
NM_079058.3	slim	51.8116	108.761	80.2863	1.08286	0.0457852	0.763315
NM_176354.2	pip	6.89169	1.07042	3.98105	-2.85583	0.0458602	1
NM_170087.2	CG10365	0.63102	5.50679	3.06891	2.78628	0.0460459	1
NM_001258621.2	pigs	7.31554	28.7481	18.0318	1.83602	0.0461367	0.767253
NM_057816.5	Cyt-c-d	9.23227	28.3184	18.7753	1.55313	0.0462751	0.767636
NM_139365.3	Pcyt2	496.774	1084.23	790.501	1.1223	0.0464673	0.768907
NM_134877.3	CG18557	3.15811	0	1.57905	-4.20368	0.0466009	1
NM_165425.3	d4	36.8467	8.05078	22.4488	-2.24865	0.0466244	0.769592
NR_125323.1	lncRNA:CR45177	1.27237	7.05811	4.16524	2.83359	0.0469222	1
NM_176735.3	Gmap	18.6208	2.72487	10.6728	-2.83201	0.0471632	0.776559
NM_142238.3	CG4576	7.60925	49.1598	28.3845	2.73289	0.0473215	0.777242
NM_079764.3	asp	275.736	68.6891	172.213	-2.00455	0.0477114	0.778414
NM_140203.1	CG6163	16.7131	1.65446	9.18379	-3.44045	0.0477526	0.778414
NM_079703.3	r-l	825.604	428.904	627.254	-0.944238	0.0477891	0.778414
NM_164852.3	Ggamma30A	18.8323	1.1798	10.0061	-3.84894	0.047861	0.778414
NM_142918.4	CG10232	124.559	43.1761	83.8675	-1.52314	0.0479989	0.778752
NM_001298811.1	CG8668	1.48515	8.83914	5.16214	2.75955	0.0481361	1
NM_080089.3	Cyp4p1	7.94095	38.1444	23.0427	2.27395	0.0482628	0.78113
NM_141713.4	CG11722	79.4443	40.9286	60.1865	-0.965315	0.0484522	0.782291
NM_001274612.1	CG13685	2.74719	17.9865	10.3668	2.65901	0.0489217	0.787017
NM_141513.3	CG7800	237.929	112.246	175.087	-1.07805	0.0489815	0.787017
NM_001104320.2	CG34273	26.6292	1.32904	13.9791	-4.23253	0.049158	0.787949
NM_001300061.1	CG4911	111.277	271.834	191.555	1.2842	0.049615	0.793364
NR_133373.1	asRNA:CR46038	10.3401	1.63727	5.98868	-2.52325	0.0498854	0.795011
NM_001273984.1	CG8878	1.47051	7.8953	4.6829	2.59997	0.0499374	1
NM_078915.3	lbm	3.33128	16.2246	9.77796	2.0503	0.0499571	0.795011
NM_144380.2	lectin-24A	50.5091	8.22072	29.3649	-2.6284	0.0501161	0.795638
NM_137361.4	Vajk4	5.9363	0	2.96815	-5.04702	0.0502243	1
NR_133394.1	asRNA:CR46020	34.3218	96.125	65.2234	1.5083	0.0502764	0.796283
NM_137535.4	CG15098	433.487	837.07	635.279	0.94774	0.0504917	0.797793
NM_136938.2	CG13154	67.9765	23.7582	45.8673	-1.52444	0.0506488	0.798379
NM_137556.4	CG7137	70.5967	34.0295	52.3131	-1.05245	0.0510833	0.803325
NM_132792.3	CG6227	416.457	228.642	322.55	-0.866856	0.0517115	0.811285
NM_140010.2	CG13313	7.61528	0.678974	4.14713	-3.13421	0.0517164	1
NM_139738.2	DNApol-epsilon58	109.165	21.6326	65.3987	-2.32152	0.0519898	0.813733
NM_001299767.1	HmgD	3.37691	13.9518	8.66433	2.3229	0.0522023	0.814383
NM_001300195.1	CG7646	34.2185	79.2464	56.7325	1.18526	0.0522762	0.814383
NM_132237.3	CG2147	164.082	84.9805	124.531	-0.943522	0.0524061	0.814498
NM_079025.5	Cyp6a8	6.10817	0	3.05408	-5.07727	0.0524697	1
NM_168609.2	CG32847	5.5004	0.457467	2.97894	-3.16105	0.052592	1
NM_137395.2	CG10936	211.818	77.6604	144.739	-1.43883	0.0529734	0.819561
NM_164673.3	CG9107	18.9594	5.37201	12.1657	-1.72199	0.0529835	0.819561
NM_134643.4	galectin	33.9162	75.346	54.6311	1.11856	0.0531015	0.819561
NM_142382.3	CG14326	5.51935	0	2.75968	-4.97198	0.0542322	1
NM_135757.3	CG5122	3.76717	0.23596	2.00157	-3.51511	0.0543768	1
NM_080275.3	nol	419.74	93.5395	256.64	-2.16122	0.0544732	0.835011
NM_079248.4	DNApol-alpha50	108.663	36.6891	72.6761	-1.56941	0.0546506	0.835011
NM_001103994.2	CG34267	5.72352	0	2.86176	-4.9902	0.0548243	1
NM_135415.3	CG31886	9.24992	30.7612	20.0056	1.71339	0.054834	0.835011
NM_079643.2	Act88F	9.29125	1.65446	5.47285	-2.62455	0.0548773	0.835011
NM_166966.3	dnc	5.02189	0.443013	2.73245	-3.21423	0.0549061	1
NM_166279.3	GstE9	37.826	10.8436	24.3348	-1.79277	0.0549217	0.835011
NM_001259261.2	CG43341	41.3829	13.5439	27.4634	-1.64994	0.0549421	0.835011
NM_001259043.2	TTLL4A	6.51608	0.693427	3.60475	-2.88941	0.0550174	1
NM_132903.3	Cnx14D	6.6406	31.2074	18.924	2.12868	0.0550559	0.835011
NM_164821.3	CG31897	2.70758	18.7776	10.7426	2.59067	0.0551067	0.835011
NM_140419.3	CG17362	66.5463	444.802	255.674	2.74284	0.0554233	0.837899
NR_073715.1	lncRNA:CR44078	8.62794	1.15089	4.88942	-2.60811	0.0558522	1
NM_001144495.2	CG42393	0.20546	4.72741	2.46644	3.64844	0.0559955	1
NM_137159.4	Cyp6a21	9.09181	0.47192	4.78187	-3.90884	0.0560788	1
NR_133078.1	asRNA:CR45778	630.8	230.934	430.867	-1.45379	0.0561548	0.846856
NR_124391.1	asRNA:CR44907	1.651	11.2991	6.47507	2.49695	0.0562995	0.846856
NM_137156.3	Cyp6a23	78.1748	25.9182	52.0465	-1.59036	0.0563977	0.846856
NM_140645.3	CG13033	205.362	32.1465	118.754	-2.66548	0.0565356	0.847015
NM_136577.2	CG30349	187.511	97.1579	142.334	-0.937115	0.0569858	0.847403
NM_079594.5	mRpL40	139.882	37.154	88.5179	-1.91587	0.0570395	0.847403
NM_132295.2	CG6999	7.96592	21.3599	14.6629	1.50661	0.0570529	0.847403
NM_001201660.3	mamo	16.4913	1.79549	9.14339	-3.42682	0.0570711	0.847403
NM_001258700.2	CkIIbeta	5.2803	29.8986	17.5895	2.59077	0.0572296	0.847497
NM_170263.4	Ald1	1.45286	8.01016	4.73151	2.16674	0.0573216	1
NM_057357.3	rod	371.171	134.168	252.67	-1.46763	0.0574148	0.847497
NM_132430.3	feo	199.795	87.3823	143.589	-1.19969	0.0574596	0.847497
NR_133437.1	asRNA:CR46089	8.41947	24.3215	16.3705	1.69224	0.0581257	0.854045
NM_001104089.2	CG34456	6.06383	1.29192	3.67788	-2.41287	0.0581391	1
NM_001170048.1	CG2082	6.50102	41.2021	23.8516	2.58897	0.0582489	0.854045
NM_058064.5	nop5	650.085	320.361	485.223	-1.02302	0.0582887	0.854045
NM_141476.3	CG10919	4.01827	0	2.00913	-4.40874	0.0584497	1
NM_164537.2	ND-PDSW	4.80179	0.820002	2.8109	-2.98063	0.0584885	1
NM_079634.3	ATPsynO	2010.1	943.09	1476.59	-1.09239	0.0584957	0.855195
NM_057541.5	Brd	12.455	2.25022	7.35259	-2.4315	0.0587156	0.856527
NM_141832.4	wkd	19.2231	56.0153	37.6192	1.48592	0.0588999	0.857334
NM_001259545.2	nahoda	3.38854	0	1.69427	-4.23683	0.0591515	1
NM_175955.3	cutlet	108.468	40.4293	74.4489	-1.422	0.059222	0.858546
NM_140605.2	CG13047	20.6022	3.29446	11.9483	-2.76594	0.0592412	0.858546
NM_001275309.1	CG43968	4.86938	0.23596	2.55267	-3.73206	0.059364	1
NM_079389.4	Syx8	146.434	362.986	254.71	1.31259	0.0598064	0.862457
NR_123849.2	asRNA:CR45185	8.65722	1.30638	4.9818	-2.71719	0.0598558	1
NM_001201827.2	CG42847	1.88875	8.12502	5.00688	2.26494	0.0598846	1
NM_079288.3	Ilp2	278.649	60.5242	169.587	-2.20716	0.0598881	0.862457
NM_001259683.1	CG14989	2347.94	6144.76	4246.35	1.38783	0.0599001	0.862457
NM_079242.3	RNaseX25	271.359	658.924	465.142	1.27802	0.0601813	0.864486
NM_135846.4	Vajk3	34.4415	3.70036	19.071	-3.32165	0.0605721	0.864486
NM_141266.3	CG12173	318.991	170.163	244.577	-0.9071	0.0606831	0.864486
NM_136802.3	CG13227	13.3849	1.57945	7.48217	-2.96846	0.0608635	0.864486
NM_136629.3	Cyp4p3	19.1998	6.45063	12.8252	-1.56091	0.0608639	0.864486
NM_140660.4	PGRP-SB1	1.05227	5.17316	3.11272	2.98694	0.0608652	1
NM_132104.4	CG3226	330.062	136.336	233.199	-1.27509	0.0608842	0.864486
NR_048504.2	lncRNA:CR43126	17.1339	3.70583	10.4199	-2.12237	0.0609507	0.864486
NM_142007.3	CG8483	47.5095	19.9078	33.7086	-1.21902	0.0612029	0.866216
NM_138095.1	CG13587	21.1216	3.67145	12.3965	-2.61804	0.0616116	0.868673
NM_138236.2	Trh	250.592	570.941	410.766	1.18321	0.0616557	0.868673
NM_001276235.1	l(3)80Fg	7.79535	25.9045	16.8499	1.61529	0.0618172	0.868673
NM_080154.5	Lk	462.641	1354.29	908.465	1.54668	0.0618988	0.868673
NM_132595.3	CG15725	32.3494	9.16926	20.7594	-1.75805	0.0621858	0.869236
NM_131986.2	CG15930	2.29967	8.94502	5.62235	2.03414	0.0623036	0.869236
NM_141354.3	Gasp	95.977	42.6229	69.3	-1.18482	0.0623309	0.869236
NM_001382032.1	Ir7g	3.77018	0.221507	1.99584	-3.43189	0.0631387	1
NR_073854.1	asRNA:CR43723	6.09181	0.70788	3.39985	-2.87014	0.063165	1
NM_058105.5	CstF64	244.884	126.379	185.632	-0.94581	0.063275	0.880555
NM_139809.3	Mis12	45.2775	115.164	80.2207	1.31334	0.0634399	0.881007
NM_001299790.1	babos	10.9758	31.6746	21.3252	1.63445	0.0636954	0.882712
NM_079822.3	Pglym78	3.55439	0.23596	1.89518	-3.42655	0.0641355	1
NM_135505.3	CG4839	5.7162	20.5723	13.1443	2.04813	0.064234	0.885866
NM_001104316.2	cv-c	3.57635	20.6563	12.1163	2.44896	0.0643118	0.885866
NM_142847.2	CG6660	10.751	3.05576	6.90339	-1.88452	0.0643225	0.885866
NM_141846.3	CG6830	21.3953	5.97871	13.687	-1.84358	0.0648108	0.887731
NM_142909.4	GILT2	27.1777	61.5368	44.3573	1.2311	0.0648462	0.887731
NM_079719.3	glec	604.952	1863.59	1234.27	1.62144	0.0648582	0.887731
NR_123816.1	lncRNA:CR45531	5.71921	0	2.8596	-4.97563	0.0649565	1
NM_001042889.4	ATPsynG	9.05781	1.62281	5.34031	-2.2254	0.0651274	1
NM_001043170.2	CG40470	442.231	939.745	690.988	1.08597	0.0652917	0.891829
NM_143537.3	Osi23	5.69725	0	2.84862	-4.96959	0.0653013	1
NM_001297906.1	rst	3.37691	0	1.68846	-4.15294	0.0653091	1
NM_001038861.3	CG33465	39.3599	6.95497	23.1574	-2.47737	0.0656453	0.894821
NM_137707.3	Magi	8.41474	1.10753	4.76114	-2.76849	0.0658064	1
NM_079679.3	sqz	156.704	319.42	238.062	1.02846	0.0658499	0.895774
NM_001104009.2	CG34259	5.07786	0.221507	2.64968	-3.77579	0.0660702	1
NM_001298971.1	CG43850	0.63102	6.80419	3.7176	3.12771	0.0661892	1
NM_140484.3	CG13460	750.837	2940.6	1845.72	1.96877	0.0663374	0.900564
NM_133086.4	Nup35	671.933	365.708	518.821	-0.876683	0.0665108	0.901079
NR_123959.1	asRNA:CR44512	21.0447	6.33851	13.6916	-1.68367	0.0670521	0.903082
NM_134677.4	CG13690	87.4965	39.7648	63.6306	-1.14123	0.0670938	0.903082
NM_170202.3	TTLL5	11.1714	1.65446	6.41292	-2.86467	0.0671056	0.903082
NM_143295.4	CG5934	206.517	111.334	158.925	-0.881785	0.067317	0.903082
NM_168470.2	CG32085	353.322	716.117	534.72	1.02361	0.0673374	0.903082
NM_139887.5	CG7506	93.2389	50.6311	71.935	-0.890158	0.067624	0.904406
NR_125318.2	asRNA:CR45139	2.50944	12.1707	7.34008	2.0088	0.0677081	0.904406
NM_167468.3	sun	0.63102	5.29426	2.96264	2.63579	0.0680346	1
NM_170321.3	spn-D	15.138	4.06563	9.60181	-1.75079	0.0680375	0.906985
NM_143262.3	TwdlC	8.04686	0.598495	4.32268	-4.50007	0.068058	1
NM_001201630.2	slpr	14.3928	1.87596	8.13437	-2.9876	0.0681949	0.907265
NR_048113.2	scaRNA:PsiU5-44	0.21278	3.46987	1.84133	3.26869	0.0683488	1
NM_137415.3	Ir54a	22.4096	6.97489	14.6923	-1.70927	0.0683979	0.907692
NR_073646.1	asRNA:CR43959	6.70648	24.8724	15.7894	1.75639	0.0684999	0.907692
NM_001275438.1	Ada2b	34.3085	70.7432	52.5258	1.07437	0.0687375	0.908394
NM_001103849.3	Rpb12	46.0531	17.002	31.5276	-1.43758	0.068826	0.908394
NM_136007.3	CG7094	2.95566	0	1.47783	-4.00472	0.0688329	1
NR_133413.1	lncRNA:CR45223	46.1647	99.8414	73.0031	1.1364	0.0694482	0.91207
NM_206105.4	Cap-G	14.2998	4.88563	9.59271	-1.4734	0.0694724	0.91207
NM_168275.2	CG32354	141.462	65.7533	103.607	-1.11531	0.0695305	0.91207
NR_133254.1	asRNA:CR46033	10.2596	28.0149	19.1372	1.43601	0.0696529	0.91207
NM_169469.2	Hsp70Ba	3.13916	0	1.56958	-4.11355	0.0697536	1
NM_206568.4	Nct	2.73987	0	1.36994	-3.98559	0.0697803	1
NM_001104183.2	CG33286	13.549	0.598495	7.07374	-5.28686	0.0701051	0.915372
NM_168153.2	PVRAP	145.961	277.276	211.619	0.931131	0.0705099	0.915372
NM_166424.2	Treh	1.6876	13.5314	7.6095	2.84645	0.0705251	0.915372
NM_133010.5	par-6	65.5657	34.8288	50.1972	-0.89952	0.070566	0.915372
NR_047862.1	lncRNA:CR43493	10.7118	25.5501	18.131	1.36467	0.0705932	0.915372
NR_073992.1	asRNA:CR44035	4.01525	0.221507	2.11838	-3.45426	0.0707843	1
NM_001169931.2	Ae2	0	3.13898	1.56949	4.05089	0.0710671	1
NM_001300668.1	RpS8	3.38423	0	1.69212	-4.1644	0.0711637	1
NM_001042886.3	CG34109	5.91735	0.457467	3.18741	-3.22567	0.0712092	1
NM_135686.3	zuc	33.1437	7.73161	20.4377	-2.14218	0.0714458	0.923001
NM_168461.2	Mob2	118.46	235.723	177.092	0.977183	0.071558	0.923001
NM_166539.2	CG2852	3.36959	0	1.6848	-4.15712	0.071627	1
NM_206288.4	CG42458	145.186	316.707	230.946	1.13044	0.071657	0.923001
NM_137892.4	CG3700	78.4424	40.643	59.5427	-0.963031	0.0717365	0.923001
NM_137991.1	CG4763	7.20005	0.221507	3.71078	-4.34025	0.0717699	1
NM_141699.3	eloF	4.8767	0	2.43835	-4.75958	0.0718759	1
NM_137319.3	CG6426	22.5465	72.2312	47.3889	1.6245	0.0719344	0.92376
NM_079617.3	timeout	94.2597	30.4647	62.3622	-1.62085	0.0722487	0.926008
NM_137516.2	CG15071	0.42556	6.88543	3.6555	3.49898	0.0726824	1
NM_167559.3	CG32564	83.8157	29.2993	56.5575	-1.48057	0.0727202	0.930259
NM_001272777.1	CoRest	23.0428	6.63502	14.8389	-1.82656	0.0730733	0.930893
NM_142457.3	hmw	4.42617	0.457467	2.44182	-2.83363	0.0730749	1
NM_168260.2	CG13679	4.42617	0.457467	2.44182	-2.83363	0.0730749	1
NM_206044.1	ppk25	5.06322	0.598495	2.83086	-3.77067	0.0730951	1
NM_080003.4	mRpL12	196.287	85.4978	140.893	-1.19638	0.0731319	0.930893
NM_001144470.3	sowah	0.41824	3.9707	2.19447	2.77573	0.0731866	1
NM_078904.2	Cyp6a2	2.54043	14.0322	8.28633	2.90929	0.0731895	0.930893
NM_001259406.2	CG43068	0	2.93193	1.46596	3.93742	0.0732101	1
NM_001259239.1	Dscam1	3.81109	0.23596	2.02352	-3.52245	0.0733854	1
NM_136574.3	CCT8	1058.41	430.678	744.544	-1.29655	0.0734637	0.931116
NM_057393.4	spn-E	45.9291	20.4375	33.1833	-1.17381	0.0734871	0.931116
NM_137873.3	CG42260	141.657	44.6551	93.156	-1.67517	0.0736377	0.931251
NM_143232.3	TwdlJ	5.08518	0	2.54259	-4.8053	0.0739752	1
NM_142608.4	mdlc	63.4406	32.2106	47.8256	-0.970748	0.0739756	0.933749
NM_001273745.1	dimm	36.8903	115.147	76.0188	1.60675	0.0742317	0.934148
NM_141331.3	Rpn5	1367.84	711.939	1039.89	-0.941664	0.0743627	0.934148
NM_080353.5	Prosalpha4	456.649	242.302	349.475	-0.9156	0.0744285	0.934148
NM_141421.2	Ccp84Af	5.50643	0	2.75321	-4.91792	0.0745515	1
NM_137407.3	Dlish	104.455	42.9788	73.7171	-1.29444	0.0746591	0.935277
NM_134761.4	CG10869	1.69362	7.88358	4.7886	3.01301	0.0748218	1
NM_136421.3	CG1850	8.88635	0.693427	4.78989	-3.39394	0.0749124	1
NM_141938.1	NANS	190.767	105.158	147.963	-0.86045	0.0752203	0.940536
NM_140508.3	CG13455	1.90339	7.48667	4.69503	2.04652	0.075376	1
NM_001275687.2	CG34276	3.38725	20.1231	11.7552	2.89058	0.0756139	0.943517
NM_140938.3	CG13813	28.5174	11.1519	19.8346	-1.41367	0.0757668	0.943517
NR_124042.1	lncRNA:CR45706	0.42556	5.56187	2.99371	3.17703	0.0757881	1
NM_001104364.2	gukh	33.9251	15.4679	24.6965	-1.14312	0.0758842	0.943517
NM_131981.3	CG42749	18.1953	1.77205	9.98366	-3.2172	0.0760983	0.944414
NM_140261.2	CG5906	5.28461	0.678974	2.98179	-2.65162	0.0761239	1
NM_137443.3	CG10912	0	4.43988	2.21994	4.62066	0.0762533	1
NM_167145.2	UbcE2H	87.6624	276.648	182.155	1.66848	0.0762982	0.945132
NM_176479.2	GstD3	58.1463	22.026	40.0861	-1.41397	0.0767193	0.948382
NM_079169.3	mRpS35	386.174	203.131	294.653	-0.923428	0.0768458	0.948382
NM_001275916.1	Gclm	0	2.9835	1.49175	4.00942	0.0768689	1
NM_001363926.2	CG11951	6.89169	1.43295	4.16232	-2.6059	0.076898	1
NM_176736.2	CG15643	8.18301	23.1073	15.6452	1.44377	0.0773586	0.952944
NM_142824.3	cd	7.61829	0.693427	4.15586	-3.13749	0.0776341	1
NM_078854.2	Tep1	11.214	0.678974	5.94649	-3.80283	0.0776772	0.9551
NM_142526.4	Cyp12a4	165.267	361.759	263.513	1.12683	0.0778501	0.95546
NR_033152.1	lncRNA:CR42491	1570.8	407.638	989.217	-1.94587	0.0781576	0.956223
NM_001273759.1	CG3262	37.1362	79.8656	58.5009	1.12761	0.0781998	0.956223
NM_141640.5	phu	1.46018	7.33666	4.39842	2.0991	0.0782448	1
NM_166013.2	CG30485	38.3259	12.5711	25.4485	-1.58579	0.0784443	0.956944
NM_136457.6	CG1358	11.504	3.29994	7.40195	-1.78499	0.0786341	0.956944
NM_137268.2	CG30099	2.08388	8.96845	5.52617	1.8438	0.0789136	0.956944
NM_001110873.3	CG40498	22.0581	60.565	41.3115	1.41425	0.0789509	0.956944
NM_142163.3	CG3984	486.988	186.71	336.849	-1.37965	0.0789781	0.956944
NM_001275347.1	Kat60	8.1081	1.15089	4.6295	-2.72644	0.0789782	1
NM_132852.2	CG8565	8.03954	0.47192	4.25573	-3.72809	0.0789941	1
NM_001363929.1	Ntmt	5.67357	1.29192	3.48275	-2.17817	0.0790887	1
NM_135739.3	CG5781	0.21278	3.32884	1.77081	3.24988	0.0791376	1
NM_132259.3	PIP82	1.04926	6.60064	3.82495	2.3148	0.0791473	1
NM_206236.3	Dhc62B	30.627	8.98564	19.8063	-1.74312	0.0792766	0.958358
NM_142650.3	CG17267	34.4799	17.1423	25.8111	-1.00124	0.0794571	0.958358
NM_135511.4	CG5727	45.5807	121.941	83.7607	1.41901	0.0795494	0.958358
NM_142459.4	Nup43	158.192	85.8748	122.033	-0.88084	0.079671	0.958358
NM_001169950.1	CG5946	0.6237	5.14699	2.88535	2.67383	0.0801664	1
NM_001260318.1	CG43092	1.65832	8.4731	5.06571	2.14012	0.0803201	1
NR_125060.1	lncRNA:CR44922	1094.78	3887.08	2490.93	1.82731	0.0803758	0.964223
NR_048039.1	lncRNA:CR43241	17.4127	43.9652	30.689	1.3654	0.0804486	0.964223
NM_001272325.1	OtopLa	1.05959	4.66686	2.86323	2.74283	0.080627	1
NM_001298407.1	Rok	0.63102	7.51207	4.07154	3.21001	0.0808166	1
NM_138235.3	CG13912	22.5768	49.7912	36.184	1.10081	0.0810446	0.967294
NM_001300131.1	CG10222	1.26936	11.3253	6.29734	2.90898	0.0810586	0.967294
NR_124460.1	lncRNA:CR45267	10.7971	1.43295	6.11501	-3.08493	0.0814152	0.967294
NM_137158.4	Cyp6a20	35.0231	15.4163	25.2197	-1.1379	0.0814568	0.967294
NM_001103562.3	CG34331	2.95867	11.2015	7.08008	2.29707	0.0814745	0.967294
NM_136358.3	SmydA-5	3.55138	13.5369	8.54413	1.75412	0.0817582	0.967294
NM_080488.3	DNApol-alpha180	226.879	73.4064	150.143	-1.62648	0.0818226	0.967294
NM_001104442.2	Nepl16	220.644	399.139	309.891	0.847199	0.0818681	0.967294
NM_141662.3	CG9427	4.42316	0.47192	2.44754	-2.9192	0.0819581	1
NM_166557.3	CycB	2.51977	0	1.25989	-3.85618	0.082056	1
NM_135465.4	CG4017	13.3811	2.12364	7.75236	-2.55921	0.0821333	0.968707
NR_074055.1	asRNA:CR44052	40.7472	130.862	85.8048	1.66113	0.0826469	0.973039
NM_143339.3	BCAS2	172.992	74.1072	123.55	-1.21821	0.0829577	0.974219
NM_136893.4	EndoG	309.292	178.585	243.938	-0.79141	0.0832128	0.974219
NM_078712.3	lcs	109.611	794.502	452.056	2.86419	0.0832535	0.974219
NR_133217.1	asRNA:CR46050	33.4457	96.0121	64.7289	1.53461	0.0833329	0.974219
NM_143229.2	TwdlB	4.67685	0	2.33842	-4.7674	0.0834329	1
NM_001274558.1	Ist1	0.41092	4.1633	2.28711	2.86066	0.0835958	1
NM_140616.3	CG13060	5.93199	0.221507	3.07675	-4.05181	0.0837297	1
NM_001259748.2	CG43078	8.03653	0.929387	4.48296	-2.82357	0.0837583	1
NR_048103.1	snoRNA:2R:9445205	8.03051	1.3724	4.70145	-2.26282	0.0838129	1
NM_057346.5	ase	503.138	254.175	378.656	-0.987561	0.0839102	0.976784
NM_140982.2	CG5059	70.8574	242.765	156.811	1.76249	0.0839464	0.976784
NM_135713.3	crok	190.727	102.727	146.727	-0.886531	0.0839928	0.976784
NM_169476.2	Snx3	7.3672	1.3724	4.3698	-2.1265	0.0840299	1
NR_133319.1	lncRNA:CR46141	0.20546	3.23391	1.71969	3.17376	0.0843249	1
NR_167880.1	asRNA:CR46486	6.32526	26.4397	16.3825	2.15887	0.0845446	0.978701
NM_166019.3	shot	55.2919	118.391	86.8413	1.10023	0.0846414	0.978701
NM_137240.4	CG8414	92.6539	50.3909	71.5224	-0.886205	0.0847432	0.978701
NM_142225.3	CG5404	114.401	61.038	87.7193	-0.901383	0.0848894	0.978701
NM_167381.3	CG32625	10.9362	27.5535	19.2448	1.36948	0.0848933	0.978701
NM_138207.3	hiro	3.3739	0.221507	1.7977	-3.24392	0.0849748	1
NM_001144621.3	InR	22.0392	49.4767	35.7579	1.102	0.0851172	0.979584
NM_137053.2	CG6220	4.86508	0.598495	2.73179	-3.70644	0.0851908	1
NM_001382122.1	IBIN	2.74288	0	1.37144	-3.87953	0.0852075	1
NM_170542.2	Zwilch	141.902	58.3971	100.15	-1.28366	0.0853169	0.980187
NM_001274213.2	YME1L	2.73556	0	1.36778	-3.87521	0.0855334	1
NM_137657.3	CG11110	113.321	58.1948	85.7578	-0.94246	0.0864876	0.991924
NM_143099.4	Sil1	40.3336	80.5219	60.4277	0.986043	0.0866659	0.992091
NM_142213.2	B9d1	0	2.83426	1.41713	3.92768	0.0867225	1
NM_140819.2	CG6839	0.82184	13.7029	7.26236	3.82194	0.0868737	0.992091
NM_166291.2	CG30116	5.70888	29.9068	17.8078	2.49641	0.0870641	0.992091
NM_170256.2	gro	5.45477	15.2491	10.352	1.38803	0.0874357	0.992091
NM_168743.3	Ndfip	286.167	662.508	474.337	1.20575	0.0875337	0.992091
NM_057316.5	Ote	265.215	131.982	198.599	-1.01692	0.0875884	0.992091
NM_136832.4	CG12384	184.47	552.429	368.45	1.57878	0.0877272	0.992091
NR_048332.1	lncRNA:CR42721	3.17145	0	1.58573	-4.05624	0.0877556	1
NM_167349.2	CG32645	35.2284	7.08351	21.156	-2.27114	0.0879682	0.992091
NR_133179.1	lncRNA:CR45979	4.42015	13.1489	8.78454	1.45232	0.0881155	0.992091
NM_001259212.2	CG17508	75.9624	153.522	114.742	0.991983	0.0884679	0.992091
NM_144405.2	Lcp65Ag3	2.11918	37.7052	19.9122	4.28045	0.088646	0.992091
NM_167271.2	ssp7	18.0248	4.84851	11.4366	-1.87652	0.0887519	0.992091
NM_001299272.1	Lnpk	7.81041	1.73494	4.77267	-2.03881	0.0887798	1
NM_140514.3	CG13454	3.5574	0.598495	2.07795	-3.3348	0.0888174	1
NM_170181.3	PIG-S	132.672	64.8544	98.7631	-1.01092	0.0888514	0.992091
NM_058145.4	fs(1)Ya	0	2.58384	1.29192	3.78312	0.0890892	1
NM_132501.3	Kmn1	9.03714	3.16789	6.10251	-1.63899	0.0892199	0.992091
NM_135602.4	Nup107	800.853	406.091	603.472	-0.979983	0.0892545	0.992091
NM_078885.3	Mpp6	19.7593	6.95146	13.3554	-1.39402	0.0892547	0.992091
NM_138108.3	CG3663	73.795	33.7826	53.7888	-1.14639	0.0892626	0.992091
NM_001259488.2	Tab2	1.05959	15.5609	8.31023	4.29545	0.0893563	0.992091
NM_135510.3	CG5731	17.3843	48.8227	33.1035	1.42266	0.0897529	0.992091
NM_206746.2	Lcch3	806.738	1587.79	1197.26	0.975651	0.0897994	0.992091
NM_140661.3	CG9701	4.21641	0.221507	2.21896	-3.49306	0.0898528	1
NM_170029.2	CG31161	5.22304	0.914934	3.06899	-2.29985	0.0899334	1
NM_001299635.1	lolal	4.22803	12.6942	8.46112	1.74865	0.0899512	0.992091
NM_079750.4	Hsp68	197.523	82.3451	139.934	-1.27259	0.0900688	0.992091
NM_079106.3	Ssrp	1726.43	979.85	1353.14	-0.817227	0.0901212	0.992091
NM_137470.2	CG18538	0.82916	8.45941	4.64429	3.01328	0.0903191	1
NM_168277.2	GstO2	50.0186	21.1853	35.6019	-1.20681	0.0903914	0.992091
NM_140322.3	CG10657	36.6697	11.6617	24.1657	-1.66218	0.0904152	0.992091
NM_143454.3	Obp99c	4.19574	12.7094	8.45259	1.6376	0.0904616	0.992091
NM_001043247.2	tefu	124.642	47.2417	85.9417	-1.39935	0.0905291	0.992091
NM_001299705.1	CG30148	0.20546	3.10734	1.6564	3.16224	0.0908789	1
NM_144351.4	pont	485.719	208.356	347.037	-1.21994	0.0912402	0.994532
NM_080188.3	Hsp70Bb	19.6505	2.99521	11.3228	-2.66241	0.091311	0.994532
NM_170182.3	sud1	96.3826	43.789	70.0858	-1.119	0.0914861	0.994532
NM_079663.3	Prx3	409.848	207.616	308.732	-0.978504	0.0914868	0.994532
NM_137077.4	Ctf4	119.927	48.5723	84.2495	-1.30012	0.0915141	0.994532
NM_166605.2	CG30411	4.18411	15.364	9.77406	2.02802	0.0916489	0.994532
NR_133291.1	asRNA:CR46068	14.9554	37.8115	26.3834	1.27397	0.091921	0.9956
NM_168039.3	CG32264	93.1832	196.783	144.983	1.07324	0.0920466	0.9956
NM_079523.3	Edg84A	3.98296	11.8226	7.9028	1.58516	0.0924998	0.998602
NM_078835.3	kek1	145.924	368.8	257.362	1.34226	0.0929102	0.998602
NM_001274989.1	Diap1	0.61638	6.03379	3.32508	2.8671	0.0930651	1
NM_078760.3	GluRIIA	2.93801	9.73415	6.33608	1.69692	0.0931227	0.998602
NM_141698.2	CG8534	5.71921	0.221507	2.97036	-3.994	0.0931401	1
NM_001299649.1	Eip55E	4.17809	0.47192	2.32501	-2.90563	0.0934326	1
NM_001103551.2	CCKLR-17D1	121.391	207.88	164.635	0.782131	0.0935123	0.998602
NM_166120.2	Rif1	180.391	56.7001	118.545	-1.66647	0.0935227	0.998602
NM_141082.2	CG7166	228.768	396.183	312.475	0.795736	0.093793	0.998602
NM_143682.4	Kif3C	39.9205	75.7957	57.8581	0.953228	0.0942706	0.998602
NM_001259295.2	Pdk	58.021	132.008	95.0144	1.18611	0.0943002	0.998602
NM_001298077.1	Smox	126.371	231.891	179.131	0.870537	0.0945891	0.998602
NM_141386.2	CG10298	15.4516	3.58747	9.51954	-2.03527	0.0946324	0.998602
NM_001144406.3	Mrtf	6.35324	0.598495	3.47587	-4.14504	0.0946714	1
NM_078575.3	dy	6.35324	0.598495	3.47587	-4.14504	0.0946714	1
NM_143585.3	CG11318	13.9672	1.40131	7.68427	-3.15684	0.094781	0.998602
NM_165754.2	mlt	0.846812	4.14337	2.49509	3.36757	0.0948556	1
NM_001382126.1	tau	2.7515	11.782	7.26676	1.9026	0.0950069	0.998602
NM_137095.3	RpS23	6.55138	0.834455	3.69292	-3.15635	0.0950835	1
NM_168571.3	Ptip	180.439	85.2267	132.833	-1.0838	0.0952103	0.998602
NM_164685.2	CG31642	8.88334	1.12199	5.00266	-2.71313	0.0952515	1
NM_134890.3	Ccdc85	158.119	281.568	219.844	0.824516	0.095267	0.998602
NM_001275978.2	Orct2	7.39217	1.19699	4.29458	-2.97852	0.0952831	1
NM_079439.4	asf1	15.3994	4.00234	9.70088	-1.95189	0.095464	0.998602
NM_143542.2	Jon99Fii	4.65962	0	2.32981	-4.66963	0.0956004	1
NM_079144.5	Lsp1gamma	8.45046	0.929387	4.68993	-2.92299	0.0956653	1
NR_048005.1	mir-2a-2	0.6237	4.31878	2.47124	2.38529	0.0956774	1
NR_047865.1	asRNA:CR43609	12.2529	2.03692	7.14493	-2.369	0.0958081	0.998602
NM_142669.4	Ktl	7.98358	23.1163	15.5499	1.58635	0.0958875	0.998602
NM_001273089.2	RpL40	2.7502	0	1.3751	-3.89257	0.0959011	1
NM_141378.3	Osi14	2.7502	0	1.3751	-3.89257	0.0959011	1
NR_124141.1	asRNA:CR44996	4.19875	0.457467	2.32811	-2.75535	0.096004	1
NM_079933.4	trbl	85.7364	169.185	127.461	0.976883	0.096008	0.998602
NR_047781.1	mir-4964	9.30158	48.725	29.0133	2.46846	0.0962019	0.998602
NM_001273739.1	l(2)k14505	11.6159	2.28733	6.95161	-2.11254	0.0964304	0.998602
NM_176140.4	lola	21.2836	53.9654	37.6245	1.33054	0.0964522	0.998602
NM_078927.3	cn	8.43411	1.90487	5.16949	-2.23716	0.0964693	1
NM_166824.3	CG11155	69.4349	127.474	98.4544	0.871197	0.0964786	0.998602
NR_124439.1	lncRNA:CR45471	0.83648	6.76083	3.79865	2.77934	0.096553	1
NM_165877.3	CG30203	464.914	188.784	326.849	-1.29981	0.0965573	0.998602
NM_079738.3	DNApol-epsilon255	175.785	45.7627	110.774	-1.93398	0.0965812	0.998602
NM_001103573.2	Ir21a	1.47783	5.58727	3.53255	2.22822	0.0966283	1
NM_001297846.1	ssx	34.7013	116.92	75.8104	1.74234	0.0967015	0.998602
NM_142744.3	mRpL35	263.277	136.314	199.796	-0.951389	0.0967817	0.998602
NM_079973.3	CG10939	592.704	291.812	442.258	-1.02068	0.0968416	0.998602
NM_079245.3	Nmt	666.065	310.144	488.105	-1.09884	0.0968568	0.998602
NM_001202314.2	CG42822	6.46613	20.6383	13.5522	1.725	0.0969504	0.998602
NM_079864.4	Gycbeta100B	640.87	1194.35	917.608	0.898999	0.0971177	0.998602
NM_141937.2	CG17202	250.365	107.6	178.982	-1.21831	0.0971291	0.998602
NM_001042892.3	bun	21.7618	63.941	42.8514	1.49474	0.09721	0.998602
NM_001032102.2	CG33679	38.4111	12.4039	25.4075	-1.61107	0.0972966	0.998602
NM_079111.3	Taldo	2660.59	701.792	1681.19	-1.92208	0.0974525	0.998602
NM_141830.3	CG6790	14.1563	3.62535	8.89084	-1.92544	0.0975784	0.998602
NM_001300185.1	Max	1.87411	8.47036	5.17224	2.23862	0.0981363	1
NR_133522.1	lncRNA:CR32636	3.99028	0.820002	2.40514	-2.60993	0.0981937	1
NM_134845.2	Cyp309a2	4.02989	0	2.01495	-4.48829	0.0982852	1
NR_133447.1	asRNA:CR46097	105.479	54.0013	79.7402	-0.969641	0.0983827	0.999986
NM_139763.3	CG6602	19.5478	6.61783	13.0828	-1.45817	0.0985433	0.999986
NM_165631.2	Ggamma1	1833.44	3311.44	2572.44	0.853218	0.0987123	0.999986
NM_134959.2	CG2816	15.8207	3.87577	9.84822	-1.9859	0.0987248	0.999986
NM_001260296.1	CG5793	0.843799	5.35131	3.09755	2.41559	0.0987314	1
NM_001298798.1	lectin-28C	10.1617	0.598495	5.38012	-4.8636	0.0988909	1
NM_141385.2	CG17917	17.3666	4.18947	10.7781	-1.99666	0.0991286	0.999986
NM_001274858.2	Wbp2	3.36959	12.0387	7.70413	2.07847	0.0992345	0.999986
NM_079463.3	kni	3.58237	0.221507	1.90194	-3.25471	0.0993981	1
NM_001014730.2	CG33557	4.85475	0.47192	2.66333	-2.9533	0.0996473	1
NM_141946.3	CG18549	71.4737	171.867	121.67	1.24358	0.0996641	0.999986
NM_136585.3	FANCI	175.468	78.567	127.018	-1.15702	0.0997093	0.999986
NR_073770.1	asRNA:CR44083	140.903	363.853	252.378	1.36893	0.0997235	0.999986
NM_001382038.1	CG17574	3.7422	0.23596	1.98908	-3.54469	0.099828	1
NR_123780.1	lncRNA:CR44470	3.58237	0.23596	1.90917	-3.24603	0.100006	1
NM_001272904.1	lwr	4.1811	0.443013	2.31206	-2.87241	0.100037	1
NM_001276068.1	His2Av	31.0409	9.23879	20.1398	-1.74831	0.100315	0.999986
NM_057424.4	alphaTub84B	25934.9	12016.5	18975.7	-1.10984	0.100533	0.999986
NM_139693.2	CG10674	25.3592	8.74421	17.0517	-1.47066	0.100845	0.999986
NM_079566.4	betaTub85D	20.8744	6.94522	13.9098	-1.4715	0.100946	0.999986
NM_142568.3	CG7432	11.248	1.34349	6.29577	-2.97779	0.100977	0.999986
NM_001258479.3	Arl4	3.78482	13.892	8.8384	1.88889	0.100988	0.999986
NM_138141.3	CG3770	5.0615	0.66452	2.86301	-2.68397	0.101013	1
NM_001170362.1	CG12567	2.50944	9.70798	6.10871	1.68468	0.101078	0.999986
NM_080496.4	mtSSB	128.931	44.6278	86.7794	-1.53318	0.101118	0.999986
NM_135744.2	CG6180	724.954	367.86	546.407	-0.979665	0.101161	0.999986
NR_048035.1	lncRNA:CR43148	29.6803	72.5825	51.1314	1.33885	0.101346	0.999986
NM_001298120.1	Aladin	49.1333	16.1586	32.6459	-1.60723	0.101355	0.999986
NM_134888.4	CG3165	16.4104	6.06817	11.2393	-1.37925	0.101641	0.999986
NM_136435.4	fa2h	4.79748	13.4419	9.11971	1.52004	0.102005	0.999986
NM_143043.3	CG13640	9.07684	53.7442	31.4105	2.50429	0.102028	0.999986
NM_142857.4	CG17121	73.5154	179.76	126.638	1.27541	0.102289	0.999986
NM_165390.2	Cul2	11.5319	26.3612	18.9466	1.14152	0.10235	0.999986
NM_132320.3	mxc	12.4804	2.80535	7.64285	-2.08467	0.102402	0.999986
NM_140781.4	CG4306	10.4314	3.49878	6.96511	-1.5872	0.102465	0.999986
NM_176127.3	Galphao	1.4675	7.04365	4.25558	1.94388	0.102605	1
NM_141129.3	CG11523	197.289	92.4587	144.874	-1.0974	0.10261	0.999986
NM_139922.3	CG13676	19.5177	4.67858	12.0981	-2.08314	0.102628	0.999986
NR_073973.1	lncRNA:CR43995	2.52278	9.3138	5.91829	2.09132	0.102738	0.999986
NM_143184.2	Mco3	11.043	1.43295	6.23798	-3.148	0.102818	0.999986
NM_141121.4	CG7139	341.743	561.617	451.68	0.716175	0.103037	0.999986
NM_143711.3	Ref1	2533.52	1309.47	1921.5	-0.951611	0.10311	0.999986
NM_140642.3	CG42514	6.46442	21.9666	14.2155	1.64486	0.10311	0.999986
NM_001015405.4	FASN3	86.473	25.1091	55.791	-1.77099	0.103197	0.999986
NM_165703.3	Prosalpha7	348.709	186.937	267.823	-0.898949	0.103421	0.999986
NM_001300339.1	CAH7	10.2919	2.70144	6.49665	-1.77398	0.103454	0.999986
NM_143008.3	CG13618	11.4053	2.50884	6.95706	-2.11109	0.103818	0.999986
NM_001272598.1	CG15760	77.3745	181.27	129.322	1.24576	0.103917	0.999986
NM_139990.3	Cdc6	92.5204	44.5645	68.5425	-1.06624	0.103977	0.999986
NM_080509.3	SNF4Agamma	0.21278	3.89569	2.05424	3.48262	0.104116	1
NM_079021.5	AttA	0.61638	5.14426	2.88032	2.73411	0.104372	1
NM_001260337.1	Nup98-96	0.20546	3.51597	1.86071	3.22647	0.104572	1
NM_001273590.1	AspRS-m	25.2687	9.45756	17.3631	-1.3822	0.10459	0.999986
NM_166271.3	lolal	0.82184	6.85379	3.83781	2.71385	0.104598	1
NM_143592.2	CG1544	56.5679	156.622	106.595	1.4627	0.104768	0.999986
NM_141252.3	CG1124	804.801	361.826	583.313	-1.15263	0.104826	0.999986
NM_170215.2	CG31288	18.8103	2.05137	10.4309	-3.07804	0.10509	0.999986
NM_001298028.1	CG3168	4.00793	0.457467	2.2327	-2.66208	0.105121	1
NM_132405.3	CG2887	4.00061	0.457467	2.22904	-2.65883	0.105411	1
NM_168440.3	Elo68alpha	5.50643	0.221507	2.86397	-3.93529	0.105569	1
NM_057704.5	Odc1	29.6594	94.7351	62.1972	1.65909	0.105689	0.999986
NM_001032399.3	eys	24.5093	74.5283	49.5188	1.60912	0.105826	0.999986
NR_003793.1	snoRNA:Psi28S-1153	6.54536	1.13644	3.8409	-2.20257	0.106011	1
NM_143742.3	TwdlT	2.54173	0	1.27086	-3.86868	0.106097	1
NM_142271.3	CG6126	245.656	123.923	184.789	-0.983746	0.10616	0.999986
NM_001043115.3	Shab	0.846812	4.11446	2.48064	3.35541	0.106174	1
NM_166736.4	ABCD	19.1752	77.4927	48.3339	2.03389	0.106528	0.999986
NR_133193.1	asRNA:CR45871	250.148	89.2329	169.69	-1.4874	0.106633	0.999986
NM_001014659.3	slo	1.69061	7.09796	4.39429	2.16757	0.10666	1
NM_176126.3	Galphao	1.4675	7.88085	4.67417	2.1067	0.106735	1
NM_143148.2	CG5079	14.3157	29.7822	22.049	1.0252	0.106907	0.999986
NM_001298626.1	CG15824	4.01827	0.23596	2.12711	-3.40304	0.106909	1
NM_079961.4	AstA-R1	2.09421	8.89969	5.49695	2.0634	0.107008	0.999986
NM_001272379.1	CG4617	6.5587	0.678974	3.61884	-2.92398	0.107092	1
NR_124415.1	lncRNA:CR44993	3.36788	12.1363	7.75211	1.62925	0.107206	0.999986
NM_001273528.1	TfIIS	31.0349	10.6546	20.8447	-1.52492	0.107363	0.999986
NM_142593.2	CG4459	13.3229	2.2385	7.78068	-2.66978	0.107382	0.999986
NM_137333.4	NiPp1	99.043	214.523	156.783	1.10443	0.107428	0.999986
NM_079473.4	ppl	235.895	141.638	188.766	-0.735129	0.107462	0.999986
NM_001382176.1	CLIP-190	3.38984	13.8107	8.60028	1.85632	0.107494	0.999986
NR_133145.1	asRNA:CR45807	22.0719	44.1192	33.0955	1.00003	0.107634	0.999986
NM_001259026.2	CG5850	2.54173	8.7407	5.64122	1.80033	0.107659	0.999986
NM_142649.4	CG4000	3.76286	0.457467	2.11016	-2.66884	0.107714	1
NR_048278.2	asRNA:CR43159	7.53434	1.80096	4.66765	-1.92439	0.108092	1
NM_001273727.1	CG9265	20.3051	41.1267	30.7159	1.00335	0.108104	0.999986
NM_206770.2	Rcp	60.9741	31.3019	46.138	-0.954039	0.108113	0.999986
NM_001258797.1	Sh	14.3846	35.0179	24.7013	1.2895	0.108173	0.999986
NM_165826.3	Gr47b	11.8274	1.41576	6.62157	-2.89345	0.108256	0.999986
NM_139618.4	Cpr64Ad	54.0288	5.87206	29.9504	-3.22162	0.108323	0.999986
NR_124665.1	asRNA:CR44653	2.5301	0	1.26505	-3.74409	0.108392	1
NM_167054.2	CG12236	72.2153	41.3029	56.7591	-0.798469	0.108773	0.999986
NM_001273896.1	Pdk	0.41092	3.98515	2.19804	2.79425	0.10879	1
NR_073745.1	lncRNA:CR43855	5.88506	33.1044	19.4947	2.57161	0.108811	0.999986
NM_137798.4	GM130	137.476	401.248	269.362	1.5368	0.108845	0.999986
NM_001201666.2	Ranbp16	296.931	639.09	468.01	1.10548	0.108857	0.999986
NM_165461.3	EcR	1.4675	7.01748	4.24249	2.05915	0.109087	1
NM_001275397.1	CG1943	597.337	192.398	394.868	-1.63504	0.109156	0.999986
NM_001299726.1	CG15650	5.47844	0.914934	3.19669	-2.23564	0.109379	1
NM_141483.3	CG2993	71.8569	140.426	106.141	0.977022	0.109911	0.999986
NM_136367.3	CG30431	10.5753	33.2306	21.903	1.63331	0.110067	0.999986
NM_165446.2	ZnT41F	2.94102	8.42777	5.6844	1.7384	0.110551	0.999986
NM_164900.3	bsk	128.026	208.487	168.256	0.695896	0.110652	0.999986
NM_001259675.2	CG43074	2.32464	11.8949	7.10977	2.54929	0.110807	0.999986
NM_057473.4	tam	242.43	105.397	173.914	-1.19879	0.110813	0.999986
NM_164578.4	tutl	4.02559	0	2.01279	-4.4571	0.110888	1
NM_057508.4	Cys	81.199	38.0435	59.6213	-1.09711	0.110928	0.999986
NM_134909.3	CG34393	9.26586	22.3815	15.8237	1.20735	0.110994	0.999986
NR_073657.1	asRNA:CR44053	9.24089	28.9318	19.0863	1.58735	0.111131	0.999986
NM_139626.2	CG1273	9.27619	3.40385	6.34002	-1.57951	0.111189	0.999986
NM_140600.3	CG13067	391.896	150.267	271.081	-1.38468	0.111235	0.999986
NM_169084.2	CG31546	8.86569	1.95644	5.41107	-2.01807	0.111239	1
NM_001273012.1	CG9886	4.18541	11.9691	8.07727	1.38832	0.111252	0.999986
NM_140893.3	Ccdc58	45.3525	100.736	73.0443	1.11342	0.111438	0.999986
NM_168128.3	DnaJ-1	4.00363	0	2.00181	-4.44842	0.111685	1
NM_078909.4	Tsp42Eg	60.1307	123.876	92.0034	1.06709	0.111972	0.999986
NM_143033.3	lili	97.8382	155.37	126.604	0.670095	0.112245	0.999986
NM_137629.2	CG13871	8.68089	0.678974	4.67993	-3.41554	0.112311	1
NM_001298262.1	CG12096	2.52709	7.98673	5.25691	1.7116	0.112313	1
NM_140846.2	CG14089	1.26505	5.54741	3.40623	2.41245	0.112357	1
NM_001298432.1	RpS5a	9.84434	2.71589	6.28012	-1.69552	0.112718	0.999986
NM_140735.3	Edc3	1109.1	2637.29	1873.19	1.24888	0.112719	0.999986
NM_141700.3	CG16904	3.82573	0	1.91286	-4.47459	0.112811	1
NM_141641.4	CG8149	185.795	97.6029	141.699	-0.917681	0.113018	0.999986
NM_001300645.1	fkh	1.05658	5.92988	3.49323	2.17665	0.113269	1
NM_176486.2	Hsp70Bbb	3.52942	0.23596	1.88269	-3.46137	0.113336	1
NM_001104078.2	CG34462	5.44917	15.3964	10.4228	1.66559	0.113524	0.999986
NM_141097.4	CG14569	453.717	88.9199	271.318	-2.34781	0.113917	0.999986
NM_169774.3	CG31249	191.482	99.0925	145.287	-0.946614	0.114296	0.999986
NM_137605.3	CG13872	6.34592	0.834455	3.59019	-3.10026	0.114372	1
NM_164894.2	ova	26.7514	66.5042	46.6278	1.25726	0.114395	0.999986
NR_167859.1	lncRNA:CR46475	0.843799	5.78337	3.31359	2.39723	0.11456	1
NM_001273674.1	sick	5.45046	13.7412	9.59583	1.30407	0.114595	0.999986
NM_137321.3	CG6435	40.7319	89.2833	65.0076	1.15541	0.114783	0.999986
NM_079006.4	cid	29.8117	13.7509	21.7813	-1.13314	0.115017	0.999986
NM_001274266.1	Tudor-SN	131.166	42.3568	86.7612	-1.63688	0.115041	0.999986
NR_124606.1	lncRNA:CR44417	55.9739	113.804	84.8892	1.00585	0.115476	0.999986
NM_001043151.2	CG34116	48.0295	109.789	78.9094	1.16108	0.115638	0.999986
NM_001110990.3	spok	5439.21	1576.51	3507.86	-1.78652	0.115652	0.999986
NM_001032240.2	CG33792	0.41092	4.35042	2.38067	2.84377	0.115708	1
NR_124017.1	lncRNA:CR45006	2.53742	0	1.26871	-3.756	0.116144	1
NM_001275623.1	kmr	9.07675	30.6346	19.8557	1.76721	0.116202	0.999986
NM_169352.3	CG31391	4.64929	0.820002	2.73464	-2.69431	0.116282	1
NM_142793.3	CG7054	58.584	26.805	42.6945	-1.11625	0.116377	0.999986
NR_074072.2	lncRNA:CR44043	5.50643	25.2888	15.3976	2.37328	0.116481	0.999986
NM_001298767.1	Hmgcl	34.7823	16.5879	25.6851	-1.10749	0.116558	0.999986
NM_137227.3	Pex11	141.685	80.3348	111.01	-0.818393	0.116694	0.999986
NM_164316.3	CG31516	5.70457	0.47192	3.08824	-3.19551	0.116983	1
NM_170643.3	mtd	5.04084	17.0294	11.0351	1.61985	0.117102	0.999986
NR_048037.1	lncRNA:CR43241	16.1666	37.2298	26.6982	1.20733	0.117125	0.999986
NM_136074.4	CG10428	39.4265	78.2889	58.8577	0.947135	0.117256	0.999986
NM_142524.4	CG6040	71.2034	32.6454	51.9244	-1.14303	0.117342	0.999986
NM_079232.1	mei-P22	2.91605	0.23596	1.57601	-3.11969	0.117368	1
NM_001260387.2	CG43117	123.791	400.032	261.912	1.68805	0.11739	0.999986
NM_001201761.2	qtc	3.79214	13.3849	8.58852	1.83438	0.117425	0.999986
NM_079412.4	hid	10.1514	1.72048	5.93594	-2.45293	0.117639	0.999986
NM_140842.3	Aldh7A1	265.466	149.259	207.362	-0.827087	0.11777	0.999986
NM_136758.3	CAH13	8.05979	0.66452	4.36215	-3.3669	0.117873	1
NR_133269.1	lncRNA:CR45938	0	4.03399	2.01699	4.40858	0.118081	1
NM_135401.2	CG9289	4.8724	0.23596	2.55418	-3.74153	0.118103	1
NM_001316572.1	FoxP	27.6373	75.8094	51.7234	1.43245	0.118174	0.999986
NM_057856.5	angel	56.5924	105.105	80.8486	0.874486	0.118269	0.999986
NM_140251.3	CG10907	149.037	372.251	260.644	1.31149	0.118313	0.999986
NM_143321.3	CG5590	809.455	331.393	570.424	-1.28709	0.118365	0.999986
NM_138006.2	CG2812	46.1187	89.7927	67.9557	0.942284	0.118558	0.999986
NM_140532.3	Phs	618.425	321.775	470.1	-0.943962	0.118608	0.999986
NM_078739.3	Prx6005	138.245	82.1861	110.216	-0.744435	0.118619	0.999986
NM_165745.3	14-3-3zeta	7.96722	18.8366	13.4019	1.20155	0.118922	0.999986
NM_137738.3	CG17974	0.41092	4.48598	2.44845	2.97259	0.118969	1
NM_078581.3	fw	2.09852	12.5196	7.30904	2.36674	0.119184	0.999986
NM_139868.3	ppk26	19.7237	3.32063	11.5221	-2.60322	0.119204	0.999986
NM_139632.3	Fdx2	160.945	81.0372	120.991	-0.972763	0.119323	0.999986
NM_205871.3	Syt7	35.7989	73.0888	54.4438	0.999226	0.119328	0.999986
NM_001202284.1	kar	1.26505	4.28987	2.77746	2.15301	0.119402	1
NR_048104.1	snoRNA:2R:9445410	9.90893	3.12179	6.51536	-1.51291	0.119536	0.999986
NM_141248.4	Cdep	1.89306	7.49214	4.6926	1.75787	0.119596	1
NM_001104402.2	CG34376	182.982	98.183	140.582	-0.885756	0.11971	0.999986
NM_079140.5	gol	35.0639	8.41332	21.7386	-2.09042	0.120026	0.999986
NM_079587.3	Sodh-2	328.285	911.914	620.099	1.47167	0.120378	0.999986
NM_001144289.2	kis	9.25122	21.6861	15.4687	1.14867	0.120447	0.999986
NM_079405.4	Krn	41.1059	76.25	58.6779	0.871099	0.120552	0.999986
NR_124826.1	lncRNA:CR45414	11.3812	2.96083	7.17099	-1.96047	0.120614	0.999986
NM_001273379.1	CG31712	419.225	700.602	559.913	0.740791	0.120889	0.999986
NM_136869.3	reb	9.95414	2.76199	6.35807	-1.88657	0.120922	0.999986
NM_139974.4	Pus7	151.764	71.2582	111.511	-1.09179	0.120963	0.999986
NM_142853.2	CG6688	0.846812	3.12179	1.9843	3.06697	0.121133	1
NM_001274201.1	CG43742	14.8197	3.72028	9.27	-1.96015	0.121363	0.999986
NM_132955.4	RhoGAP15B	3.60433	0	1.80217	-4.31221	0.121452	1
NM_166463.3	CG10433	15.9465	29.8916	22.919	0.945463	0.12172	0.999986
NM_143271.3	CG14257	7.23451	0.598495	3.9165	-4.43236	0.121758	1
NR_124905.1	asRNA:CR45682	24.5408	8.11681	16.3288	-1.58378	0.122156	0.999986
NM_001276121.1	Inx3	47.024	17.4712	32.2476	-1.43886	0.122166	0.999986
NR_123908.1	lncRNA:CR44662	19.0481	3.15343	11.1008	-2.59814	0.122253	0.999986
NM_136865.3	cuff	100.171	45.5412	72.856	-1.12067	0.122469	0.999986
NM_078997.3	Or49b	6.29598	0.929387	3.61268	-2.48917	0.122728	1
NM_001300169.1	CG7564	25.9557	8.48482	17.2203	-1.58635	0.123067	0.999986
NM_140579.2	ATPsynbetaL	2.71791	0.221507	1.46971	-3.01859	0.123097	1
NM_079394.3	Galphaf	92.2394	256.268	174.254	1.46758	0.123654	0.999986
NM_132518.3	CG9360	31.0109	13.27	22.1405	-1.23303	0.123772	0.999986
NM_001298143.1	CG2972	8.63526	1.82987	5.23256	-1.96552	0.123812	1
NM_169277.2	RpL34b	36.8135	6.06543	21.4395	-2.64726	0.123869	0.999986
NM_137130.3	Had2	41.0553	153.683	97.3692	1.89271	0.124152	0.999986
NM_141883.2	CG3397	0.21278	3.71755	1.96516	3.41095	0.124296	1
NM_166600.3	roh	8.46209	1.87596	5.16903	-2.19919	0.124351	1
NM_142117.2	CG8066	10.4444	2.71589	6.58013	-1.87251	0.124373	0.999986
NM_001298121.1	c11.1	67.7826	32.3227	50.0526	-1.04882	0.124528	0.999986
NM_136965.5	GLS	3.56171	0.443013	2.00236	-2.70581	0.124535	1
NM_001275680.1	pxb	44.5387	100.292	72.4154	1.18762	0.124585	0.999986
NM_057773.4	Mcm2	688.167	274.32	481.243	-1.3277	0.12468	0.999986
NR_123773.1	asRNA:CR44896	38.9143	74.3167	56.6155	0.910297	0.124775	0.999986
NM_206763.2	Fur2	1.47051	7.87537	4.67294	2.53062	0.124809	1
NM_001259343.1	CG43191	125.37	310.834	218.102	1.31691	0.124872	0.999986
NM_057955.4	Orc1	261.28	109.343	185.312	-1.25758	0.124872	0.999986
NM_137981.2	CG11300	4107.88	1231.34	2669.61	-1.73795	0.125005	0.999986
NM_165900.2	DUBAI	80.7952	24.4426	52.6189	-1.7239	0.125115	0.999986
NM_135152.4	Arpc4	405.981	182.24	294.11	-1.15603	0.12512	0.999986
NM_001038727.1	CG4293	2.70026	10.3463	6.52329	1.76923	0.12523	0.999986
NM_133087.3	CG6617	503.596	323.118	413.357	-0.639923	0.12543	0.999986
NM_001103734.2	CG34215	32.2094	116.356	74.2826	1.86052	0.125692	0.999986
NM_001042997.2	CG17528	97.459	217.261	157.36	1.14566	0.125694	0.999986
NM_001103485.3	dlg1	4.82676	11.5171	8.17195	1.27572	0.12571	0.999986
NM_139402.3	Pol31	400.359	111.868	256.114	-1.83753	0.125724	0.999986
NM_143442.3	CG7567	0	3.70036	1.85018	4.28625	0.125811	1
NM_080138.4	comt	10.5296	20.897	15.7133	1.04919	0.125821	0.999986
NM_001298176.1	CG15203	12.6505	3.60816	8.12934	-1.64631	0.125996	0.999986
NM_143764.3	FarO	6.08449	1.66891	3.8767	-2.08881	0.12609	1
NM_079068.5	Fkbp12	1700.71	672.238	1186.47	-1.33959	0.12628	0.999986
NM_142490.3	CG7714	0	2.17795	1.08897	3.57984	0.126664	1
NM_136771.3	Lsm10	7.10146	22.846	14.9737	1.60707	0.126837	0.999986
NM_130670.2	vilya	1.0273	6.44516	3.73623	2.36853	0.126896	1
NM_057492.4	ex	4.86336	0.914934	2.88915	-2.19666	0.126925	1
NM_141578.2	CCT7	1437.88	615.387	1026.64	-1.22372	0.127049	0.999986
NM_057679.5	RnrL	422.942	144.334	283.638	-1.55182	0.127162	0.999986
NM_136803.4	CG13217	3.81281	0	1.9064	-4.37174	0.127329	1
NM_176099.2	CG33140	5.49438	1.15089	3.32264	-2.07399	0.127399	1
NM_078901.3	Act42A	9791.26	4243.28	7017.27	-1.20624	0.127438	0.999986
NM_001259221.2	Rpp25	7.14839	2.55494	4.85166	-1.55571	0.127517	1
NM_057560.4	Vha55	2.51245	7.35111	4.93178	1.60036	0.12753	1
NM_057356.5	RacGAP84C	0	3.657	1.8285	4.26862	0.127656	1
NM_135641.4	Wdr59	1.89908	8.39886	5.14897	2.53101	0.12766	1
NM_176536.2	CG7059	7.80568	20.9142	14.3599	1.39906	0.127773	0.999986
NM_001043099.4	CG34115	3.39586	0	1.69793	-4.25961	0.127938	1
NM_142515.3	CG14286	20.7965	10.3409	15.5687	-0.994076	0.128491	0.999986
NM_166896.3	br	81.0877	223.685	152.387	1.4772	0.128657	0.999986
NM_001300606.1	SppL	3.56602	12.1528	7.85939	1.58202	0.128781	0.999986
NR_073918.1	lncRNA:CR43974	1.05959	8.00195	4.53077	3.3631	0.128879	1
NM_135787.4	Drep4	330.357	767.579	548.968	1.21767	0.128975	0.999986
NM_132853.3	ArgRS	564.211	248.246	406.229	-1.18331	0.129099	0.999986
NM_001144640.2	CG42235	22.3519	6.6694	14.5107	-1.70203	0.129229	0.999986
NM_001275650.1	eff	128.928	38.7838	83.8561	-1.73562	0.12929	0.999986
NM_001298371.1	Chc	5.07786	0.47192	2.77489	-3.0187	0.129292	1
NM_139461.2	CG15877	41.8967	17.8693	29.883	-1.20035	0.129519	0.999986
NM_001259877.1	CG13024	6.57593	1.15089	3.86341	-2.33585	0.129793	1
NM_165215.1	Rsph9	1.25773	6.5518	3.90477	2.63625	0.129808	1
NM_139977.3	GstO3	38.3544	20.1781	29.2663	-0.902142	0.129934	0.999986
NM_165222.2	qua	6.13703	0.886027	3.51153	-2.65707	0.129957	1
NM_078823.4	mre11	276.013	505.05	390.531	0.864766	0.130264	0.999986
NM_170229.3	msi	21.2466	44.5938	32.9202	1.01589	0.130278	0.999986
NM_001144681.3	Tlk	21.9276	9.02824	15.4779	-1.26261	0.130342	0.999986
NM_139615.3	Cpr64Aa	3.3373	0	1.66865	-4.23373	0.130754	1
NM_001103650.2	Btk29A	6.3442	20.3715	13.3579	1.72806	0.130822	0.999986
NM_001273974.1	Mtor	23.0677	4.64693	13.8573	-2.383	0.131042	0.999986
NM_001273058.1	toc	1.46018	6.33304	3.89661	1.83387	0.131063	1
NM_057288.4	mago	669.11	379.555	524.332	-0.822134	0.131311	0.999986
NM_131982.3	CG3323	25.7042	10.8788	18.2915	-1.27903	0.131953	0.999986
NM_164659.3	obst-E	14.5698	5.29974	9.93479	-1.34774	0.132064	0.999986
NM_176726.2	Nna1	0.61638	4.82234	2.71936	2.54263	0.132732	1
NM_136342.2	dpr12	25.5099	50.5319	38.0209	0.968646	0.132835	0.999986
NR_123973.1	asRNA:CR44431	51.8598	18.1701	35.015	-1.53408	0.132921	0.999986
NR_123796.1	lncRNA:CR45517	9.04446	2.92919	5.98683	-1.55109	0.132949	0.999986
NM_167355.2	CG32639	10.577	2.1924	6.38468	-2.1264	0.133018	0.999986
NM_001298097.1	Rbm13	5.23467	1.12199	3.17833	-2.08798	0.133057	1
NM_136891.4	Prp8	659.645	294.052	476.848	-1.16562	0.133164	0.999986
NM_206002.2	mdy	0.41092	3.55035	1.98063	2.66214	0.13343	1
NM_001299867.1	SERCA	48.8599	94.7588	71.8094	0.92804	0.133463	0.999986
NM_136443.3	CG1620	5.90099	1.74939	3.82519	-1.7092	0.133516	1
NM_142502.1	CG14292	5.29365	0.598495	2.94607	-3.87064	0.133528	1
NM_206133.3	CG33459	15.48	4.16056	9.82029	-1.76957	0.133654	0.999986
NM_165027.2	CG31849	207.262	117.177	162.22	-0.811298	0.133655	0.999986
NM_001104211.2	CG34357	18.3947	73.9677	46.1812	2.04876	0.134131	0.999986
NM_206115.3	CG33468	7.82375	1.19699	4.51037	-2.96505	0.134268	1
NM_001274928.1	CG43680	0.6237	3.86131	2.24251	2.20967	0.134501	1
NM_001201816.3	CG32982	4.02989	0.221507	2.1257	-3.51091	0.134503	1
NM_141661.2	CG8312	11.3174	28.4524	19.8849	1.25083	0.13482	0.999986
NM_141881.2	CG18547	43.2708	23.1046	33.1877	-0.922	0.135068	0.999986
NM_001273825.1	CG43646	4.00061	9.28763	6.64412	1.46001	0.135107	0.999986
NM_079010.4	AGO1	109.316	267.206	188.261	1.28821	0.135123	0.999986
NR_133401.1	asRNA:CR46081	84.3731	46.5971	65.4851	-0.846027	0.135141	0.999986
NM_001170011.1	CG5910	0.20546	3.48159	1.84352	3.33711	0.135205	1
NM_001258705.2	CG43156	5.48836	0.914934	3.20164	-2.49835	0.135242	1
NR_123915.1	asRNA:CR44961	78.3252	143.677	111.001	0.869216	0.135344	0.999986
NM_001297788.1	unc-13	65.3457	145.675	105.51	1.14047	0.135915	0.999986
NM_141873.3	CG14731	4.23837	0.221507	2.22994	-3.55172	0.135981	1
NM_136511.3	Nup50	401.183	203.465	302.324	-0.980289	0.136446	0.999986
NM_001043144.2	CG4998	3.39155	0	1.69578	-4.21524	0.136457	1
NM_133074.3	Xrcc2	7.8061	1.40131	4.6037	-2.21646	0.136479	1
NM_001043106.2	CG9380	0.843799	4.38481	2.6143	2.08659	0.136527	1
NM_137936.3	CG9863	3.97865	0.221507	2.10008	-3.49079	0.136604	1
NM_001273050.1	Sf3b2	44.8338	22.5424	33.6881	-0.976981	0.136709	0.999986
NM_168104.2	CG32237	4.01525	0.443013	2.22913	-2.73254	0.136715	1
NM_136263.2	CG8665	41.3212	77.3486	59.3349	0.911256	0.137117	0.999986
NM_137184.2	CG8152	42.4088	77.9478	60.1783	0.851592	0.137305	0.999986
NM_138057.1	Ir60a	7.6213	0.598495	4.1099	-4.43822	0.137471	1
NM_165132.3	CG18109	7.6213	0.598495	4.1099	-4.43822	0.137471	1
NM_001038882.3	CG4622	40.2986	12.895	26.5968	-1.57685	0.137475	0.999986
NR_167861.1	lncRNA:CR46475	0.41824	3.53042	1.97433	2.49666	0.13757	1
NM_137259.4	krimp	2.90572	10.0244	6.46507	1.55929	0.137676	0.999986
NM_137489.4	Ttd14	26.5114	51.2453	38.8783	0.984459	0.137747	0.999986
NM_140231.2	CG6071	13.2811	4.96611	9.12361	-1.33824	0.137815	0.999986
NM_206121.3	CG33461	3.36227	0	1.68114	-4.20161	0.137964	1
NM_001272441.2	Bx42	13.2389	4.93994	9.08942	-1.36687	0.137985	0.999986
NR_124887.1	lncRNA:CR45251	0.42556	5.24543	2.83549	3.09601	0.138036	1
NM_001299208.1	CG14464	7.68986	23.2214	15.4556	1.48357	0.138109	0.999986
NM_139921.4	mus301	65.5744	27.7543	46.6643	-1.24569	0.138252	0.999986
NM_166932.2	Cyp4d1	18.6628	5.46694	12.0649	-1.76097	0.138328	0.999986
NM_079833.2	Nlp	5.05117	1.15089	3.10103	-2.01108	0.138376	1
NM_136471.4	U2A	132.994	68.8794	100.937	-0.939606	0.138389	0.999986
NM_079549.3	puc	60.1898	139.12	99.6548	1.18256	0.138469	0.999986
NM_139911.3	Pop4	213.003	581.232	397.117	1.44776	0.138584	0.999986
NM_057401.4	aurA	120.841	75.1741	98.0075	-0.689044	0.138621	0.999986
NR_133471.1	lncRNA:CR46078	5.04084	16.0051	10.523	1.52433	0.138841	0.999986
NM_001043267.3	Gfrl	0.83648	4.43638	2.63643	2.15346	0.138965	1
NM_138093.4	CG4681	5.62233	0.47192	3.04713	-3.28049	0.139062	1
NM_143685.3	Actbeta	430.786	776.192	603.489	0.845051	0.139081	0.999986
NM_143214.2	CG6154	149.841	283.737	216.789	0.923197	0.139164	0.999986
NM_140422.3	CG17359	57.5878	115.716	86.6521	0.98689	0.139201	0.999986
NR_167852.1	lncRNA:CR46472	13.7544	1.19699	7.47572	-3.69602	0.139217	0.999986
NM_001298997.1	CG33090	2.73255	7.97227	5.35241	1.57591	0.139376	1
NM_134644.4	CG11374	5.88334	13.3216	9.60248	1.17612	0.139755	0.999986
NM_136704.3	magu	2.0912	9.21339	5.6523	1.97841	0.139866	0.999986
NM_001369977.1	beat-Vc	431.603	1030.03	730.816	1.25446	0.14002	0.999986
NM_165796.3	CG7220	2.5314	10.508	6.51972	1.81163	0.140231	0.999986
NM_001300306.1	pch2	23.7358	12.5938	18.1648	-0.961306	0.14046	0.999986
NM_143322.2	CG12883	138.84	71.2769	105.059	-0.940203	0.140599	0.999986
NM_080363.8	Gr33a	0.846812	3.89569	2.37125	3.36111	0.140625	1
NM_001103809.3	CG13185	113.344	52.5977	82.971	-1.08334	0.14073	0.999986
NM_140293.3	CG5645	184.287	98.8054	141.546	-0.885288	0.140741	0.999986
NM_167482.4	Muc14A	3.16413	15.2933	9.2287	2.44543	0.140775	0.999986
NM_079728.5	Dph5	896.229	525.411	710.82	-0.770118	0.140797	0.999986
NR_047955.1	asRNA:CR31845	2.50944	9.74783	6.12864	1.80279	0.141021	0.999986
NM_166676.2	CG13585	2.2747	9.15207	5.71339	1.8338	0.14112	0.999986
NM_001316415.1	Sod3	7.05884	1.35795	4.20839	-2.30378	0.141164	1
NM_141621.2	HP1e	5.91864	1.12199	3.52032	-2.11563	0.14126	1
NM_001144441.2	CG13305	24.3543	10.2549	17.3046	-1.26077	0.141448	0.999986
NM_132819.3	Alp11	10.1915	1.57945	5.88546	-2.61834	0.141757	0.999986
NM_135398.3	CG17834	1.8711	7.09249	4.48179	1.68887	0.141814	1
NM_141906.4	CG4860	75.9539	30.3217	53.1378	-1.33376	0.141906	0.999986
NR_003724.1	snoRNA:Psi18S-531	164.003	55.0734	109.538	-1.57253	0.141963	0.999986
NM_168770.2	CG32199	5.49911	0.834455	3.16678	-2.87725	0.142241	1
NM_078844.4	Rnmt	175.643	85.0993	130.371	-1.03337	0.142281	0.999986
NM_167984.3	PAN3	6.07546	24.3098	15.1926	1.92068	0.142379	0.999986
NM_001169249.3	dlg1	6.10946	1.35795	3.73371	-1.87414	0.142684	1
NM_078495.3	Gr5a	4.65962	0.598495	2.62906	-3.67657	0.142697	1
NM_141794.2	CG6689	129.625	247.207	188.416	0.92297	0.142728	0.999986
NM_165098.2	CG31832	0.63102	5.8955	3.26326	2.82837	0.142766	1
NM_164780.3	Cka	3.5587	13.5857	8.57221	1.80849	0.142829	0.999986
NM_143414.4	dgt6	120.39	68.1477	94.269	-0.806902	0.142969	0.999986
NM_133102.3	htk	13.7549	4.5231	9.139	-1.55887	0.143026	0.999986
NR_124961.1	lncRNA:CR45179	0.846812	5.62242	3.23461	3.7714	0.14309	1
NM_168477.3	CG42255	19.5349	51.1507	35.3428	1.41716	0.143298	0.999986
NM_001300405.1	Mf	0.846812	5.60796	3.22739	3.76752	0.143491	1
NM_001014589.4	scaf6	23.4756	6.66042	15.068	-1.76059	0.143777	0.999986
NR_074039.1	lncRNA:CR43653	13.2626	29.6384	21.4505	1.29331	0.143792	0.999986
NM_168244.2	CG32368	2.32464	0	1.16232	-3.60614	0.143905	1
NR_124352.1	lncRNA:CR44900	2.32464	0	1.16232	-3.60614	0.143905	1
NR_124786.1	lncRNA:CR45740	2.32464	0	1.16232	-3.60614	0.143905	1
NM_001015360.3	CG41099	3.55138	10.9104	7.23091	1.40262	0.143912	0.999986
NM_001258807.3	ari-1	172.072	481.841	326.956	1.48984	0.14401	0.999986
NM_001103544.2	upd3	9.07847	2.48891	5.78369	-1.93654	0.144033	0.999986
NM_142184.2	CG4338	191.47	93.4783	142.474	-1.02801	0.144059	0.999986
NM_140051.3	Cpsf5	158.565	282.933	220.749	0.838248	0.144345	0.999986
NM_001275699.1	CG44044	6.52038	1.59391	4.05715	-1.75813	0.144433	1
NM_132162.4	Atg5	156.387	248.375	202.381	0.660812	0.144466	0.999986
NM_135440.2	Shawl	138.371	404.905	271.638	1.55138	0.144575	0.999986
NM_001103392.2	CG3655	4.64757	1.27747	2.96252	-2.01502	0.144832	1
NM_001038713.4	RhoGAP102A	2.31732	6.95693	4.63713	1.90236	0.144862	1
NM_080081.3	net	1.65832	7.81208	4.7352	1.95354	0.145281	1
NM_167320.2	CG32655	16.4556	53.5384	34.997	1.70668	0.145301	0.999986
NM_057655.4	ND-ACP	4.63163	1.07042	2.85102	-2.18635	0.145375	1
NM_079177.4	Drs	1.05227	4.93096	2.99162	2.82958	0.145653	1
NM_135194.3	Phf5a	107.571	53.277	80.4239	-1.02666	0.146087	0.999986
NM_134806.3	CG15382	75.2478	24.4715	49.8597	-1.61791	0.146204	0.999986
NM_140836.2	CG14082	10.5417	32.1914	21.3665	1.6904	0.146211	0.999986
NM_001104200.3	nvd	300.313	129.589	214.951	-1.21498	0.146352	0.999986
NM_001299411.1	CG42700	11.8554	1.29192	6.57364	-3.18848	0.146474	0.999986
NM_143275.3	CG14259	2.11617	0	1.05809	-3.58215	0.146506	1
NM_001104052.2	CG13288	9.31493	0.820002	5.06746	-3.69119	0.146978	1
NM_164763.2	Tep2	2.92768	0.221507	1.57459	-3.21205	0.146991	1
NM_135939.3	pkaap	82.2391	162.673	122.456	1.00128	0.147471	0.999986
NM_001103515.2	CG43737	3.78482	0.678974	2.2319	-2.16955	0.147674	1
NM_136773.3	CG12343	241.277	495.562	368.42	1.03215	0.14785	0.999986
NM_135277.3	santa-maria	6.97694	1.15089	4.06392	-2.29928	0.148001	1
NM_140812.3	CG3902	941.77	455.677	698.723	-1.04675	0.148139	0.999986
NM_001272415.1	CG12659	94.1495	50.2073	72.1784	-0.90167	0.14823	0.999986
NM_001038860.2	CG33460	23.1462	6.32756	14.7369	-1.82356	0.148259	0.999986
NM_001273912.1	Mef2	1.03462	5.62789	3.33126	2.10173	0.148285	1
NM_001259329.2	stan	8.01587	2.47446	5.24516	-1.79956	0.14835	1
NM_137111.3	Arc1	105.412	48.5762	76.9941	-1.09566	0.148436	0.999986
NM_001299919.1	Start1	3.302	0.221507	1.76175	-3.36878	0.148727	1
NM_001382052.1	Pi4KIIalpha	4.85776	0.47192	2.66484	-2.94827	0.148729	1
NM_142963.3	Kal1	6.94164	1.60836	4.275	-1.82439	0.148787	1
NM_001260355.2	crb	2.08689	0	1.04345	-3.56188	0.149084	1
NM_135674.4	CG14937	28.8667	14.3694	21.618	-1.00736	0.149122	0.999986
NM_001274059.1	igl	10.6571	27.8848	19.271	1.32198	0.14916	0.999986
NM_142741.4	Qsox2	14.3115	3.70309	9.0073	-1.90438	0.149197	0.999986
NM_166241.3	CG30105	172.804	87.0569	129.931	-0.995413	0.149434	0.999986
NM_139981.4	rhea	15.6682	2.48891	9.07854	-2.70086	0.149937	0.999986
NM_001298424.1	Rrp45	1.0639	8.14845	4.60617	2.69527	0.15037	1
NM_001104169.3	Rad9	6.33387	1.59391	3.96389	-1.77837	0.150388	1
NM_136391.4	CG9436	173.265	99.759	136.512	-0.78774	0.150403	0.999986
NM_079231.4	Neos	5.66625	1.35795	3.5121	-1.80685	0.15046	1
NM_001103989.1	CG34263	10.2772	4.20666	7.24194	-1.26999	0.15056	0.999986
NM_143627.3	CG11563	75.1866	45.9064	60.5465	-0.722943	0.150943	0.999986
NM_132877.2	CG8958	6.9313	13.8478	10.3896	1.12916	0.150964	0.999986
NR_133092.1	asRNA:CR46066	39.5483	75.4824	57.5153	0.903214	0.151001	0.999986
NM_001103572.2	CG34334	0	2.77371	1.38685	3.95248	0.151083	1
NM_139734.3	mad2	233.252	133.929	183.591	-0.798628	0.151287	0.999986
NM_001298095.2	Ppt1	0.846812	2.7909	1.81885	2.85022	0.151672	1
NM_079755.2	Orct	2.73556	0.221507	1.47853	-2.88294	0.151757	1
NM_206420.2	CG43980	2.74288	0.23596	1.48942	-2.87855	0.15203	1
NM_001103505.3	Nna1	12.436	3.85233	8.14418	-1.52381	0.152068	0.999986
NM_137323.4	CG8910	232.506	390.29	311.398	0.752562	0.152114	0.999986
NM_139703.4	Membrin	66.1472	37.8357	51.9915	-0.777588	0.152444	0.999986
NM_140748.2	CG6034	4.85776	0.834455	2.84611	-2.69258	0.152468	1
NR_125033.1	lncRNA:CR45674	6.96661	25.4732	16.2199	1.95789	0.152676	0.999986
NR_124010.2	lncRNA:CR45345	9.31493	0.693427	5.00418	-3.53828	0.152702	1
NM_141574.4	CG13318	6.3386	0.47192	3.40526	-3.39557	0.153247	1
NM_168004.2	RpL28	69.7431	19.8164	44.7798	-1.82612	0.15328	0.999986
NM_001272859.1	galectin	2.50944	0	1.25472	-3.92047	0.153307	1
NM_139551.3	CG14961	2.31431	6.6233	4.46881	1.50789	0.153392	1
NM_079621.3	Adgf-D	107.927	255.661	181.794	1.23563	0.153491	0.999986
NM_136267.5	Lamp1	1480.91	3172.78	2326.84	1.09817	0.153627	0.999986
NM_001103824.1	CG17574	0	1.95644	0.978221	3.41839	0.153651	1
NM_001043262.2	Dys	3.58237	0.457467	2.01992	-2.46677	0.153711	1
NM_140761.3	TrpRS-m	33.6718	16.0437	24.8578	-1.05911	0.153758	0.999986
NM_169576.3	CG31321	30.4634	14.2049	22.3341	-1.03621	0.153878	0.999986
NM_001316505.1	BomBc3	0.21278	2.42836	1.32057	2.77937	0.154092	1
NM_135046.5	CG8891	218.36	116.525	167.442	-0.91653	0.15432	0.999986
NM_137299.4	CG5065	0.6237	4.50591	2.5648	2.38524	0.154445	1
NM_001043236.4	CG12817	57.8411	104.863	81.3522	0.826801	0.154483	0.999986
NM_139780.3	Sf3b6	967.565	503.096	735.33	-0.94203	0.154498	0.999986
NM_135892.4	NC2beta	33.8248	16.3024	25.0636	-1.05155	0.154681	0.999986
NM_001299960.1	klar	3.17877	0	1.58939	-4.1114	0.154805	1
NM_080141.4	Men	3.17877	0	1.58939	-4.1114	0.154805	1
NM_137071.5	CG13344	99.7227	178.179	138.951	0.827709	0.154911	0.999986
NM_137999.3	DNAlig1	310.639	131.075	220.857	-1.24549	0.155006	0.999986
NM_001298197.1	CG1572	0.41824	3.15343	1.78584	2.35932	0.155015	1
NM_078670.3	Dhc16F	2.31732	8.55434	5.43583	2.09664	0.155146	1
NM_057599.4	Cks30A	549.182	303.724	426.453	-0.854598	0.155219	0.999986
NR_048318.1	mir-929	0.63102	3.97344	2.30223	2.21576	0.15536	1
NM_132941.3	ppk28	10.9418	26.2545	18.5982	1.2522	0.155436	0.999986
NM_141134.2	laza	4.98228	17.531	11.2566	1.70907	0.155442	0.999986
NM_001169527.2	Dif	44.1347	90.6886	67.4116	1.04621	0.155607	0.999986
NM_001258480.1	ABCD	1.05227	6.81941	3.93584	3.14373	0.155773	1
NM_143140.1	MED28	49.0665	22.167	35.6168	-1.10037	0.155844	0.999986
NM_001275480.2	CG45050	1.47051	6.30139	3.88595	2.20502	0.15592	1
NM_134960.4	CG2818	164.043	52.8103	108.427	-1.63095	0.156076	0.999986
NM_165075.3	NimB2	194.289	530.732	362.51	1.44614	0.156105	0.999986
NM_143534.3	CG15533	0	3.19406	1.59703	4.13008	0.156203	1
NM_058115.5	Taf10	144.912	63.1034	104.008	-1.19945	0.15622	0.999986
NR_124517.1	lncRNA:CR45318	6.77449	0.598495	3.68649	-4.26335	0.156485	1
NR_167811.1	lncRNA:CR46216	6.77449	0.598495	3.68649	-4.26335	0.156485	1
NM_166487.4	CG13492	18.6299	1.19699	9.91342	-4.09486	0.156608	0.999986
NM_141913.3	Cyp313a3	9.31493	0.443013	4.87897	-4.05411	0.156813	1
NM_001274185.2	RIC-3	0.20546	2.71042	1.45794	2.83628	0.156837	1
NM_167564.2	Fim	0.20546	2.71042	1.45794	2.83628	0.156837	1
NM_169357.2	MED7	150.797	270.057	210.427	0.832195	0.156869	0.999986
NM_001300447.1	Hmx	10.1217	27.9215	19.0216	1.48382	0.156883	0.999986
NM_166066.3	ave	50.9957	13.9209	32.4583	-1.88803	0.156965	0.999986
NR_124495.1	lncRNA:CR44294	1.48515	7.12139	4.30327	2.37193	0.157433	1
NM_164550.2	CG31777	11.2037	2.58384	6.89376	-2.05498	0.157486	0.999986
NM_001274874.2	CG10089	50.3596	99.0538	74.7067	1.0077	0.157493	0.999986
NM_078704.4	dod	385.201	213.903	299.552	-0.84806	0.15756	0.999986
NM_001111011.3	ATbp	64.6745	105.751	85.2127	0.699607	0.157599	0.999986
NM_142764.3	CG5391	6.96962	1.19699	4.08331	-2.79315	0.157647	1
NR_133163.1	lncRNA:CR45982	4.01827	0.457467	2.23787	-2.62694	0.158107	1
NM_141048.2	CG7324	3.55138	10.7178	7.13461	1.37936	0.158151	0.999986
NM_130619.5	CG4194	5.04557	1.07042	3.05799	-2.26386	0.158241	1
NM_001260007.1	CG11000	423.704	856.704	640.204	1.0181	0.158255	0.999986
NM_079972.4	Hmgs	16.3101	34.9437	25.6269	1.02575	0.158397	0.999986
NM_140637.3	GluRS-m	122.145	191.627	156.886	0.641084	0.158978	0.999986
NM_001272769.1	CG43759	255.968	76.5164	166.242	-1.74501	0.159057	0.999986
NM_001276223.2	sip3	41.2235	78.1439	59.6837	0.903382	0.159087	0.999986
NM_142660.4	CG17272	126.502	60.5957	93.5489	-1.06558	0.159866	0.999986
NM_079194.2	Akh	145.565	333.819	239.692	1.19013	0.160019	0.999986
NM_136550.4	CG8736	6.35324	0.693427	3.52333	-2.9108	0.160071	1
NM_079867.3	mRpL32	53.3374	28.5797	40.9586	-0.921619	0.160168	0.999986
NM_001169647.3	CG9005	15.0294	55.5245	35.277	1.92737	0.160224	0.999986
NM_078984.4	SmF	119.765	51.6433	85.704	-1.22574	0.160426	0.999986
NM_167941.3	CG1275	23.3952	56.7852	40.0902	1.22065	0.160471	0.999986
NM_001169873.1	nab	3.17145	0.598495	1.88497	-3.05346	0.160526	1
NM_165804.2	CG30016	3.17145	0.598495	1.88497	-3.05346	0.160526	1
NM_139496.3	spz5	13.7424	4.20666	8.97453	-1.59487	0.160532	0.999986
NM_142263.4	CG5013	64.862	33.2837	49.0729	-0.960936	0.160706	0.999986
NM_141338.3	Sec20	3.56472	8.24612	5.90542	1.32254	0.161018	0.999986
NM_176714.3	CG10962	159.1	33.8591	96.4797	-2.22783	0.161182	0.999986
NM_166220.3	CG30458	2.97461	0	1.4873	-4.1038	0.161242	1
NM_001316410.1	udd	11.3278	24.3063	17.817	1.0362	0.161249	0.999986
NM_139775.2	Prdm13	31.6561	10.4448	21.0504	-1.5624	0.161307	0.999986
NM_167872.2	Myo61F	5.21702	1.51343	3.36522	-1.94154	0.161535	1
NM_142632.3	MFS9	89.5545	16.7337	53.1441	-2.41052	0.161663	0.999986
NM_130505.3	CG13359	4.22373	0.47192	2.34782	-2.72953	0.16171	1
NM_001297857.1	inc	8.24458	2.28733	5.26596	-1.67235	0.161819	1
NM_079392.4	Su(P)	296.34	476.336	386.338	0.679318	0.161872	0.999986
NM_001299891.1	Mlp60A	1.89607	0	0.948035	-3.40333	0.162067	1
NM_001273096.1	CG15431	14.3786	32.1953	23.287	1.13317	0.162421	0.999986
NM_001273749.1	step	88.5949	165.85	127.223	0.885286	0.162422	0.999986
NM_166897.2	br	6.1241	13.6236	9.87385	1.26666	0.162458	0.999986
NR_048296.1	lncRNA:CR32027	16.8846	3.98242	10.4335	-1.95783	0.162459	0.999986
NM_001103879.4	CG34460	4.64197	1.05596	2.84896	-2.1075	0.162725	1
NM_140609.3	CG4982	4.02559	0.598495	2.31204	-3.46155	0.16275	1
NR_124973.1	lncRNA:CR44567	1.47783	5.57632	3.52708	2.03765	0.16297	1
NM_001275941.1	orb	78.6606	227.213	152.937	1.5398	0.163065	0.999986
NM_135783.3	CG16820	1.05959	3.78084	2.42021	2.37105	0.163241	1
NM_001298391.1	Had1	4.16345	0.914934	2.53919	-2.04234	0.16326	1
NM_165832.4	CG30026	0	3.0585	1.52925	4.00935	0.163376	1
NM_001170386.2	CG42598	0.843799	4.30159	2.57269	2.10076	0.163421	1
NM_057629.4	Pka-C1	11.9808	27.1054	19.5431	1.09683	0.163639	0.999986
NM_001272548.1	cac	9.93561	32.4129	21.1743	1.80883	0.163953	0.999986
NM_136851.2	CG13196	4.84872	1.4185	3.13361	-2.10735	0.164065	1
NM_143130.4	CHKov2	14.1883	30.5053	22.3468	1.04802	0.164079	0.999986
NM_001273842.1	CG11125	9.05781	17.0302	13.044	1.06024	0.164461	0.999986
NM_136685.3	Lime	8.22563	16.1785	12.2021	1.11283	0.164541	0.999986
NM_137430.2	CG14490	27.7032	10.603	19.1531	-1.38779	0.164722	0.999986
NM_001103928.2	CG30288	3.57505	0.457467	2.01626	-2.48143	0.164781	1
NM_168645.2	Diap1	3.57505	0.457467	2.01626	-2.48143	0.164781	1
NM_001272140.1	CG11360	6.70949	15.8215	11.2655	1.11593	0.164797	0.999986
NM_001299868.1	CG3735	0.20546	2.72487	1.46517	2.85004	0.165054	1
NM_080380.3	mRpS17	66.8691	39.2976	53.0833	-0.760219	0.165185	0.999986
NM_141769.4	CG4511	16.0168	43.9535	29.9851	1.38969	0.165206	0.999986
NM_134725.2	TBC1D23	66.6925	105.885	86.2887	0.656158	0.165304	0.999986
NM_001258507.1	Mitf	8.24199	26.1033	17.1726	1.77982	0.165392	0.999986
NM_001260147.1	Octbeta2R	5.06882	12.6048	8.83679	1.29757	0.165412	0.999986
NM_079740.4	Rpt5	638.804	370.293	504.548	-0.78709	0.165492	0.999986
NR_047801.1	asRNA:CR43152	4.44684	0.598495	2.52267	-3.60536	0.165579	1
NM_141306.3	CG12171	381.157	226.512	303.834	-0.74703	0.165813	0.999986
NM_001276129.1	Rpn2	2.72222	0.221507	1.47186	-3.10975	0.165833	1
NM_078638.4	disco	4.43952	0.598495	2.51901	-3.60263	0.165895	1
NR_125006.1	lncRNA:CR44677	4.43952	0.598495	2.51901	-3.60263	0.165895	1
NM_001298260.1	MFS10	7.15571	14.996	11.0759	1.05489	0.165936	0.999986
NM_001273824.1	Tsp42Ee	3.95799	10.2541	7.10606	1.2991	0.165963	0.999986
NM_142745.4	CG6028	286.232	177.449	231.841	-0.689318	0.166081	0.999986
NR_073678.1	lncRNA:CR44219	10.7992	2.95185	6.87554	-1.79471	0.16622	0.999986
NM_001300202.2	CG4074	2.32464	7.1042	4.71442	1.87356	0.166243	1
NM_001299768.1	Tango11	2.11617	6.91981	4.51799	1.6983	0.166254	1
NM_169266.2	pasi2	5.22304	11.6843	8.45369	1.17399	0.166595	0.999986
NM_132949.2	CG4880	2.72222	0.23596	1.47909	-3.09957	0.166637	1
NM_176131.5	lola	258.655	443.49	351.072	0.780566	0.166924	0.999986
NM_001276084.1	dsd	16.0834	4.22385	10.1536	-1.91102	0.166931	0.999986
NM_001201703.3	para	21.3443	58.1096	39.7269	1.4841	0.167336	0.999986
NM_165241.3	CG31785	32.853	81.856	57.3545	1.33706	0.167416	0.999986
NM_001273770.2	RNASEK	13.4767	4.16056	8.81861	-1.53158	0.167612	0.999986
NR_048451.1	mir-998	4.58169	15.7418	10.1617	1.66475	0.167769	0.999986
NM_057695.4	CG4038	129.543	54.2139	91.8787	-1.25348	0.167808	0.999986
NM_001300565.1	spas	9.06684	1.70603	5.38644	-2.32145	0.167905	1
NM_078778.5	wg	44.5439	21.2802	32.9121	-1.03983	0.168022	0.999986
NR_125135.1	asRNA:CR45195	252.705	720.937	486.821	1.50974	0.168027	0.999986
NM_001298663.1	Drgx	5.89066	15.8051	10.8479	1.34313	0.168041	0.999986
NM_141746.4	Cyp12e1	293.008	537.448	415.228	0.87123	0.16805	0.999986
NM_001272264.1	sgg	3.37691	12.9364	8.15666	2.09518	0.168225	0.999986
NM_001202364.1	gro	16.9514	34.4249	25.6881	0.959584	0.16847	0.999986
NM_169594.3	Cad88C	11.183	3.06398	7.12349	-1.70324	0.168723	0.999986
NM_142261.3	CG10264	4.8414	1.52788	3.18464	-1.70063	0.168745	1
NM_001273085.1	ed	4.23105	0.820002	2.52552	-2.52229	0.168805	1
NR_124629.1	lncRNA:CR44506	9.49069	23.4394	16.4651	1.40344	0.168854	0.999986
NM_141527.3	tex	88.2296	47.6929	67.9613	-0.892538	0.168874	0.999986
NR_123928.1	asRNA:CR45000	63.3338	139.424	101.379	1.11297	0.16919	0.999986
NM_168307.3	Galk	4.23105	0.47192	2.35148	-2.74233	0.169264	1
NR_124613.1	lncRNA:CR45310	4.23105	0.47192	2.35148	-2.74233	0.169264	1
NM_135191.3	Daxx	10.6894	28.9313	19.8104	1.34969	0.169397	0.999986
NM_001014613.3	hth	78.3296	188.075	133.202	1.25287	0.169624	0.999986
NM_168859.2	ZnT77C	5.04557	0.929387	2.98748	-2.12384	0.169647	1
NM_143526.2	CG9737	3.95368	12.2828	8.11826	1.68783	0.169661	0.999986
NM_165540.3	Cyt-b5	1.47482	5.97324	3.72403	1.71304	0.169735	1
NM_136136.3	CG10166	148.993	79.8684	114.431	-0.898619	0.169954	0.999986
NM_057925.3	Lcp65Ag1	0.843799	10.1744	5.50911	3.3412	0.169956	0.999986
NM_138087.6	ITP	67.0088	130.096	98.5523	0.942675	0.170023	0.999986
NM_142780.3	CG13855	22.9187	12.47	17.6943	-0.88694	0.170053	0.999986
NM_132633.4	CG4332	252.194	149.789	200.992	-0.748215	0.170091	0.999986
NM_170073.2	CG42827	1.05959	8.97743	5.01851	3.48853	0.170269	1
NR_073617.1	lncRNA:CR44024	140.435	317.743	229.089	1.18091	0.170381	0.999986
NM_139709.2	blanks	4.64929	11.4793	8.06427	1.57366	0.170534	0.999986
NM_137568.3	fest	22.8536	4.03399	13.4438	-2.55828	0.1707	0.999986
NR_124524.1	asRNA:CR45271	21.6046	53.4994	37.552	1.25952	0.170992	0.999986
NM_001104276.2	cu	0.41824	3.49604	1.95714	2.65266	0.171051	1
NM_134726.3	Iris	4.63895	13.1778	8.9084	1.56816	0.171145	0.999986
NM_001259422.2	tun	50.3807	93.5662	71.9734	0.899864	0.171225	0.999986
NM_142132.4	jvl	2.10885	8.52544	5.31714	1.9854	0.17123	1
NM_143603.2	ppk24	6.34592	0.914934	3.63043	-2.50029	0.171266	1
NM_079687.3	Rh3	0	2.84871	1.42436	3.94258	0.171501	1
NM_078667.4	e(y)1	112.522	58.9218	85.7221	-0.925185	0.172051	0.999986
NM_168100.3	TTLL1B	6.14046	0.834455	3.48746	-3.0416	0.172108	1
NM_140647.4	Rpn12	279.52	156.953	218.236	-0.838006	0.172117	0.999986
NM_142983.3	CG6356	196.113	124.074	160.093	-0.659346	0.172301	0.999986
NM_168661.2	Agpat3	0	1.94199	0.970995	3.4077	0.172332	1
NM_078635.3	Or13a	2.30398	8.11407	5.20902	1.54115	0.172409	1
NM_205950.3	Pka-C1	1.46018	5.44077	3.45047	1.62382	0.172409	1
NM_137067.3	CG6553	5.48576	1.65446	3.57011	-1.85752	0.172421	1
NM_079139.4	gsb	25.4014	12.3606	18.881	-1.01415	0.172817	0.999986
NM_001275860.1	hdly	46.6718	91.9945	69.3332	0.960318	0.172829	0.999986
NM_167024.3	Ptp4E	2.11186	6.60338	4.35762	1.97278	0.173263	1
NM_138244.3	CG9129	2.49781	0.221507	1.35966	-2.88594	0.17332	1
NM_001043313.1	CG34155	100.823	207.41	154.117	1.04182	0.173331	0.999986
NM_001299520.1	CG8157	5.02791	1.13644	3.08218	-1.86972	0.174211	1
NM_001274259.1	E(bx)	0.83648	5.84392	3.3402	2.44796	0.174539	1
NM_141095.3	Rpb8	85.4762	50.3471	67.9117	-0.787042	0.174746	0.999986
NM_132089.4	CG3847	581.318	388.927	485.123	-0.580148	0.17481	0.999986
NM_001274962.1	comm	29.5502	58.5124	44.0313	0.988186	0.174956	0.999986
NR_073647.1	asRNA:CR44054	17.6754	6.77331	12.2244	-1.27656	0.174958	0.999986
NM_140561.4	l(3)72Ab	572.119	254.758	413.438	-1.16678	0.174986	0.999986
NM_001015224.3	MED21	1.04194	5.19933	3.12064	1.95607	0.175062	1
NM_142333.3	CG5220	262.594	124.239	193.417	-1.07651	0.175084	0.999986
NM_001103695.1	CG34167	9.30246	22.3409	15.8217	1.20616	0.175256	0.999986
NM_137747.3	CG15673	26.3603	11.7683	19.0643	-1.11844	0.175489	0.999986
NM_001300000.1	CG12012	3.14778	9.69352	6.42065	1.38255	0.175547	0.999986
NM_133140.3	CG7889	77.5987	37.6631	57.6309	-1.03676	0.175634	0.999986
NM_169970.3	CASK	5.05418	11.0741	8.06416	1.13814	0.175758	0.999986
NM_132187.3	Nek2	13.6158	3.76091	8.68836	-1.78555	0.175834	0.999986
NM_135225.2	TTLL3A	5.00424	1.51343	3.25883	-1.88407	0.176284	1
NM_137576.4	cer	16.9018	48.6274	32.7646	1.5436	0.17636	0.999986
NM_130598.3	CG14805	299.963	172.825	236.394	-0.797756	0.176556	0.999986
NM_078559.3	sev	171.115	92.307	131.711	-0.894878	0.176758	0.999986
NM_132767.3	dob	11.9652	3.23117	7.59821	-1.71845	0.176935	0.999986
NM_140250.1	CG5964	4.64197	0.66452	2.65324	-2.45028	0.176959	1
NM_079613.3	ry	60.7865	29.0165	44.9015	-1.04056	0.176976	0.999986
NM_001273427.1	Lip4	2.95135	8.64928	5.80032	1.91703	0.177226	0.999986
NM_001274028.2	CG6191	6.33559	15.2781	10.8068	1.4873	0.177276	0.999986
NM_139557.2	Ids	38.6042	90.801	64.7026	1.20846	0.177287	0.999986
NR_073882.2	lncRNA:CR43650	23.5058	11.8226	17.6642	-0.928571	0.17731	0.999986
NM_001169276.3	NFAT	6.96058	13.8045	10.3825	1.1096	0.177446	0.999986
NM_169902.2	CG5191	8.20368	2.10919	5.15643	-1.7748	0.177708	1
NM_142783.2	Nop56	1866.15	847.792	1356.97	-1.13815	0.177759	0.999986
NM_001298618.1	Ets21C	14.0961	5.35755	9.7268	-1.26864	0.177761	0.999986
NM_142067.3	CG9925	9.07847	2.80535	5.94191	-1.59062	0.177836	0.999986
NM_001104375.2	Ir92a	2.96599	0	1.483	-4.00029	0.178133	1
NM_136296.4	Ir40a	2.96599	0	1.483	-4.00029	0.178133	1
NM_140777.3	CG7320	2.96599	0	1.483	-4.00029	0.178133	1
NM_176422.2	CG33189	2.96599	0	1.483	-4.00029	0.178133	1
NM_001382137.1	CG46398	1.88143	0	0.940716	-3.39507	0.178151	1
NM_140617.3	CG13059	2.76183	0	1.38091	-3.99331	0.178263	1
NM_169766.3	CG14324	2.76183	0	1.38091	-3.99331	0.178263	1
NM_080044.4	nerfin-1	535.465	282.27	408.868	-0.926028	0.178274	0.999986
NM_001299230.1	CG11141	13.7174	28.4497	21.0835	1.16713	0.178584	0.999986
NM_144123.3	CG13018	18.9844	7.87537	13.4299	-1.22234	0.178614	0.999986
NM_137578.4	CG7744	140.775	70.3827	105.579	-1.00166	0.179063	0.999986
NM_166070.3	kn	18.1285	38.1522	28.1403	1.07523	0.179095	0.999986
NM_001370021.1	CG43689	2.32163	6.26077	4.2912	1.44636	0.17919	1
NM_078701.3	shakB	8.45176	1.55055	5.00115	-2.24808	0.179267	1
NM_001300225.1	alpha-Cat	9.71079	23.8558	16.7833	1.32963	0.179361	0.999986
NM_141173.2	BoYb	11.8244	2.98076	7.40256	-1.78875	0.179594	0.999986
NM_164313.2	CG12581	16.0761	4.35042	10.2132	-1.89861	0.179737	0.999986
NM_206747.3	Stim	3.15079	12.5079	7.82932	1.90124	0.179781	0.999986
NM_001103753.2	CG34431	10.3745	1.73494	6.05473	-2.50352	0.179853	0.999986
NM_165028.2	Pect	0.82916	5.84392	3.33654	2.46246	0.179894	1
NM_001104369.2	Ire1	201.259	340.037	270.648	0.761504	0.17998	0.999986
NM_001273362.1	numb	27.5826	53.5169	40.5498	0.968682	0.180183	0.999986
NM_058071.4	RpII33	114.531	71.4284	92.9795	-0.677126	0.180264	0.999986
NM_001276075.1	CG43935	4.83709	12.6227	8.7299	1.43131	0.180313	0.999986
NM_137870.3	CG13526	1.9064	6.81043	4.35842	2.22422	0.180363	1
NM_001201892.2	CG42818	5.92768	0.598495	3.26309	-4.06455	0.180479	1
NM_001274370.1	dsb	5.92768	0.598495	3.26309	-4.06455	0.180479	1
NM_079997.4	Crtp	5.92768	0.598495	3.26309	-4.06455	0.180479	1
NM_141850.2	CG14718	5.92768	0.598495	3.26309	-4.06455	0.180479	1
NM_058101.4	Dnz1	174.67	264.994	219.832	0.593125	0.180744	0.999986
NM_136939.4	Nup54	128.694	79.2699	103.982	-0.711531	0.18098	0.999986
NM_001169307.1	if	7.40551	1.43295	4.41923	-2.48897	0.181026	1
NM_165049.2	DIP-kappa	60.3444	106.598	83.4713	0.82987	0.181182	0.999986
NM_001169211.2	CG14435	35.6532	91.4608	63.557	1.38009	0.181274	0.999986
NM_136251.4	CG9246	351.422	179.884	265.653	-0.963867	0.181637	0.999986
NM_176739.3	CG43672	3.60563	0.47192	2.03877	-2.68075	0.181772	1
NM_137479.3	GstE1	85.7892	230.098	157.944	1.41627	0.181852	0.999986
NM_001299727.1	CG9313	0.843799	5.48139	3.16259	2.33946	0.181962	1
NM_080375.3	GstD7	6.83874	1.19699	4.01786	-2.84819	0.182097	1
NR_133155.1	asRNA:CR45834	0.20546	2.33343	1.26945	2.65694	0.182196	1
NM_001275947.1	beat-IV	21.9091	39.1605	30.5348	0.885482	0.182306	0.999986
NM_001298339.1	Ahcy	74.2192	21.3786	47.7989	-1.80902	0.182329	0.999986
NM_135414.3	C1GalTA	4.62561	0.886027	2.75582	-2.24144	0.182644	1
NM_138148.4	CG3829	7.50636	34.2139	20.8601	2.13917	0.182986	0.999986
NM_079191.3	RfC4	311.948	196.885	254.417	-0.665385	0.18313	0.999986
NM_001259400.2	CG43101	6.71681	15.7148	11.2158	1.1446	0.183186	0.999986
NR_124331.1	asRNA:CR45715	3.39155	0.221507	1.80653	-3.22513	0.18338	1
NM_137247.3	lbk	147.133	232.109	189.621	0.651676	0.183519	0.999986
NM_139643.3	DOR	7.79405	16.5301	12.1621	1.04907	0.183566	0.999986
NM_001258488.2	Syt7	0.41824	2.77644	1.59734	2.22179	0.183582	1
NM_138202.4	MED30	58.3252	31.6719	44.9985	-0.884879	0.184201	0.999986
NM_139489.2	AhcyL1	769.447	523.942	646.695	-0.552694	0.184475	0.999986
NR_033156.2	Uhg4	117.073	71.539	94.3059	-0.689626	0.184889	0.999986
NM_143468.2	sro	107.873	43.587	75.73	-1.29363	0.184938	0.999986
NM_057245.3	Mybbp1A	228.832	125.592	177.212	-0.862556	0.184967	0.999986
NM_078934.3	sut1	61.2706	142.131	101.701	1.20245	0.185134	0.999986
NM_140743.2	CG7484	93.2089	41.1247	67.1668	-1.17735	0.185298	0.999986
NM_079765.3	AstA	53.9665	93.9881	73.9773	0.83142	0.185352	0.999986
NM_001316435.1	Zip71B	14.4613	6.79871	10.63	-1.02486	0.18537	0.999986
NM_136582.4	AIMP1	261.925	155.922	208.924	-0.747122	0.185842	0.999986
NM_144390.3	CG18744	7.40551	1.65446	4.52998	-2.20622	0.18587	1
NM_078551.4	Gip	101.965	62.1729	82.0688	-0.713393	0.186027	0.999986
NM_141398.4	gpp	27.8798	86.2767	57.0782	1.6613	0.186178	0.999986
NM_164481.2	Atxn7	0.41824	2.93193	1.67508	2.23726	0.186199	1
NM_001275773.1	l(3)05822	0	2.8659	1.43295	3.90899	0.186497	1
NR_125320.2	lncRNA:CR45180	7.61657	20.829	14.2228	1.49601	0.186609	0.999986
NM_164941.2	CG17118	0.21278	2.20686	1.20982	2.63346	0.186652	1
NM_001272295.1	CG42541	18.5575	52.0504	35.3039	1.52626	0.186828	0.999986
NM_206271.2	Rdh	20.0595	39.4199	29.7397	0.958916	0.18684	0.999986
NM_057579.5	Dbp45A	240.842	373.804	307.323	0.627137	0.186846	0.999986
NM_170206.3	vig2	19.1279	6.19748	12.6627	-1.59059	0.186848	0.999986
NM_139715.6	bc10	159.59	245.89	202.74	0.621026	0.186855	0.999986
NM_130569.5	CG14795	6.54536	1.60836	4.07686	-1.73405	0.186856	1
NM_137203.3	CG8192	50.895	24.3524	37.6237	-1.04577	0.187048	0.999986
NM_142070.3	Cyp6d5	12.7561	27.3538	20.055	1.1464	0.187058	0.999986
NM_001258500.1	CG11076	0.6237	3.50699	2.06534	2.17514	0.187255	1
NM_136678.3	Lsm11	26.0329	12.2051	19.119	-1.01924	0.187354	0.999986
NM_001170036.2	CG9775	5.01888	13.5142	9.26655	1.27458	0.187366	0.999986
NM_001300710.1	UQCR-11	24.3319	13.6291	18.9805	-0.835763	0.187449	0.999986
NM_078729.3	Or22a	5.70156	1.43295	3.56725	-2.1563	0.187588	1
NM_137100.3	SmydA-1	75.4169	37.3454	56.3812	-0.999335	0.187736	0.999986
NM_138055.3	CG30419	104.119	188.367	146.243	0.849555	0.187796	0.999986
NM_001042991.3	conu	0.846812	6.58345	3.71513	3.97675	0.187874	1
NR_125231.1	lncRNA:CR45224	3.59099	10.4874	7.03917	1.44275	0.187882	0.999986
NM_001298506.1	out	2.29967	0.598495	1.44908	-2.74354	0.187883	1
NM_001258845.1	Hers	0.21278	2.1924	1.20259	2.62507	0.187916	1
NM_001260245.1	CG43445	0.21278	2.1924	1.20259	2.62507	0.187916	1
NM_132376.2	Naxe	76.1726	32.1266	54.1496	-1.22977	0.187958	0.999986
NM_001144180.3	ATP8A	2.0912	7.40619	4.74869	1.5287	0.188028	1
NM_001272691.2	CG9902	32.9293	80.3309	56.6301	1.25726	0.188046	0.999986
NR_124506.1	lncRNA:CR44299	4.00793	10.303	7.15545	1.5242	0.188184	0.999986
NM_079684.4	Surf6	180.425	117.295	148.86	-0.622281	0.188428	0.999986
NM_168168.1	CG32396	8.60426	3.72028	6.16227	-1.17164	0.188451	0.999986
NM_001275936.1	cnc	0	2.83699	1.4185	3.89373	0.18865	1
NM_001298684.1	ND-13A	106.068	172.268	139.168	0.717641	0.188996	0.999986
NM_136902.3	CG8858	484.326	227.443	355.885	-1.08995	0.189022	0.999986
NM_143418.2	CG14511	30.2997	12.7665	21.5331	-1.16758	0.1891	0.999986
NR_125041.1	lncRNA:CR45237	0.846812	4.42543	2.63612	3.41431	0.189144	1
NM_132612.2	Brms1	259.414	158.677	209.046	-0.698236	0.189197	0.999986
NM_001042904.4	btv	26.6604	7.8953	17.2778	-1.76196	0.189471	0.999986
NM_142297.4	Cad89D	16.3022	1.79549	9.04884	-3.29128	0.189744	0.999986
NM_143055.4	Mink	294.341	136.661	215.501	-1.10809	0.189946	0.999986
NM_142057.3	Cht5	84.7874	28.906	56.8467	-1.53873	0.189977	0.999986
NR_133250.1	asRNA:CR45894	4.84011	0.929387	2.88475	-2.05118	0.190022	1
NM_132717.2	CG11590	135.334	49.5107	92.4222	-1.45372	0.190129	0.999986
NR_167881.1	asRNA:CR46487	21.9383	38.5979	30.2681	0.854356	0.190317	0.999986
NM_001042791.3	CG42259	16.0244	6.71824	11.3713	-1.16297	0.190434	0.999986
NM_001272146.1	unc-13	0	1.89042	0.945209	3.29415	0.190837	1
NM_001202118.2	Eip63F-1	1.87842	6.22913	4.05377	1.51897	0.19099	1
NM_135275.3	CG5958	102.446	41.6298	72.038	-1.31068	0.191244	0.999986
NM_142451.3	CG18600	175.989	99.6476	137.818	-0.816278	0.191508	0.999986
NM_142694.3	cDIP	37.0383	12.743	24.8907	-1.52435	0.191597	0.999986
NM_001169192.2	bi	19.6361	8.21174	13.9239	-1.25646	0.191958	0.999986
NM_079375.3	DNApol-delta	186.895	93.4775	140.186	-0.998253	0.192138	0.999986
NM_142087.3	CG31326	2.11186	6.91982	4.51584	2.08931	0.192315	1
NM_164859.2	brwl	2.72222	9.05441	5.88831	1.58916	0.192724	0.999986
NM_137901.2	CG9896	38.416	66.7909	52.6034	0.816799	0.19332	0.999986
NM_079035.3	Tsf3	9.00916	18.5237	13.7664	0.935071	0.193334	0.999986
NM_139953.4	Pex2	86.717	178.438	132.577	1.02316	0.193542	0.999986
NM_058083.4	esc	113.5	62.3033	87.9019	-0.865185	0.193565	0.999986
NM_139803.3	CG14820	18.4184	7.63317	13.0258	-1.30323	0.193619	0.999986
NM_143128.4	CG10562	4.98228	14.0115	9.49691	1.34244	0.193664	0.999986
NM_001170093.2	hyx	0.6237	3.83788	2.23079	2.33628	0.193784	1
NM_206012.2	CG33322	10.3745	1.87596	6.12524	-2.48394	0.193786	0.999986
NM_144144.2	CG17977	77.273	157.182	117.228	1.00478	0.193788	0.999986
NM_136710.4	RpLP0-like	167.862	81.749	124.805	-1.03176	0.193849	0.999986
NM_166619.2	Pde8	2.5301	0.598495	1.5643	-2.7427	0.193892	1
NM_166020.2	AGO1	68.0671	39.7929	53.93	-0.809855	0.193994	0.999986
NM_137992.3	GlyT	101.348	193	147.174	0.91937	0.194056	0.999986
NM_001276091.1	tau	20.3636	38.4229	29.3933	0.934494	0.19411	0.999986
NM_001300073.1	MTF-1	1.67296	6.30687	3.98991	1.60348	0.194117	1
NM_165316.2	sNPF	2867.63	5488.13	4177.88	0.936099	0.194136	0.999986
NM_001202143.2	Fhos	3.60003	17.6728	10.6364	2.46285	0.194138	0.999986
NM_132824.4	CG15599	2.53742	0.23596	1.38669	-2.74876	0.194241	1
NM_176114.3	Pkn	2.53742	0.23596	1.38669	-2.74876	0.194241	1
NM_078924.5	Incenp	6.73618	1.9998	4.36799	-1.61545	0.1944	1
NM_133165.2	Fie	2.92337	7.44878	5.18608	1.34158	0.194516	1
NM_001275186.1	CG42764	0.21278	2.78816	1.50047	3.00264	0.194529	1
NM_001259089.2	CG16974	10.0688	3.63083	6.84979	-1.36505	0.1947	0.999986
NM_137020.3	CG4734	1.05227	3.65152	2.3519	2.40473	0.194723	1
NM_079488.4	Ddx1	326.41	174.246	250.328	-0.905972	0.195076	0.999986
NM_001273726.1	CG9265	12.3581	23.1788	17.7685	0.844061	0.195099	0.999986
NM_135600.3	EMC3	334.372	164.433	249.402	-1.02338	0.195272	0.999986
NM_142028.3	CCHa2	2.11316	7.3429	4.72803	1.59986	0.195296	1
NM_165954.3	bic	2.2747	0	1.13735	-3.77677	0.195486	1
NM_001272228.1	Hr4	2.95867	0.598495	1.77858	-2.93688	0.195508	1
NR_124126.1	lncRNA:CR44326	2.95867	0.598495	1.77858	-2.93688	0.195508	1
NM_135951.4	Nepl8	2.52278	0.23596	1.37937	-2.73882	0.195712	1
NM_167839.2	CG32483	2.52278	0.23596	1.37937	-2.73882	0.195712	1
NM_176390.1	CG33169	2.52278	0.23596	1.37937	-2.73882	0.195712	1
NM_140909.2	schuy	11.5806	4.91728	8.24893	-1.20226	0.195714	0.999986
NR_073920.1	lncRNA:CR43910	5.92166	16.8266	11.3741	1.62068	0.195804	0.999986
NM_080169.3	ImpE3	14.1219	6.15686	10.1394	-1.17414	0.195916	0.999986
NR_124016.1	lncRNA:CR45005	2.32895	0.23596	1.28246	-2.76203	0.195971	1
NM_001273917.1	14-3-3zeta	0.6237	3.73747	2.18059	2.13881	0.196378	1
NM_001299247.1	CG14763	171.176	70.6518	120.914	-1.27894	0.196399	0.999986
NM_001201764.2	Msp300	46.9576	12.1652	29.5614	-1.95771	0.1965	0.999986
NR_037740.2	lncRNA:CR30055	5.25663	12.611	8.93381	1.11902	0.196533	0.999986
NM_132080.4	Rpt4	822.526	527.372	674.949	-0.642368	0.196628	0.999986
NM_141999.3	CG7966	74.1314	134.839	104.485	0.850885	0.197032	0.999986
NM_169451.2	dpr17	16.1885	28.2707	22.2296	0.840881	0.197058	0.999986
NM_001258517.1	CG43182	7.82333	3.16789	5.49561	-1.42486	0.197069	0.999986
NM_001259733.1	Sarm	1.25773	3.86131	2.55952	1.96117	0.197664	1
NM_078645.3	mei-41	100.785	47.7547	74.2696	-1.07645	0.197665	0.999986
NR_133223.1	asRNA:CR45882	24.0744	65.4459	44.7601	1.40566	0.198012	0.999986
NM_141322.2	CG1236	171.444	102.765	137.105	-0.734955	0.198148	0.999986
NM_001169218.3	Sxl	6.54105	22.3858	14.4634	1.86987	0.19844	0.999986
NM_001014563.3	Src64B	0.20546	2.70144	1.45345	2.98134	0.198571	1
NM_079639.5	mRpL9	152.237	90.4198	121.328	-0.753487	0.198675	0.999986
NR_048348.1	asRNA:CR31429	28.1585	14.4319	21.2952	-0.998471	0.198753	0.999986
NM_001260358.2	Esyt2	1.67597	6.13146	3.90371	1.91401	0.198852	1
NM_079222.5	sfl	0.20546	2.31898	1.26222	2.65292	0.198956	1
NM_001015095.4	MFS17	25.2528	53.6369	39.4449	1.05748	0.199022	0.999986
NM_137188.3	Hr51	60.4483	124.277	92.3627	1.02234	0.199151	0.999986
NM_080071.3	dib	200.18	102.787	151.484	-0.971076	0.199288	0.999986
NM_134861.2	Cwc25	1257.96	774.523	1016.24	-0.697956	0.199337	0.999986
NM_167004.2	Fas2	6.32526	17.3818	11.8535	1.54943	0.199521	0.999986
NM_140368.2	Zmynd10	23.2615	6.58892	14.9252	-1.83382	0.199599	0.999986
NM_001273424.1	CG6094	3.99028	1.27747	2.63388	-1.68235	0.199835	1
NM_169078.2	kra	2.92337	0.834455	1.87891	-2.18359	0.199843	1
NM_170189.3	CG31115	14.2821	5.4607	9.87142	-1.27436	0.199966	0.999986
NM_001110982.3	Parp	590.225	332.999	461.612	-0.829421	0.199994	0.999986
NM_001258492.3	dati	1.04926	4.63796	2.84361	1.82631	0.200434	1
NM_001259841.2	SCCRO	0	2.27288	1.13644	3.67011	0.200515	1
NR_124209.1	asRNA:CR43936	0	2.31624	1.15812	3.69457	0.200517	1
NM_001274956.1	CG7656	39.8085	69.0556	54.4321	0.768956	0.200519	0.999986
NM_001298660.1	LeuRS	6.7435	2.34788	4.54569	-1.48155	0.200561	1
NM_138040.4	snama	175.994	118.766	147.38	-0.567172	0.200729	0.999986
NM_001103718.3	CG42748	0.21278	2.70144	1.45711	2.96205	0.200784	1
NM_134679.2	CG13692	12.5623	5.23098	8.89662	-1.18343	0.20109	0.999986
NM_167174.4	CG32708	92.7919	51.3507	72.0713	-0.869296	0.201174	0.999986
NM_001259892.1	Eip75B	85.3528	172.797	129.075	0.999609	0.201208	0.999986
NM_001300167.1	Oatp74D	16.3966	32.2629	24.3298	0.950475	0.201456	0.999986
NM_168828.3	Csas	114.151	58.4178	86.2846	-0.970278	0.2015	0.999986
NM_079414.3	rpr	10.1303	4.37035	7.25034	-1.18168	0.201735	0.999986
NM_136092.2	CG10470	202.417	118.171	160.294	-0.785555	0.201786	0.999986
NM_001299047.1	crp	44.5705	15.3277	29.9491	-1.56211	0.202071	0.999986
NM_137164.4	CG10257	52.4884	84.6927	68.5905	0.684142	0.202093	0.999986
NM_170426.3	ATPsyngamma	2.48748	0.221507	1.35449	-2.97951	0.202118	1
NM_144377.3	CG3706	1.86378	6.76707	4.31543	1.6894	0.202181	1
NM_001273180.1	dsf	2.52408	8.10783	5.31595	1.44208	0.202399	1
NM_001169843.2	CG42554	63.3621	103.346	83.3543	0.695826	0.202405	0.999986
NM_001144355.2	CG42266	6.13314	1.05596	3.59455	-2.51864	0.202573	1
NM_001274341.1	nSyb	49.1011	119.406	84.2537	1.26317	0.202654	0.999986
NM_134497.2	CG14223	4.6226	0.70788	2.66524	-2.60714	0.202672	1
NM_001382036.1	tyn	22.4462	36.9372	29.6917	0.730989	0.202828	0.999986
NM_001272479.1	Neb-cGP	4.64197	0.90048	2.77122	-1.99682	0.203269	1
NM_141353.3	CG15580	4.85044	0.47192	2.66118	-2.99347	0.203296	1
NM_001169998.3	verm	2.0912	0	1.0456	-3.66136	0.203662	1
NM_001300457.1	eIF1A	89.707	36.7977	63.2524	-1.29292	0.20367	0.999986
NM_001272364.1	C3G	0.63102	3.37494	2.00298	1.99521	0.203826	1
NM_079936.3	Pgm1	1459.47	2473.03	1966.25	0.759751	0.203846	0.999986
NM_142056.3	CG9312	4.6523	0.678974	2.66564	-2.39058	0.204013	1
NM_001042993.3	conu	36.4777	72.3813	54.4295	0.986618	0.204074	0.999986
NM_176244.3	dom	186.833	81.3731	134.103	-1.19938	0.204125	0.999986
NM_168789.5	Bet1	3.13615	7.90077	5.51846	1.24314	0.204166	0.999986
NM_080128.5	Bka	121.133	77.8509	99.4919	-0.640841	0.204172	0.999986
NM_001038794.4	Glyat	2.51546	0	1.25773	-3.78801	0.204212	1
NM_001298615.1	CG11555	2.51546	0	1.25773	-3.78801	0.204212	1
NM_134559.3	Cyp6v1	2.51546	0	1.25773	-3.78801	0.204212	1
NM_137246.2	CG10734	1.05658	4.45083	2.7537	1.87019	0.204243	1
NM_169498.3	Ravus	73.1449	113.808	93.4763	0.618539	0.204298	0.999986
NM_165500.1	CG30156	3.35324	0.443013	1.89813	-2.68518	0.204786	1
NM_141939.4	CG5641	527.938	345.392	436.665	-0.611151	0.204822	0.999986
NM_001272620.2	rut	1.68329	0	0.841646	-3.20794	0.204851	1
NM_141441.3	CG14610	1.68329	0	0.841646	-3.20794	0.204851	1
NR_073840.1	lncRNA:CR44161	2.11918	6.11427	4.11672	1.86919	0.205056	1
NM_001259489.2	CG11961	5.24069	1.38685	3.31377	-1.67096	0.205205	1
NM_142429.3	MED17	250.729	162.403	206.566	-0.630406	0.205411	0.999986
NM_165489.3	Eb1	2.52408	8.52467	5.52437	1.61299	0.20561	0.999986
NM_170281.2	TwdlN	20.1447	4.18947	12.1671	-2.36269	0.205611	0.999986
NM_142787.2	CG12499	57.5808	31.4566	44.5187	-0.870799	0.206025	0.999986
NM_169958.2	bap	5.5004	11.6355	8.56796	1.24871	0.206042	0.999986
NM_001260157.1	side-IV	3.09654	11.4476	7.27208	1.76824	0.206316	0.999986
NM_001298872.1	nmd	31.296	13.7556	22.5258	-1.10622	0.206384	0.999986
NM_079410.3	mRpS26	126.925	73.8623	100.393	-0.77588	0.206498	0.999986
NM_141941.3	Aos1	646.811	307.927	477.369	-1.07101	0.206606	0.999986
NM_001259955.2	CG43331	3.17877	0.221507	1.70014	-3.1156	0.206696	1
NM_168830.2	CG7668	3.17877	0.221507	1.70014	-3.1156	0.206696	1
NM_001273375.1	CG4598	3.36658	0.693427	2.03	-1.95805	0.206708	1
NM_137805.3	CG11275	177.588	444.854	311.221	1.32049	0.206906	0.999986
NM_164809.5	CSN8	82.1005	45.4931	63.7968	-0.865785	0.206944	0.999986
NM_138221.2	Dci	149.878	87.7851	118.832	-0.777219	0.207223	0.999986
NM_141480.2	CG2641	39.8619	22.7882	31.325	-0.794477	0.207292	0.999986
NM_170636.2	blot	4.41283	1.16535	2.78909	-1.80603	0.207315	1
NM_206316.2	CG33493	0.6237	3.21946	1.92158	1.99032	0.207514	1
NM_144202.2	CG15213	57.7607	15.2698	36.5153	-1.90066	0.207748	0.999986
NR_124412.1	lncRNA:CR44785	1.87842	7.08975	4.48408	1.61434	0.207748	1
NM_168182.3	CG10077	1338.55	2180.76	1759.65	0.703501	0.207761	0.999986
NM_079748.4	Rab7	271.806	459.644	365.725	0.752191	0.207847	0.999986
NM_001299604.1	veil	6.97995	0.70788	3.84392	-3.08521	0.208006	1
NM_057244.4	amd	23.8333	7.73358	15.7834	-1.58634	0.208144	0.999986
NM_079781.3	E(spl)mbeta-HLH	25.9566	12.0332	18.9949	-1.11058	0.208172	0.999986
NM_142477.3	CG14301	8.40914	15.4281	11.9186	0.970406	0.208336	0.999986
NM_001260388.1	plum	122.33	281.03	201.68	1.20344	0.208387	0.999986
NM_167245.3	Atg8a	832.412	1250.34	1041.38	0.585141	0.208389	0.999986
NM_001273940.1	Galphao	3.15681	0.221507	1.68916	-3.10394	0.208391	1
NM_001259795.2	CycA	48.4768	21.7267	35.1018	-1.16882	0.208426	0.999986
NM_001259551.1	Rpi	29.6755	16.1903	22.9329	-0.842304	0.208439	0.999986
NM_141021.2	CG10584	93.9607	56.4489	75.2048	-0.716873	0.20849	0.999986
NM_080707.4	CG3430	175.775	85.3196	130.547	-1.04661	0.208586	0.999986
NR_124085.1	lncRNA:CR44985	1.47482	6.38187	3.92834	1.80632	0.208623	1
NM_166292.2	CG30116	5.48146	13.9002	9.69082	1.51324	0.208643	0.999986
NM_001298402.1	eIF4H1	6.3386	0.90048	3.61954	-2.57014	0.208667	1
NM_078941.5	CG42382	32.7217	62.5287	47.6252	0.905269	0.208777	0.999986
NR_047995.2	lncRNA:let7C	9.27059	17.1224	13.1965	0.986102	0.20912	0.999986
NM_001299210.1	CG3107	6.50102	17.2345	11.8678	1.24482	0.209249	0.999986
NM_139760.2	CG10472	2.9337	0.457467	1.69558	-2.24513	0.209309	1
NM_134812.3	mio	169.016	334.847	251.931	0.981615	0.209925	0.999986
NM_141089.1	CG11249	11.9545	22.0279	16.9912	0.817193	0.209955	0.999986
NM_168809.4	verm	27.8391	6.53462	17.1868	-2.07162	0.210015	0.999986
NM_205886.2	rempA	2.10885	0.23596	1.17241	-2.59896	0.210095	1
NM_143086.3	danr	108.411	178.036	143.224	0.725783	0.210169	0.999986
NM_137664.3	Fem-1	22.9769	56.852	39.9145	1.27188	0.210501	0.999986
NM_001274139.2	CG5742	15.076	28.2426	21.6593	0.83694	0.210524	0.999986
NM_138237.4	CG9119	32.9285	56.1641	44.5463	0.752229	0.210944	0.999986
NM_001260398.1	mrt	0.41824	2.56939	1.49382	2.09182	0.211012	1
NM_132703.3	AMPdeam	4.85776	0.66452	2.76114	-2.53005	0.21103	1
NM_001316520.1	fray	0.63102	3.42651	2.02877	2.08755	0.211031	1
NM_001014453.2	PNUTS	6.08449	12.3461	9.21531	1.03722	0.211123	0.999986
NM_057452.4	bam	12.4403	5.57906	9.00969	-1.07833	0.211197	0.999986
NM_135101.1	CG18266	5.08087	0.598495	2.83968	-3.83423	0.211387	1
NM_136564.2	CG14743	5.08087	0.598495	2.83968	-3.83423	0.211387	1
NM_143376.1	intr	5.08087	0.598495	2.83968	-3.83423	0.211387	1
NM_164441.2	CG31933	5.08087	0.598495	2.83968	-3.83423	0.211387	1
NM_164602.2	snsl	5.08087	0.598495	2.83968	-3.83423	0.211387	1
NM_166097.2	Ir52b	5.08087	0.598495	2.83968	-3.83423	0.211387	1
NR_047915.1	snoRNA:nop5-x16-a	5.08087	0.598495	2.83968	-3.83423	0.211387	1
NR_125307.1	lncRNA:CR45573	5.08087	0.598495	2.83968	-3.83423	0.211387	1
NR_133262.1	lncRNA:CR45922	5.08087	0.598495	2.83968	-3.83423	0.211387	1
NM_137318.3	IntS8	333.676	205.665	269.67	-0.697174	0.211459	0.999986
NM_206085.4	lola	14.9717	26.6569	20.8143	0.844021	0.211511	0.999986
NM_176120.5	KCNQ	0.41824	3.07295	1.7456	2.27548	0.211714	1
NM_139904.2	CG8281	58.557	122.907	90.7322	1.05295	0.211794	0.999986
NM_001299051.1	jhamt	2.92638	0.23596	1.58117	-3.0389	0.211816	1
NM_132668.2	Cpr12A	2.92638	0.23596	1.58117	-3.0389	0.211816	1
NM_137403.4	swi2	155.01	248.789	201.899	0.692531	0.211869	0.999986
NM_140003.2	CG13312	3.60003	0.598495	2.09926	-3.28191	0.212025	1
NM_141610.3	CG11997	5.0615	1.34349	3.2025	-1.72865	0.212096	1
NM_001015223.3	MED21	2.50944	7.73708	5.12326	1.3591	0.21217	1
NM_142146.3	CG14860	157.981	100.949	129.465	-0.636665	0.212708	0.999986
NM_135156.3	CG13991	13.549	1.19699	7.37299	-3.6272	0.212729	0.999986
NM_134731.3	Vps29	310.717	185.349	248.033	-0.738012	0.213055	0.999986
NM_057675.4	Pms2	186.497	113.214	149.855	-0.721999	0.213782	0.999986
NM_080041.3	msk	3528.09	1952.1	2740.1	-0.85376	0.213887	0.999986
NM_135346.4	CG8460	554.522	384.784	469.653	-0.528323	0.213968	0.999986
NM_139475.3	CG16986	9.70217	3.62535	6.66376	-1.35422	0.214025	0.999986
NM_206410.2	AsnS	124.854	59.6715	92.2626	-1.0552	0.214064	0.999986
NM_001275066.1	anchor	1.69061	0	0.845305	-3.21794	0.214137	1
NM_144384.3	lectin-24Db	1.69061	0	0.845305	-3.21794	0.214137	1
NM_001169474.3	dpr2	110.881	69.4463	90.1636	-0.657895	0.214301	0.999986
NR_123805.1	lncRNA:CR44832	828.616	1611.59	1220.1	0.958265	0.214389	0.999986
NM_134698.3	CG13947	7.52142	22.4428	14.9821	1.62395	0.214459	0.999986
NM_167223.3	alpha-Man-Ia	0.843799	4.00234	2.42307	1.86646	0.214645	1
NM_142048.2	CG14367	79.756	127.991	103.873	0.710311	0.214726	0.999986
NM_139389.3	CG12011	4.65962	0.443013	2.55132	-2.981	0.215026	1
NM_142653.3	Prosalpha4T1	1.04926	4.79618	2.92272	2.01875	0.215281	1
NR_073959.1	lncRNA:CR43943	9.08537	19.4124	14.2489	1.05078	0.215294	0.999986
NM_001298211.1	CG1578	1.6876	6.42994	4.05877	1.76809	0.21531	1
NM_001299476.1	CysRS-m	71.614	43.3199	57.4669	-0.697585	0.215366	0.999986
NM_079433.3	nes	3.78051	0.678974	2.22974	-2.10051	0.215494	1
NR_123910.1	asRNA:CR44960	12.7557	29.018	20.8869	1.0923	0.215581	0.999986
NM_142668.3	KaiR1D	371.266	742.965	557.115	0.999558	0.215586	0.999986
NM_138118.4	CG3880	36.1766	21.8154	28.996	-0.724989	0.215863	0.999986
NM_143434.5	Ptp99A	73.1856	169.474	121.33	1.19986	0.215962	0.999986
NM_143973.3	CG17278	383.152	246.128	314.64	-0.638206	0.216096	0.999986
NM_136794.2	CG13231	17.5371	7.46674	12.5019	-1.30493	0.216187	0.999986
NM_165868.2	RpS11	185.954	73.4704	129.712	-1.34456	0.216315	0.999986
NM_001272424.2	CG2004	1.67597	0	0.837986	-3.20475	0.216334	1
NR_133327.1	lncRNA:CR45793	1.67597	0	0.837986	-3.20475	0.216334	1
NM_001275103.1	Mkp3	74.007	178.136	126.071	1.2789	0.216722	0.999986
NM_165180.2	glu	230.058	125.277	177.668	-0.880049	0.217102	0.999986
NM_137727.3	CG10505	72.7397	125.819	99.2793	0.768013	0.217374	0.999986
NM_135422.3	CG17906	91.123	50.4006	70.7618	-0.836593	0.217715	0.999986
NM_079550.4	RpA-70	207.412	138.348	172.88	-0.587488	0.217788	0.999986
NM_079786.3	E(spl)m4-BFM	2.75451	9.95839	6.35645	1.78123	0.217976	0.999986
NM_165185.3	Mhc	4.85044	0.693427	2.77193	-2.49261	0.218402	1
NM_168468.2	CG32091	5.48275	15.3902	10.4365	1.56885	0.218497	0.999986
NM_167286.2	Sk1	0.63102	4.15509	2.39305	2.36373	0.218937	1
NM_130482.3	CG12470	3.75253	1.29192	2.52223	-1.68899	0.218996	1
NM_168680.2	zetaCOP	10.195	24.316	17.2555	1.14135	0.219031	0.999986
NM_057982.4	Pph13	3.78051	0.693427	2.23697	-2.08548	0.219038	1
NM_137667.4	CG13442	6.77449	0.443013	3.60875	-3.58301	0.219128	1
NR_073643.1	lncRNA:CR43836	5.47543	14.5303	10.0029	1.41074	0.219215	0.999986
NM_001274657.1	rhea	17.8921	34.0815	25.9868	0.920972	0.21936	0.999986
NM_079537.4	alpha-Est7	146.996	331.495	239.246	1.16898	0.219461	0.999986
NM_078525.4	Traf6	299.945	429.247	364.596	0.514321	0.219464	0.999986
NR_048050.1	mir-4976	4.62992	12.4438	8.53686	1.28554	0.219484	0.999986
NM_001169668.2	Kdm4B	139.814	44.3356	92.0749	-1.6516	0.219834	0.999986
NM_132874.2	dpr18	535.135	1045.33	790.234	0.964473	0.219904	0.999986
NM_079521.4	NPFR	35.5024	104.734	70.1184	1.5836	0.219961	0.999986
NR_003736.1	snoRNA:Psi28S-1192d	0.846812	2.85145	1.84913	2.77371	0.220059	1
NM_078914.3	Tsp42El	193.726	380.623	287.175	0.977436	0.220171	0.999986
NM_079626.3	Crz	332.773	576.243	454.508	0.787949	0.22084	0.999986
NM_136193.2	CG2493	8.63655	3.70583	6.17119	-1.12995	0.221108	0.999986
NM_141298.2	Rev7	154.927	71.7812	113.354	-1.1044	0.221156	0.999986
NM_001298576.1	CG1532	5.04987	1.74939	3.39963	-1.436	0.221214	1
NM_139647.3	CG11345	2.33627	0	1.16813	-3.7418	0.221484	1
NM_135601.4	Dpy-30L1	83.2786	51.5757	67.4271	-0.70366	0.221534	0.999986
NM_170487.3	aralar1	16.9075	6.43344	11.6705	-1.3499	0.221792	0.999986
NM_001300390.1	Nsf2	18.0127	33.4076	25.7101	0.861038	0.221975	0.999986
NM_142308.2	CG10340	493.932	322.093	408.013	-0.618574	0.222042	0.999986
NM_080111.4	lds	268.944	159.631	214.287	-0.753509	0.22208	0.999986
NM_001038959.3	Octbeta3R	3.57505	8.41879	5.99692	1.45602	0.222314	0.999986
NM_139613.3	CG15005	7.20867	1.19699	4.20283	-2.79721	0.222349	1
NM_135613.2	CG6508	4.23837	0.443013	2.34069	-2.84839	0.222418	1
NM_137468.2	CG18536	0.846812	2.20686	1.52683	2.5415	0.222493	1
NM_166478.4	CG30403	40.2707	62.7323	51.5015	0.628042	0.222545	0.999986
NM_001298452.1	chas	5.47414	1.15089	3.31252	-1.94198	0.223147	1
NM_132344.4	Lst8	680.619	458.525	569.572	-0.568558	0.223183	0.999986
NM_057480.5	LysP	2.95135	8.29145	5.6214	1.82788	0.223267	0.999986
NM_134665.2	CG3345	5.4651	11.3156	8.39033	1.07967	0.223532	0.999986
NM_001299207.1	CG12547	0.63102	3.43823	2.03462	2.17244	0.223612	1
NM_001298140.1	CG32694	4.65962	0.834455	2.74704	-2.62478	0.223627	1
NM_001274041.1	Asx	0.63102	5.00947	2.82024	2.58786	0.223651	1
NM_001273171.1	Hel25E	53.28	89.9662	71.6231	0.741881	0.223685	0.999986
NM_001258487.3	RhoGAP102A	4.85475	15.0194	9.93709	1.72855	0.223784	0.999986
NM_057384.4	sna	79.3025	144.588	111.945	0.847889	0.223893	0.999986
NM_001316528.1	Vps24	82.0146	150.06	116.037	0.864031	0.223964	0.999986
NM_001276244.1	CG40198	7.83926	2.28733	5.0633	-1.71107	0.224145	1
NM_057907.4	Nrk	388.149	614.617	501.383	0.66009	0.224319	0.999986
NM_166734.2	CG32006	1.2474	7.29133	4.26936	2.31401	0.224416	1
NM_169563.2	Orc2	81.6592	43.88	62.7696	-0.9148	0.224447	0.999986
NM_139843.3	CG8607	142.686	76.7641	109.725	-0.889183	0.224562	0.999986
NM_138107.3	CG4781	1.9064	5.17316	3.53978	1.95262	0.224683	1
NM_170304.2	CG31075	8.59523	2.99521	5.79522	-1.46701	0.22473	0.999986
NM_079061.4	mRpS28	92.513	56.3781	74.4456	-0.714709	0.224737	0.999986
NM_142791.3	Rpn7	778.698	430.185	604.441	-0.855673	0.224739	0.999986
NM_001259983.2	smash	0.20546	2.11192	1.15869	2.49389	0.224934	1
NM_169559.2	CG31495	0.20546	1.9709	1.08818	2.47736	0.224941	1
NM_168322.3	Rdl	24.2212	46.0108	35.116	0.896592	0.224944	0.999986
NM_167760.1	GCS2alpha	1.26204	5.44624	3.35414	1.95297	0.225035	1
NM_133017.4	CG8142	152.188	82.0638	117.126	-0.893077	0.225064	0.999986
NM_001014607.2	CG14667	77.189	125.587	101.388	0.68982	0.225085	0.999986
NM_001273945.1	CG30015	1.67296	6.12248	3.89772	1.6076	0.225092	1
NM_143844.4	CG17508	115.209	200.22	157.715	0.784171	0.22516	0.999986
NM_143019.3	CG6695	0.83648	3.63981	2.23814	1.75178	0.225418	1
NM_001273458.1	CG31706	5.4961	1.51343	3.50476	-1.69933	0.22554	1
NM_176328.3	CG17364	2.31862	7.21282	4.76572	1.44443	0.225582	1
NM_135942.4	CG17328	13.0037	23.7683	18.386	0.82001	0.225735	0.999986
NM_001103381.3	dpr7	30.3941	62.0139	46.204	0.991479	0.225742	0.999986
NM_166012.3	CG6329	17.9598	37.6229	27.7913	1.04862	0.225941	0.999986
NM_168141.2	CG42272	2.76183	0.221507	1.49167	-3.03788	0.225985	1
NM_169963.2	CG31176	19.3553	31.8308	25.5931	0.704169	0.225992	0.999986
NM_135850.3	Cyp28a5	428.714	855.443	642.078	0.994826	0.226038	0.999986
NM_137399.4	P32	923.654	450.595	687.125	-1.0351	0.226154	0.999986
NM_001299796.1	qkr58E-2	125.35	64.5512	94.9506	-0.952616	0.226331	0.999986
NM_079211.3	Sse	79.6895	33.422	56.5558	-1.24571	0.22636	0.999986
NM_136584.2	CG13749	5.48878	1.49898	3.49388	-1.71185	0.226771	1
NM_001258765.2	CG9240	0.82184	5.1044	2.96312	2.29123	0.226854	1
NM_001258713.2	Ten-a	4.44512	12.9048	8.67494	1.50492	0.227022	0.999986
NM_134683.2	CG4297	6.13703	16.1731	11.155	1.28452	0.227185	0.999986
NM_001104417.2	prt	109.168	192.446	150.807	0.821403	0.227445	0.999986
NM_206083.4	lola	12.822	24.6215	18.7217	0.939759	0.228151	0.999986
NM_001316550.1	CG12320	11.3588	21.3814	16.3701	0.898464	0.228243	0.999986
NM_176272.2	stet	1.4675	5.93262	3.70006	1.86458	0.228393	1
NM_169962.3	E2f1	13.5176	5.76892	9.64324	-1.31167	0.228509	0.999986
NM_168912.2	Cdk12	14.2335	27.9399	21.0867	0.907289	0.228661	0.999986
NM_001104468.3	CG34291	5.07786	11.555	8.31645	1.44349	0.228687	0.999986
NR_124407.1	asRNA:CR44981	31.2491	64.6274	47.9382	1.00347	0.228913	0.999986
NM_001014560.2	DopEcR	58.3127	136.599	97.4559	1.21367	0.228935	0.999986
NM_135996.4	SPH93	1.69362	9.7752	5.73441	2.84363	0.22933	0.999986
NM_001382166.1	CG46462	3.58969	8.08166	5.83568	1.47413	0.229337	0.999986
NM_140023.3	Doc3	3.96832	8.98564	6.47698	1.20851	0.229352	0.999986
NM_136665.5	GstT1	220.813	145.597	183.205	-0.606155	0.229412	0.999986
NR_033163.1	Uhg8	10.6968	4.10275	7.39975	-1.31783	0.229416	0.999986
NR_125145.1	lncRNA:CR45595	3.80549	0.47192	2.1387	-2.57396	0.229477	1
NM_001275561.1	GC1	73.7289	41.8842	57.8065	-0.822582	0.229579	0.999986
NR_163215.1	sisRNA:CR46364	6.74952	1.51343	4.13147	-2.05497	0.22962	1
NM_135852.4	hll	2.08689	0.221507	1.1542	-2.59616	0.229663	1
NM_080056.6	Larp7	121.461	65.0759	93.2682	-0.897101	0.229719	0.999986
NM_136951.3	CG8569	115.953	166.619	141.286	0.52734	0.229837	0.999986
NM_079127.3	Pof	28.6956	12.7005	20.698	-1.16214	0.229916	0.999986
NM_169560.2	ems	42.6186	70.6428	56.6307	0.697805	0.23011	0.999986
NM_001259421.2	CG8249	2.33196	0	1.16598	-3.66498	0.230195	1
NM_001260371.1	tnc	2.33196	0	1.16598	-3.66498	0.230195	1
NM_132365.3	CG43386	2.33196	0	1.16598	-3.66498	0.230195	1
NM_140855.4	CG14095	2.33196	0	1.16598	-3.66498	0.230195	1
NM_136253.4	Mcm10	84.764	39.3534	62.0587	-1.12183	0.230319	0.999986
NM_138088.4	CG11414	258.339	458.747	358.543	0.823182	0.23035	0.999986
NM_001298605.1	l(1)G0196	1.90339	4.82782	3.3656	1.47653	0.230393	1
NM_001043081.2	chn	0.63102	3.16789	1.89945	1.88543	0.230519	1
NM_001299253.1	slv	1.46018	6.00488	3.73253	1.88782	0.230555	1
NM_001272273.1	dnc	255.603	451.685	353.644	0.824673	0.230915	0.999986
NM_001104032.1	CG15019	10.0997	17.0673	13.5835	0.873994	0.231149	0.999986
NM_137496.3	CG43066	226.239	356.819	291.529	0.664243	0.231379	0.999986
NR_073655.1	asRNA:CR43833	34.8232	54.8444	44.8338	0.654651	0.2315	0.999986
NM_001275641.1	CG44094	4.953	14.8784	9.9157	1.43345	0.231533	0.999986
NM_170476.2	RpS7	3.74952	0.914934	2.33223	-1.97749	0.231577	1
NR_167784.1	asRNA:CR43885	7.61097	1.86151	4.73624	-2.03131	0.231609	1
NM_137330.1	ste24b	15.2004	5.74002	10.4702	-1.34344	0.231685	0.999986
NM_141455.4	CG1227	3.1185	0.443013	1.78076	-2.58426	0.231721	1
NM_169622.3	Rpb7	70.0454	46.487	58.2662	-0.611823	0.231763	0.999986
NM_140578.2	CG13074	21.5947	37.2372	29.4159	0.723851	0.231946	0.999986
NM_079220.2	yip7	15.3539	100.976	58.1652	2.7184	0.232027	0.999986
NM_140433.2	CG13484	48.1107	25.3954	36.7531	-0.91799	0.232051	0.999986
NM_142295.4	Sdhaf3	64.7588	28.952	46.8554	-1.18144	0.232159	0.999986
NM_001382063.1	CG33143	4.01827	0.678974	2.34862	-2.14832	0.232229	1
NM_139609.2	Teh4	328.089	757.937	543.013	1.20549	0.232333	0.999986
NM_001032072.2	Nos	4.84011	1.19699	3.01855	-2.28986	0.232412	1
NM_143779.4	DCTN3-p24	2.31	0	1.155	-3.65008	0.232616	1
NM_168703.5	Nc73EF	2.31	0	1.155	-3.65008	0.232616	1
NM_142823.3	Nup133	429.789	185.826	307.808	-1.20943	0.232716	0.999986
NM_001273746.2	nrv3	71.8919	108.416	90.1538	0.589043	0.232734	0.999986
NM_135746.5	Pih1D1	326.456	159.348	242.902	-1.03024	0.23276	0.999986
NM_001300352.1	Ugt302K1	2.32464	0.221507	1.27307	-2.59807	0.232923	1
NM_140807.4	Dysb	2.32464	0.221507	1.27307	-2.59807	0.232923	1
NM_206639.3	CHES-1-like	2.32464	0.221507	1.27307	-2.59807	0.232923	1
NR_133395.1	lncRNA:CR46021	2.32464	0.221507	1.27307	-2.59807	0.232923	1
NM_166752.2	Rad23	3.58237	0.678974	2.13067	-1.97894	0.232934	1
NM_137575.2	CG11257	40.4413	61.2306	50.8359	0.60007	0.2333	0.999986
NM_143065.3	Ythdf	62.3085	35.3578	48.8331	-0.793272	0.233359	0.999986
NM_143452.3	Cap-D2	232.729	106.685	169.707	-1.1251	0.233526	0.999986
NR_048444.1	lncRNA:Hsromega	3.13314	10.1772	6.65515	1.46607	0.23362	0.999986
NR_074034.1	asRNA:CR44106	0.63102	3.06398	1.8475	1.96917	0.233637	1
NM_001273387.1	chico	1.4675	4.82782	3.14766	1.48462	0.233784	1
NM_136888.3	Hen1	69.1917	127.543	98.3672	0.879294	0.233913	0.999986
NM_057892.4	dbe	181.947	109.763	145.855	-0.718131	0.234058	0.999986
NM_001273003.1	Atxn7	1.87842	5.74275	3.81059	1.40263	0.234151	1
NM_169312.3	CG9458	2.32464	0.23596	1.2803	-2.58787	0.234193	1
NR_125015.1	lncRNA:CR43890	2.32464	0.23596	1.2803	-2.58787	0.234193	1
NM_001298922.1	CG44008	0.21278	1.95644	1.08461	2.45125	0.234306	1
NM_001042814.2	shi	1.05658	4.58638	2.82148	1.78049	0.23434	1
NM_142837.4	CG17141	145.225	82.9433	114.084	-0.809745	0.234547	0.999986
NM_078910.4	Tsp42Eh	2.95566	0.47192	1.71379	-2.25764	0.234631	1
NM_057768.3	CngA	2.11617	0.598495	1.35733	-2.60754	0.234696	1
NM_001259442.2	CG5065	8.18	18.5897	13.3849	1.08741	0.234761	0.999986
NM_001103400.2	sgg	2.31431	6.44789	4.3811	1.41466	0.23477	1
NM_143190.4	CG42235	39.8288	22.7964	31.3126	-0.800793	0.235064	0.999986
NR_133294.1	asRNA:CR45955	1.47783	3.73474	2.60628	1.59602	0.235359	1
NM_135774.3	Ski6	0.41824	2.72487	1.57156	2.12167	0.235398	1
NM_001274920.1	NHP2	4.61398	1.38685	3.00042	-1.53534	0.235685	1
NM_078761.3	GluRIIB	10.2742	29.1142	19.6942	1.50059	0.235748	0.999986
NM_001202322.2	CG42668	7.98186	15.5484	11.7651	0.874871	0.235854	0.999986
NM_057325.3	Pcp	2.96599	0.221507	1.59375	-2.99833	0.235981	1
NM_135895.3	CG15269	2.96599	0.221507	1.59375	-2.99833	0.235981	1
NM_079435.4	Shal	3.15811	7.682	5.42006	1.30035	0.236076	1
NM_142663.4	CG15695	10.7191	3.70309	7.21112	-1.35948	0.236286	0.999986
NM_079016.3	Mdr50	9.91064	3.53042	6.72053	-1.49842	0.236463	0.999986
NM_078749.4	mRpS2	233.788	155.172	194.48	-0.58799	0.236552	0.999986
NM_001103703.2	Fas3	46.632	21.5169	34.0745	-1.11959	0.236647	0.999986
NM_080499.3	Zip89B	8.6499	2.5522	5.60105	-1.53646	0.23676	0.999986
NM_140901.3	Rpn1	2102.78	980.965	1541.87	-1.0998	0.236893	0.999986
NM_142743.3	Idh3b	96.2786	146.872	121.575	0.610569	0.237132	0.999986
NR_047772.1	lncRNA:CR43461	5.19506	0.94384	3.06945	-2.40011	0.237134	1
NM_138191.3	CG13884	3.74952	9.87714	6.81333	1.22393	0.237192	0.999986
NM_001300187.1	CG45081	4.41885	1.13644	2.77765	-1.63437	0.237332	1
NM_001104383.2	meigo	2.96599	0.23596	1.60098	-2.98599	0.237406	1
NM_057308.4	ninaA	2.96599	0.23596	1.60098	-2.98599	0.237406	1
NR_125181.1	lncRNA:CR45643	2.96599	0.23596	1.60098	-2.98599	0.237406	1
NR_133188.1	asRNA:CR45867	10.3022	24.0719	17.187	1.20782	0.237407	0.999986
NM_138064.4	Slik	6.31923	13.0712	9.69522	1.04112	0.2375	0.999986
NM_143425.2	Mesh1	20.5605	8.29222	14.4263	-1.2276	0.237575	0.999986
NR_124462.1	asRNA:CR44275	123.753	69.8189	96.7858	-0.81877	0.237729	0.999986
NM_167262.3	SmydA-4	3.81281	10.3608	7.08679	1.70869	0.237731	0.999986
NM_078993.3	Amph	3.14778	8.48208	5.81493	1.20856	0.237813	0.999986
NM_001298358.1	CG15601	4.65962	0.678974	2.6693	-2.44789	0.238041	1
NM_143630.2	nero	183.559	115.681	149.62	-0.651574	0.238132	0.999986
NM_132380.2	CG43902	188.998	366.384	277.691	0.960401	0.238188	0.999986
NM_142148.4	CG3817	83.5717	46.9698	65.2708	-0.832613	0.238232	0.999986
NM_001038913.2	CG10973	147.575	94.8183	121.197	-0.625075	0.238444	0.999986
NM_001300021.1	Bre1	36.7533	23.337	30.0452	-0.650554	0.238494	0.999986
NM_001259385.1	AGO1	60.314	19.8445	40.0793	-1.60077	0.238568	0.999986
NM_001274305.1	Glut1	8.21789	21.4658	14.8418	1.30032	0.238576	0.999986
NM_001298741.1	Tig	8.65592	2.47446	5.56519	-1.83003	0.238702	0.999986
[truncated: 8,929 more rows]

## Sheet: log2fold+1p0.05 (Up-regulated)
NM_ID	Gene	baseMeanCS	baseMeanSTIMKO	baseMean	log2Fold	pvalue	padj
NM_137320.3	CG6429	0.846812	118.799	59.8231	8.34884	1.4657e-09	6.68741e-06
NM_143791.3	CG6421	0.846812	181.104	90.9754	8.94327	2.01065e-09	6.68741e-06
NM_135180.1	CG42369	8.79508	117.683	63.2388	3.77249	3.84134e-08	6.49867e-05
NM_142116.2	CG14852	4.3646	384.449	194.407	6.48609	3.9078e-08	6.49867e-05
NM_136932.2	Cpr49Ag	197.921	11.7765	104.849	-4.01876	4.07359e-07	0.00054195
NM_001298669.1	CG31955	28.1861	0	14.093	-7.31096	1.39724e-06	0.00138236
NM_132696.2	CG10996	0.61638	204.932	102.774	8.00919	1.45468e-06	0.00138236
NM_142114.3	CG14850	36.4696	1453.49	744.978	5.32704	2.35911e-06	0.0019616
NM_135962.3	ChLD3	354.226	47.5073	200.867	-2.91715	3.24551e-06	0.00239879
NM_169586.2	CG31313	2.74589	106.271	54.5086	5.81803	5.75352e-06	0.00382724
NM_001272821.1	Ntf-2	6.76847	480.606	243.687	6.26349	1.09429e-05	0.00661748
NM_001370034.1	CG46387	4.41283	43.8859	24.1494	3.1895	1.44401e-05	0.00767915
NM_137937.4	CG3502	36.5635	1.74939	19.1564	-4.42619	1.50074e-05	0.00767915
NM_079150.4	Cypl	125.389	27.5636	76.4763	-2.18846	2.48164e-05	0.0112056
NM_058019.4	Ts	23.7625	1.29192	12.5272	-4.30998	2.52682e-05	0.0112056
NM_001169326.2	Grip84	2.74288	76.2625	39.5027	5.01101	2.71928e-05	0.0113054
NM_166957.2	CG32793	24.7269	0.834455	12.7807	-5.30651	3.04483e-05	0.011599
NM_206338.2	CG11658	45.3658	184.969	115.167	2.0062	3.13864e-05	0.011599
NM_164863.3	Trx-2	57.0705	6.91708	31.9938	-3.08952	3.34866e-05	0.0117238
NM_001144412.2	CG12607	22.6753	0.457467	11.5664	-5.25984	4.01722e-05	0.0133613
NM_139936.3	CG13678	53.2303	1.66891	27.4496	-5.24053	4.46233e-05	0.0141349
NM_141099.2	CG14573	73.555	0.221507	36.8883	-7.77196	5.10494e-05	0.0153557
NR_073648.1	asRNA:CR43908	22.6082	0	11.3041	-6.99961	5.5069e-05	0.0153557
NM_001202212.1	CG42764	1.65832	50.4483	26.0533	4.65136	5.54023e-05	0.0153557
NM_143642.4	CG42233	186.916	55.0647	120.99	-1.77335	7.12373e-05	0.0189548
NM_130684.3	CG3598	76.8163	0.929387	38.8728	-6.19814	8.21097e-05	0.0210074
NM_168447.3	CG32074	132.816	1.32904	67.0723	-6.50412	9.17202e-05	0.0225971
NM_168767.2	CG32198	8.26834	373.571	190.919	5.47116	0.000109405	0.0259916
NM_135495.3	obst-B	76.011	5.16495	40.588	-3.86297	0.000120986	0.0270869
NR_047856.1	mir-979	0.41824	55.9207	28.1694	6.57787	0.00012216	0.0270869
NM_001272233.2	Hr4	33.0805	1.9998	17.5401	-4.05955	0.000137412	0.0294859
NM_080059.3	Hsp70Ab	48.2096	4.48872	26.3491	-3.5221	0.000142618	0.0296467
NM_142330.3	CG5225	64.0063	0.443013	32.2247	-6.84942	0.000155484	0.0313417
NM_001201851.2	SmB	283.534	74.0865	178.81	-1.92421	0.000208426	0.0407778
NM_130688.3	CG14423	53.7377	0.678974	27.2084	-6.06443	0.000222337	0.0422568
NM_144160.3	CG13066	34.0172	0	17.0086	-7.6214	0.000263346	0.0486605
NM_132523.2	CG15741	22.2779	0.221507	11.2497	-6.03728	0.00029067	0.0513135
NM_001272461.1	CARPB	72.8303	365.364	219.097	2.34559	0.000293132	0.0513135
NM_143113.4	CG10513	0.41092	47.0586	23.7348	6.35923	0.000325279	0.054219
NM_134793.5	Npc2a	357.818	81.7185	219.768	-2.12809	0.000326031	0.054219
NM_136417.3	Spn43Ad	93.2313	13.5494	53.3904	-2.78102	0.000365258	0.0592609
NM_140380.4	CG14107	131.714	1.19699	66.4556	-7.10758	0.000379079	0.0600389
NM_001104352.3	CG42823	0.61638	19.6953	10.1558	4.58933	0.000397966	0.0615644
NM_141844.4	CG14715	172.425	31.714	102.07	-2.47854	0.00041906	0.0633543
NM_141612.3	CG8420	73.1051	1.85877	37.4819	-5.18732	0.000484104	0.0715613
NM_079274.3	Hsp67Ba	287.858	89.5916	188.725	-1.6821	0.00052586	0.0750616
NR_133248.1	asRNA:CR45890	96.5588	7.54448	52.0516	-3.69829	0.000530697	0.0750616
NM_135711.3	CG17217	30.1941	1.15089	15.6725	-4.47361	0.000541635	0.0750616
NM_143222.2	CG14237	1.69061	48.2644	24.9775	4.97147	0.000557062	0.075624
NM_170011.3	lqfR	101.062	23.414	62.238	-2.07552	0.000619396	0.0824044
NM_143523.3	CG15531	28.7151	3.78631	16.2507	-2.8618	0.00064608	0.084269
NM_079024.3	Cyp6a9	87.4352	16.1531	51.7942	-2.41595	0.000677124	0.0866198
NM_141096.4	CG14570	41.7415	3.73474	22.7381	-3.48773	0.000735846	0.0915849
NM_134599.2	CG1722	2.10153	18.955	10.5283	3.22117	0.000756526	0.0915849
NR_124173.1	lncRNA:CR44845	0.41824	30.4283	15.4233	5.68941	0.000757241	0.0915849
NM_139894.3	CG8492	504.673	17.6501	261.162	-4.82235	0.000838162	0.0982537
NM_001298578.1	Mgstl	0.42556	32.4102	16.4179	5.77344	0.000841921	0.0982537
NM_136906.2	CG13170	6.21374	131.838	69.026	4.39003	0.000866909	0.0985528
NM_134609.2	CG10918	68.2104	1345.99	707.1	4.29251	0.000886932	0.0985528
NM_139779.3	CG7386	48.0312	3.5105	25.7709	-3.66876	0.000888931	0.0985528
NM_001299688.1	CG11007	1.45286	26.3507	13.9018	3.93123	0.000973079	0.104861
NR_125127.1	lncRNA:CR45054	25.9489	105.765	65.8572	1.97481	0.000977357	0.104861
NM_130687.3	CG14422	9.6772	0	4.8386	-5.73478	0.00100823	1
NM_165866.3	SmD3	199.083	53.9111	126.497	-1.88923	0.00102494	0.107819
NM_168040.2	CG32266	158.043	7.03664	82.54	-4.44884	0.00104065	0.107819
NM_170468.2	CG31029	31.0538	2.66432	16.8591	-3.4399	0.00105356	0.107819
NM_140299.3	CG6910	0.61638	21.1247	10.8706	4.73383	0.0010889	0.109748
NM_132711.2	CG1368	168.804	19.2612	94.0325	-3.14878	0.00121768	0.119784
NM_001258717.1	fne	166.015	46.998	106.506	-1.81437	0.0012245	0.119784
NM_205913.3	chic	367.947	36.9368	202.442	-3.33705	0.00148569	0.143229
NM_001104048.2	sif	4.16776	34.5632	19.3655	2.83579	0.00153989	0.146334
NM_141771.3	CG14694	15.7217	1.12199	8.42182	-3.59719	0.00158963	0.147829
NM_135695.2	CG6770	278.73	1271.85	775.292	2.18534	0.00160007	0.147829
NM_001104270.2	CG14688	81.2772	14.2276	47.7524	-2.46764	0.00164971	0.150327
NM_139508.3	CG32486	280.171	821.23	550.701	1.54881	0.00168353	0.151336
NR_125125.1	lncRNA:CR45029	4.43048	42.2647	23.3476	3.26136	0.00191597	0.166531
NM_001298058.1	CG10932	0.82916	13.8369	7.33303	3.73341	0.0019411	0.166531
NM_001104148.3	CG13051	13.1549	0	6.57744	-6.22868	0.00194642	0.166531
NM_080321.1	ng3	40.0293	666.167	353.098	4.0416	0.00195271	0.166531
NM_141064.3	Est-Q	13.6671	89.5116	51.5893	2.69335	0.00198442	0.167093
NM_078558.3	v	13.1524	64.3965	38.7744	2.30746	0.00203533	0.169238
NM_142370.2	cysu	14.3876	0.443013	7.41532	-4.65382	0.00219304	0.1801
NR_124562.1	lncRNA:CR44458	6.95025	0	3.47513	-5.31117	0.00223665	1
NM_142559.4	CG17751	10.4874	0	5.24371	-5.86673	0.00231711	1
NM_142181.3	Set	731.681	322.685	527.183	-1.18163	0.00233956	0.186589
NM_170097.3	CG31142	296.557	102.317	199.437	-1.52613	0.00234157	0.186589
NM_132078.2	CG11700	5.46209	47.4004	26.4312	3.04483	0.0023562	0.186589
NM_079409.3	Eip75B	61.6654	3.732	32.6987	-3.97226	0.00241949	0.186671
NM_206315.2	Ilp5	130.694	7.36633	69.0301	-4.16696	0.00244558	0.186671
NM_141866.2	sad	1022.33	109.545	565.935	-3.21842	0.00252907	0.186671
NM_141098.3	CG14568	30.2018	0	15.1009	-7.44688	0.00253096	0.186671
NM_001144645.3	side	45.0466	6.19748	25.6221	-2.7516	0.00254021	0.186671
NR_073852.1	asRNA:CR44201	75.8037	22.6643	49.234	-1.74989	0.00256819	0.186671
NM_001259896.2	CG6865	24.6476	0.693427	12.6705	-4.96013	0.00259669	0.186671
NM_001299505.1	Cyp6a19	13.4134	0.70788	7.06063	-4.02209	0.00263459	0.186671
NM_079005.4	AttC	2.09421	41.8085	21.9514	4.37303	0.00263527	0.186671
NM_057449.4	Cdk1	225.836	69.2341	147.535	-1.71227	0.00265401	0.186671
NM_135074.3	Cyp4ac3	35.6399	193.726	114.683	2.40327	0.00268976	0.186671
NR_124849.1	lncRNA:CR45242	87.9564	21.2177	54.5871	-2.04636	0.00269399	0.186671
NM_164553.2	CG2818	38.9638	4.39652	21.6801	-3.00955	0.00276478	0.189601
NM_136140.3	CG13082	14.3937	1.73494	8.06434	-3.08949	0.00285254	0.193164
NR_133107.1	asRNA:CR45924	18.573	69.4263	43.9997	1.92029	0.00287481	0.193164
NM_139862.3	CG18417	138.32	1150.53	644.425	3.04959	0.00295534	0.194699
NM_001015175.5	CG40191	21.0067	92.159	56.5828	2.16853	0.0029562	0.194699
NM_001299056.1	LSm7	7.50205	0	3.75102	-5.47911	0.00298883	1
NM_001298515.1	Grip84	0	7.72186	3.86093	5.41666	0.00304135	1
NM_142719.2	CG15497	32.4913	4.97509	18.7332	-2.78525	0.00307653	0.200638
NM_079037.4	JhI-26	26.4279	203.698	115.063	2.95683	0.0031903	0.204811
NM_140103.3	Ilp3	2.51676	30.664	16.5904	3.41843	0.00320209	0.204811
NM_139654.2	CG13722	10.16	0	5.08001	-5.8064	0.00327906	1
NR_123888.1	lncRNA:CR45625	0	8.88524	4.44262	5.54877	0.00342797	1
NM_001259735.1	CG8012	71.9077	5.7029	38.8053	-3.76091	0.00351008	0.221357
NM_001104274.2	Ugt35C1	92.1319	25.9932	59.0626	-1.79992	0.00352734	0.221357
NM_176284.3	mthl2	17.8133	2.48891	10.1511	-3.08539	0.00361638	0.224824
NM_058006.4	Stip1	1610.13	642.146	1126.14	-1.3256	0.00390184	0.240035
NM_144350.2	RecQ4	164.352	46.1232	105.237	-1.82975	0.00393322	0.240035
NM_001032046.1	CG33922	6.32354	0	3.16177	-5.20209	0.00400521	1
NM_134534.3	obst-A	26.7883	5.07276	15.9306	-2.51821	0.00421098	0.253219
NR_144649.1	lncRNA:noe	235.026	603.969	419.498	1.36375	0.0042254	0.253219
NM_001274633.1	CG43886	7.38485	0	3.69242	-5.32462	0.00455398	1
NM_135573.4	CG7384	113.213	23.7402	68.4767	-2.23787	0.00471496	0.275498
NM_078510.3	Mcm6	523.417	185.344	354.38	-1.49832	0.00474179	0.275498
NM_079352.4	Prosbeta2	530.297	189.571	359.934	-1.48665	0.0047695	0.275498
NM_141420.3	Ccp84Ag	20.2024	0.221507	10.212	-5.91972	0.00477051	0.275498
NM_140610.4	CG13044	84.5242	11.3542	47.9392	-2.91572	0.00480423	0.275498
NM_167788.2	Cda4	67.183	15.2835	41.2333	-2.0726	0.00489934	0.278287
NM_136767.3	mms4	95.4501	27.5437	61.4969	-1.75549	0.00493654	0.278287
NM_141422.3	Ccp84Ae	40.1951	1.26302	20.7291	-5.05609	0.0050082	0.279954
NM_140599.3	CG13068	33.5761	0.443013	17.0096	-5.92611	0.00506839	0.280958
NM_144161.3	CG13069	16.9664	0	8.48319	-6.59135	0.00511263	0.281068
NM_001275717.1	nonA-l	9.67548	1.05596	5.36572	-3.40225	0.00513909	1
NR_124621.1	lncRNA:CR44472	1.67296	20.4587	11.0658	3.39323	0.00536026	0.292266
NM_132034.2	CG3108	76.5413	5.26536	40.9033	-3.91465	0.005512	0.298096
NM_132102.2	CG14443	9.0647	0.221507	4.64311	-4.79747	0.00566248	1
NM_176343.3	CG7730	45.7078	7.74606	26.7269	-2.52484	0.00581104	0.302378
NM_139542.3	CG12009	12.4399	0.678974	6.55944	-4.00068	0.00583457	0.302378
NM_140301.2	CG11529	12.1513	38.0971	25.1242	1.66345	0.00583877	0.302378
NM_139511.4	Cht7	50.8626	5.60797	28.2353	-3.16796	0.00587938	0.302378
NM_143561.3	Spn100A	16.779	0.820002	8.79951	-4.71778	0.00588546	0.302378
NM_136114.3	CG17350	1.05227	10.3326	5.69246	3.97377	0.00588729	0.302378
NM_169441.2	Hsp70Aa	11.0582	0.47192	5.76504	-4.24704	0.00590937	0.302378
NM_001298380.1	Stim	5.66625	0	2.83313	-4.9905	0.00598999	1
NM_141963.3	Dtg	70.1852	21.9881	46.0866	-1.65333	0.00654768	0.332482
NM_165013.4	bun	127.422	282.907	205.164	1.15795	0.006624	0.33381
NM_139681.2	CG13705	13.7316	1.89042	7.81103	-3.0693	0.00686297	0.343252
NM_169323.3	Npc2e	0.20546	13.579	6.89225	5.26397	0.00698375	0.345269
NM_140310.3	CG4328	81.6294	208.109	144.869	1.34836	0.00702256	0.345269
NM_057593.4	ng2	15.8333	86.497	51.1651	2.3872	0.00709528	0.345269
NM_001144294.2	lectin-22C	14.4389	0	7.21944	-6.3708	0.00711092	0.345269
NR_048373.1	lncRNA:CR31386	40.5226	8.70983	24.6162	-2.25087	0.00731769	0.352734
NM_142525.4	Cyp12a5	23.3646	101.083	62.2239	2.06539	0.00740804	0.35452
NM_166724.4	pan	375.222	879.389	627.305	1.22545	0.00749906	0.35481
NM_001169494.2	bun	55.0275	212.517	133.772	1.92448	0.00752077	0.35481
NM_137057.3	Cpr50Cb	8.24931	0	4.12466	-5.48774	0.00756979	1
NR_133212.1	lncRNA:CR46006	0	7.59331	3.79666	5.31683	0.00770907	1
NM_136426.3	Glo1	254.451	64.4785	159.465	-1.98354	0.00803708	0.374947
NM_135963.4	LSm7	20.3257	4.77625	12.551	-2.08618	0.00806035	0.374947
NM_137767.4	tpr	35.9383	3.79255	19.8654	-3.23856	0.00814554	0.376279
NM_001258953.2	smog	39.2226	268.343	153.783	2.77181	0.00822029	0.377113
NR_125101.1	lncRNA:CR44332	0.846812	19.0768	9.96183	5.60357	0.00834644	0.380277
NM_001276005.1	CycB3	48.8757	11.7711	30.3234	-2.00142	0.00845182	0.382459
NM_170509.2	CG2246	9.19396	0	4.59698	-5.76179	0.00846815	1
NM_206325.1	CG33490	0	6.23734	3.11867	5.11632	0.00856897	1
NM_168880.3	skd	12.831	160.527	86.6791	3.67916	0.00864861	0.38872
NM_164807.2	CG14275	27.828	1.57945	14.7037	-4.02301	0.00881464	0.393523
NM_001104212.2	CG34357	1.9064	38.7666	20.3365	4.69427	0.00914468	0.405536
NM_135485.7	CG4619	42.5894	10.208	26.3987	-2.04036	0.00924587	0.407308
NM_001275319.2	cpx	107.713	293.051	200.382	1.44143	0.00954715	0.417813
NR_124571.1	asRNA:CR43730	33.6675	201.358	117.513	2.60234	0.00967036	0.417881
NM_001273245.2	CG13784	30.829	6.65221	18.7406	-2.21113	0.00967433	0.417881
NM_169704.3	CG32855	7.83538	0	3.91769	-5.42582	0.00984102	1
NM_206022.4	Ir41a	22.0491	3.04131	12.5452	-2.83343	0.009874	0.419755
NM_141637.3	GstZ1	69.4009	19.7035	44.5522	-1.76674	0.00988866	0.419755
NM_140607.3	CG13045	14.886	0	7.44298	-6.43076	0.00990702	0.419755
NM_079667.3	AttD	0	5.9244	2.9622	5.04028	0.00998961	1
NR_133152.1	asRNA:CR45814	36.9191	7.43159	22.1753	-2.21007	0.0101145	0.425832
NM_143458.3	Naa40	102.255	36.0094	69.1321	-1.50274	0.0102115	0.427211
NM_079260.3	Mcm7	362.007	103.095	232.551	-1.81123	0.0104911	0.428418
NM_079712.6	InR	9.44505	38.058	23.7515	1.95117	0.0104996	0.428418
NM_130503.3	CG13360	230.432	35.5449	132.988	-2.6859	0.0105065	0.428418
NM_170060.2	fzo	25.146	6.11427	15.6302	-2.18783	0.0105379	0.428418
NR_124456.1	asRNA:CR45131	50.0151	10.7413	30.3782	-2.17201	0.0105623	0.428418
NM_080314.3	Klp3A	12.473	0.820002	6.64652	-4.19617	0.0107258	0.432411
NM_139954.2	CG7083	255.169	587.766	421.468	1.21147	0.0108953	0.436599
NM_001201595.2	Mur2B	9.94595	0	4.97297	-5.77528	0.0109621	1
NM_001032224.2	Spn43Ab	241.91	632.839	437.374	1.38242	0.0110026	0.437344
NM_144388.2	CG18735	18.2086	0	9.1043	-6.68576	0.0110454	0.437344
NM_136344.3	CG43366	20.6926	3.3433	12.018	-2.49221	0.0111593	0.43924
NM_001043138.2	CG17672	22.3161	3.26282	12.7895	-2.83237	0.0112803	0.441096
NR_124614.1	lncRNA:CR45311	8.04385	0	4.02193	-5.45685	0.0114115	1
NM_143227.2	TwdlM	30.5972	1.65446	16.1258	-4.37295	0.0114603	0.441096
NM_001042893.2	bun	0.61638	11.3734	5.99488	3.80401	0.0114625	0.441096
NM_132384.4	CG2962	10.5296	1.26302	5.89631	-3.12909	0.0114717	0.441096
NM_135517.4	eEF1delta	35.6102	11.2702	23.4402	-1.62949	0.0115622	0.442022
NM_137729.3	CG9752	119.045	42.1959	80.6204	-1.50558	0.011688	0.442729
NM_169286.2	GstZ2	2096.81	744.353	1420.58	-1.49424	0.0117138	0.442729
NM_166459.2	CG30289	10.4491	0.929387	5.68924	-3.25696	0.0118172	0.444113
NM_001272173.1	tw	42.3422	5.4896	23.9159	-2.87394	0.0120361	0.447308
NM_057470.5	Klp61F	329.495	112.448	220.972	-1.55317	0.0120367	0.447308
NM_057587.4	Rbp4	25.5818	1.43295	13.5074	-4.36994	0.0123437	0.456167
NM_132158.2	CG1958	6.09181	0.221507	3.15666	-4.13909	0.0124415	1
NM_136952.3	Cyp301a1	31.4221	6.92529	19.1737	-2.13117	0.0126837	0.463744
NM_001273040.1	CG3104	8.1787	1.05596	4.61733	-3.12563	0.012715	1
NM_142937.4	CG13599	209.517	75.7019	142.609	-1.48584	0.0127303	0.463744
NM_058153.4	fzy	186.796	65.8591	126.327	-1.51662	0.0127578	0.463744
NM_079780.3	E(spl)mgamma-HLH	112.489	38.651	75.57	-1.53859	0.0128831	0.465751
NM_132704.4	mamo	9.09913	0	4.54957	-5.6417	0.0129642	1
NM_001032076.2	cana	22.4665	4.99502	13.7307	-2.09701	0.0131223	0.471835
NM_137832.2	CG4554	176.003	49.6775	112.84	-1.80807	0.0134761	0.481952
NR_124307.1	lncRNA:CR44994	4.85173	0	2.42587	-4.74277	0.0135429	1
NM_132449.2	CG1545	220.394	542.404	381.399	1.29167	0.0136764	0.483807
NM_140854.3	Chd3	154.731	37.1239	95.9274	-2.06034	0.013708	0.483807
NM_057931.5	Lcp65Ac	72.4502	6.68385	39.567	-3.47104	0.013805	0.483807
NM_141601.2	Prosbeta3	1505.81	604.996	1055.4	-1.31606	0.0138189	0.483807
NM_135068.4	Cyp28d1	41.6447	107.141	74.3926	1.39394	0.0139055	0.484288
NM_143299.3	bigmax	148.315	402.24	275.277	1.428	0.0140429	0.486528
NM_057988.4	aurB	249.471	91.2807	170.376	-1.45628	0.0142215	0.490163
NM_132759.2	CG9503	15.0187	2.41391	8.71628	-2.56987	0.0144643	0.493475
NM_001259388.2	Ih	24.0549	172.987	98.5212	2.87545	0.014466	0.493475
NM_137063.3	CG6357	51.1789	12.0785	31.6287	-2.02634	0.0145675	0.494403
NM_142778.2	CG13857	20.5411	78.3218	49.4314	1.91942	0.0147238	0.497172
NM_142086.4	CG9649	0.41824	6.62878	3.52351	3.54189	0.0148172	1
NM_138117.3	spz6	13.689	1.1798	7.43441	-3.38424	0.0150585	0.505904
NM_136706.3	CG12920	90.2771	31.8961	61.0866	-1.46911	0.0151922	0.507203
NM_001258639.2	Rab39	13.8652	44.7739	29.3196	1.66764	0.0152496	0.507203
NM_001031951.3	CNMaR	85.6894	187.58	136.635	1.12283	0.0154121	0.510055
NM_057343.5	Prosalpha3	1085.32	497.46	791.391	-1.12336	0.0155456	0.510528
NM_143215.2	CG6036	11.2299	0	5.61497	-5.97713	0.0156193	0.510528
NM_001300189.1	Gbs-76A	74.6851	262.456	168.57	1.81722	0.0156566	0.510528
NM_144208.3	CG15210	53.6905	16.1965	34.9435	-1.77252	0.0158897	0.51317
NM_169585.2	CG8087	38.2348	433.049	235.642	3.49535	0.0161245	0.51317
NM_168744.2	Ccn	62.7887	197.085	129.937	1.62907	0.01614	0.51317
NM_176424.3	aqz	2142.83	5499.73	3821.28	1.35902	0.0161414	0.51317
NM_140481.2	CG13461	16.8743	103.527	60.2006	2.63879	0.0162094	0.51317
NM_132276.3	CG1789	114.242	49.6673	81.9545	-1.20081	0.0162154	0.51317
NM_144201.4	CG15212	27.8569	1.13644	14.4967	-4.49688	0.0163607	0.51317
NM_141744.3	Rrp46	93.4998	37.9803	65.74	-1.29235	0.01638	0.51317
NM_001298145.1	ATPsyndelta	44.4745	11.0108	27.7427	-2.02204	0.0164319	0.51317
NM_143231.2	TwdlK	10.2005	0	5.10025	-5.88055	0.017089	1
NM_001272132.1	Pur-alpha	60.9161	141.964	101.44	1.19898	0.0176466	0.548528
NM_001299851.1	CG13560	15.6399	0.221507	7.93072	-5.55003	0.0178222	0.551412
NM_167902.2	ABCB7	10.7454	41.4466	26.096	1.98646	0.0180623	0.556252
NM_141971.3	Ugt37A2	11.8304	0	5.91519	-6.05063	0.0182216	0.558572
NM_135720.2	CG6405	15.1712	46.392	30.7816	1.57252	0.0188801	0.568198
NM_001299465.1	CG6329	1.04926	11.7738	6.41153	3.1581	0.0189602	0.568198
NM_137282.3	jtb	24.4005	3.76365	14.0821	-2.73169	0.0189845	0.568198
NM_001300472.1	ATPsynD	10.9423	1.52788	6.23507	-2.79178	0.0190083	0.568198
NM_135061.4	Rpn11	1074.79	513.219	794.004	-1.065	0.019141	0.568198
NR_133443.1	lncRNA:CR46094	7.51669	29.7271	18.6219	1.84914	0.0192012	0.568198
NM_135649.2	Nup160	86.948	38.946	62.947	-1.14086	0.0192618	0.568198
NM_135526.3	Hand	8.70984	51.26	29.9849	2.4481	0.0192647	0.568198
NM_133098.3	Atg101	375.617	745.002	560.31	0.990723	0.0194339	0.568198
NM_057783.3	csw	4.37623	20.0461	12.2112	2.06869	0.0194761	0.568198
NM_141269.3	Tim17b1	3.57505	19.2316	11.4033	2.67692	0.0195035	0.568198
NR_123807.1	lncRNA:CR45668	126.117	281.454	203.785	1.14712	0.0195606	0.568198
NM_140586.3	CG5157	12.1354	1.76384	6.94962	-2.75067	0.0196604	0.568613
NM_169280.4	ps	18.0945	54.3444	36.2195	1.53804	0.0197889	0.569852
NM_137324.4	CG15614	7.33792	0.457467	3.89769	-3.60043	0.0201145	1
NM_140760.4	CG7430	7.586	0.221507	3.90375	-4.38585	0.0201549	1
NM_136876.3	CG8321	10.6602	55.2354	32.9478	2.30317	0.0202189	0.577042
NM_057387.5	Sod1	1442.29	646.679	1044.49	-1.15607	0.0203184	0.577042
NM_001104347.2	CG34278	31.2508	3.70583	17.4783	-3.06322	0.0203602	0.577042
NM_137043.4	link	10.546	1.51343	6.0297	-2.7331	0.0203856	0.577042
NM_167352.3	CG32641	43.8112	11.2159	27.5136	-2.00195	0.0205105	0.577789
NM_057693.5	Pen	1123.01	373.876	748.446	-1.58835	0.0206423	0.577789
NM_142828.3	CG13842	13.1174	0.678974	6.89819	-3.97599	0.0206726	0.577789
NM_057307.2	ng1	24.0693	123.206	73.6375	2.32251	0.0210013	0.581827
NM_142428.3	CG12321	86.1658	38.5924	62.3791	-1.14635	0.0210436	0.581827
NR_133283.1	lncRNA:CR45973	15.7242	0.70788	8.21607	-4.32375	0.0210794	0.581827
NM_140776.3	CG13699	11.861	0.47192	6.16644	-4.31046	0.0211865	0.582365
NM_139692.3	CG4611	136.634	53.6853	95.1598	-1.32517	0.0212953	0.582948
NM_001275459.1	CG9839	160.793	48.1691	104.481	-1.72837	0.0213914	0.583179
NR_073615.1	lncRNA:CR44023	28.292	4.92275	16.6074	-2.40039	0.0217462	0.590431
NM_140595.3	CG13054	51.0002	117.812	84.4063	1.21688	0.0219914	0.594663
NM_142521.4	CG6026	45.0482	5.91269	25.4804	-2.93718	0.0221827	0.597407
NM_137380.3	CG4866	125.689	53.8631	89.776	-1.23545	0.0224162	0.601259
NM_132149.4	CG4593	6.94465	0.23596	3.5903	-4.25114	0.0225842	1
NM_142272.2	Mst89B	16.5762	4.08282	10.3295	-2.01989	0.0225969	0.603673
NM_001169317.1	Sh	3.38122	30.6526	17.0169	3.23752	0.0228486	0.607955
NM_137626.3	Cpr56F	7.09113	0.443013	3.76707	-3.71218	0.0230321	1
NM_138086.4	CG11413	82.2256	7.44254	44.8341	-3.43053	0.0231634	0.611774
NM_001103497.2	sno	3.16844	14.5331	8.85075	2.32839	0.02318	0.611774
NM_001259567.2	SIFa	116.13	44.6895	80.4097	-1.37775	0.023268	0.611774
NM_143744.4	DNApol-alpha60	86.3722	30.6698	58.521	-1.48972	0.023385	0.612429
NM_141932.3	Cyp9f2	289.318	690.958	490.138	1.25277	0.023644	0.616785
NM_001032001.2	Skeletor	16.9264	2.75925	9.84285	-2.52145	0.0238733	0.618407
NR_124581.1	lncRNA:CR44380	16.2919	1.04151	8.66669	-4.03294	0.0238922	0.618407
NM_169272.2	CG18473	17.1129	3.16515	10.139	-2.36076	0.0242201	0.623829
NM_001298574.1	shakB	53.7512	146.249	100	1.42393	0.0242892	0.623829
NM_141423.4	Ccp84Ad	5.50342	0	2.75171	-4.89351	0.0243299	1
NM_001042877.2	Mnn1	43.654	150.41	97.032	1.76332	0.0244256	0.624921
NM_132296.3	CCT2	2272.05	864.853	1568.45	-1.39392	0.0246794	0.628994
NM_079319.4	eIF2beta	622.595	306.557	464.576	-1.01977	0.0250784	0.636722
NM_079227.3	msl-3	60.2332	167.364	113.799	1.5077	0.0253664	0.641586
NM_001259606.2	mth	7.09544	0.23596	3.6657	-4.44392	0.0254349	1
NM_132445.3	C901	9.71639	1.73494	5.72566	-2.51542	0.0255821	0.644591
NM_206301.4	Atg18a	1.90339	10.0127	5.95804	2.47699	0.025869	0.649361
NM_001258483.2	Crk	1.25472	8.85009	5.0524	2.55329	0.026011	1
NM_001276042.1	LpR2	6.53502	19.9938	13.2644	1.7367	0.0261834	0.654782
NM_141688.1	topi	9.94595	0.598495	5.27222	-4.79831	0.0263833	1
NM_001298597.1	wap	92.9797	22.0162	57.4979	-2.04353	0.026537	0.659705
NM_080088.2	can	8.54399	0.929387	4.73669	-3.06603	0.0265979	1
NM_134531.4	CG9577	216.245	90.7749	153.51	-1.24236	0.0266181	0.659705
NM_130678.3	CG14419	15.6359	1.27747	8.45667	-3.61027	0.0266778	0.659705
NM_135820.2	CG9254	0.21278	4.76179	2.48729	3.71834	0.0267458	1
NM_140879.2	ms(3)76Cc	14.1727	0.47192	7.3223	-4.57843	0.0268045	0.660384
NR_124675.1	asRNA:CR44724	0.63102	6.55454	3.59278	2.99228	0.0269061	1
NM_206481.2	sqd	26.0032	64.1864	45.0948	1.27227	0.0270387	0.662292
NM_132267.5	Caf1-180	205.825	64.4902	135.157	-1.68589	0.0271421	0.662292
NM_165005.3	bru1	4.39518	25.2872	14.8412	2.34327	0.0272436	0.662292
NM_141805.2	scpr-A	8.45046	0.23596	4.34321	-4.54393	0.0273116	1
NM_141103.4	CG14565	169.69	28.1743	98.9323	-2.58555	0.0273408	0.662292
NM_079581.4	TfIIFbeta	102.517	208.066	155.291	1.02149	0.0273888	0.662292
NM_134958.4	CG10031	6.50273	20.8634	13.683	1.69607	0.0274793	0.662292
NM_166177.3	Parp16	3.7775	0	1.88875	-4.40241	0.0275042	1
NM_080035.3	SmD1	130.089	42.1182	86.1037	-1.62645	0.027629	0.663313
NR_125090.1	lncRNA:CR44932	10.5696	0.47192	5.52078	-4.12267	0.0277998	0.663313
NM_001103640.2	MICU1	18.6937	58.3276	38.5106	1.64694	0.0278353	0.663313
NM_141962.4	CG6753	11.7856	1.85877	6.8222	-2.5271	0.0279206	0.663313
NM_078946.4	eve	12.7867	37.0892	24.9379	1.52379	0.0280299	0.663541
NM_135797.3	CG6523	205.132	87.4624	146.297	-1.23176	0.0284675	0.6713
NM_143133.3	rha	7.81643	0.598495	4.20746	-4.42581	0.0287441	1
NM_176539.2	CG33110	7.63121	0.457467	4.04434	-3.68932	0.0289708	1
NM_170617.5	lola	1.48515	17.3618	9.42349	3.69073	0.0290424	0.6713
NM_143451.2	ppk19	97.7874	45.7853	71.7863	-1.07665	0.029067	0.6713
NM_001014616.2	dpr4	393.111	746.486	569.799	0.92607	0.0290835	0.6713
NM_176042.2	Rab14	50.4144	102.049	76.2317	1.00935	0.0291209	0.6713
NR_124299.1	lncRNA:CR43826	0.21278	4.88837	2.55057	3.72911	0.02921	1
NM_001201991.2	CG42808	2.5301	11.5468	7.03846	2.47926	0.0293088	0.6713
NM_136983.3	CG17019	13.5033	1.4185	7.46092	-3.47898	0.0294557	0.6713
NM_001382139.1	CG46412	76.4761	31.4078	53.9419	-1.25289	0.0295311	0.6713
NM_205897.2	Syt1	0	4.03946	2.01973	4.43818	0.0295728	1
NM_138261.3	312	14.6814	4.1633	9.42237	-1.76168	0.0295796	0.6713
NM_001316578.1	MetRS-m	19.6688	2.20686	10.9378	-3.06587	0.0296915	0.6713
NM_143568.3	dj-1beta	267.246	129.763	198.505	-1.04871	0.02977	0.6713
NM_001316451.1	Eip75B	7.59591	1.07042	4.33316	-3.01366	0.0298368	1
NM_001300433.1	CG31287	92.6158	24.6903	58.653	-1.9112	0.0298678	0.6713
NM_079868.3	Loxl1	18.1789	3.15343	10.6662	-2.55501	0.0298679	0.6713
NM_080255.3	tara	14.3054	40.3692	27.3373	1.46779	0.0298893	0.6713
NM_137694.4	ND-B14.7	305.734	112.914	209.324	-1.43347	0.0299188	0.6713
NM_080040.5	san	494.89	173.928	334.409	-1.50634	0.0299724	0.6713
NR_124177.1	lncRNA:CR45375	0.20546	5.61344	2.90945	3.92132	0.0300057	1
NR_124790.1	asRNA:CR45160	26.7724	8.39886	17.5856	-1.62689	0.0301565	0.673157
NM_168288.3	Cpr66D	8.2519	0.914934	4.58342	-2.93149	0.0307727	1
NM_001169493.2	bun	42.9475	7.29407	25.1208	-2.55681	0.0308786	0.682906
NM_140811.2	NijB	248.309	103.415	175.862	-1.26063	0.0309944	0.682906
NM_206492.3	CG33332	142.648	68.927	105.787	-1.04337	0.031001	0.682906
NM_137538.2	MetRS	463.537	194.743	329.14	-1.24354	0.0310039	0.682906
NM_176538.2	CG33093	1.05227	8.79929	4.92578	3.69666	0.0314403	1
NM_001031870.2	CG15892	34.2818	14.2049	24.2433	-1.29232	0.0316031	0.691276
NM_132658.2	GstT4	70.9089	194.529	132.719	1.44384	0.0316303	0.691276
NM_132205.3	CG2233	923.479	4783.86	2853.67	2.37211	0.0317251	0.691276
NM_135978.2	CG12288	87.761	38.3213	63.0412	-1.20314	0.0317995	0.691276
NM_001201800.1	d	8.6202	1.16535	4.89277	-2.73702	0.0321215	1
NM_079349.3	Tom	57.5537	26.0221	41.7879	-1.17225	0.0322401	0.694725
NM_168048.2	Gr64a	8.62321	1.19699	4.9101	-3.4303	0.032309	1
NM_136576.3	CG8252	7.4081	0.678974	4.04354	-3.16078	0.0323154	1
NM_001144435.2	CG7504	29.2112	63.9465	46.5789	1.10756	0.032319	0.694725
NR_123998.1	asRNA:CR44987	3.56602	17.2923	10.4292	2.03854	0.0324385	0.694725
NM_165511.3	CG30385	13.3315	1.35795	7.34471	-3.05207	0.0324781	0.694725
NM_139726.2	lin-28	79.7168	264.645	172.181	1.71675	0.0325609	0.694725
NM_001104452.2	CG5028	42.0716	92.8603	67.4659	1.13128	0.0327372	0.694725
NM_139579.3	Sc2	851.674	404.763	628.219	-1.07	0.0329676	0.694725
NM_170179.2	CG31121	11.8403	1.9709	6.9056	-2.47595	0.0329987	0.694725
NM_139527.3	CG14966	139.824	52.4387	96.1316	-1.39117	0.03304	0.694725
NM_170495.2	PH4alphaNE1	8.65851	1.13644	4.89748	-2.65706	0.0330776	1
NM_079604.3	Prosalpha2	968.81	513.746	741.278	-0.916905	0.0331679	0.694725
NM_140791.3	bora	92.0791	26.8717	59.4754	-1.77123	0.0331814	0.694725
NM_142119.3	CG14853	70.871	170.616	120.744	1.25522	0.0332114	0.694725
NR_124208.1	asRNA:CR43936	1.25773	7.76599	4.51186	3.00411	0.0333637	1
NM_001144477.2	bbg	6.97522	0.678974	3.8271	-3.05158	0.033388	1
NM_143189.4	CG42235	87.4816	24.5368	56.0092	-1.82264	0.0336475	0.70164
NR_163201.1	lncRNA:CR46350	1.05227	6.60064	3.82646	3.26332	0.0337125	1
NM_132636.4	CG12723	31.671	2.61549	17.1433	-3.76351	0.0337635	0.701859
NM_001273826.1	CG43647	1.25773	7.28782	4.27278	2.93178	0.0338587	1
NM_142172.3	CG6654	388.931	173.837	281.384	-1.16661	0.0340082	0.702805
NM_137110.4	CG8617	202.9	418.773	310.836	1.04892	0.0340203	0.702805
NM_166627.3	Pym	197.61	76.4543	137.032	-1.36015	0.0344033	0.703321
NM_079640.3	Fkbp39	1260.63	565.595	913.111	-1.15628	0.0344221	0.703321
NM_138240.2	galene	82.7521	22.7854	52.7687	-1.86313	0.0344937	0.703321
NM_176540.2	CG33107	47.4514	103.949	75.7003	1.11404	0.0346081	0.703321
NM_140917.2	CG14186	1014.94	2582.25	1798.6	1.34655	0.0346607	0.703321
NM_001316567.1	CG46026	11.0055	0.443013	5.72428	-4.2405	0.0346797	0.703321
NM_137715.4	LSm1	51.1836	20.1066	35.6451	-1.33657	0.0348706	0.705044
NM_141253.2	CG14662	6.98426	0.221507	3.60288	-4.26414	0.0348776	1
NM_143584.4	CG15553	10.5813	0.914934	5.7481	-3.24877	0.0355311	0.709111
NM_079279.3	Uch-L5	41.6667	17.5826	29.6246	-1.22795	0.0355337	0.709111
NM_078642.4	Cyp1	10602.9	4443.24	7523.05	-1.25477	0.0356008	0.709111
NM_139652.2	CG7465	15.5945	2.01426	8.8044	-2.88714	0.0357439	0.709111
NM_140379.3	CG14111	6.15167	0.598495	3.37508	-4.21668	0.0357551	1
NR_124404.1	lncRNA:CR45004	12.9279	0.443013	6.68544	-4.5103	0.0359195	0.709111
NM_001316620.1	tau	94.2554	192.455	143.355	1.02258	0.0359199	0.709111
NM_143039.3	CG7006	244.898	115.76	180.329	-1.08632	0.0359486	0.709111
NM_079609.3	DNApol-theta	135.644	56.4117	96.028	-1.28056	0.0359494	0.709111
NM_057677.4	pav	755.44	249.245	502.342	-1.59839	0.0360312	0.709111
NM_079376.3	mRpS31	368.57	171.782	270.176	-1.09514	0.0363264	0.711567
NM_001032264.4	nw	15.5188	0.94384	8.23132	-3.93353	0.0364067	0.711567
NM_165429.3	IFT20	18.1186	99.5331	58.8259	2.48892	0.0365271	0.711567
NM_057525.3	C15	55.74	114.827	85.2836	1.01917	0.0366559	0.711567
NM_141760.4	Art1	964.238	427.655	695.946	-1.17052	0.0367436	0.711567
NR_125166.1	asRNA:CR45600	539.718	181.311	360.514	-1.56997	0.0367978	0.711567
NM_165031.3	l(2)k05911	48.2997	6.21194	27.2558	-2.92019	0.037358	0.720306
NM_001258884.1	galectin	3.38122	11.8109	7.59607	1.9652	0.0379479	0.727663
NM_079590.3	Ugt35A1	49.4324	141.789	95.6108	1.49253	0.0382445	0.727663
NM_141724.4	knk	12.4812	2.06583	7.27353	-2.43328	0.0383169	0.727663
NM_143044.3	CG7016	27.5943	66.6975	47.1459	1.26263	0.0383346	0.727663
NM_139888.3	PGRP-SD	5.45176	22.592	14.0219	1.85979	0.038431	0.727663
NM_001038884.2	Atf-2	58.9786	168.268	113.623	1.49484	0.0384602	0.727663
NM_132989.3	CG8568	12.2745	1.565	6.91974	-2.76958	0.0385053	0.727663
NR_125009.1	lncRNA:CR45433	5.06021	0.221507	2.64086	-3.7821	0.0386419	1
NM_166516.3	CG11170	0	3.76638	1.88319	4.29838	0.0386505	1
NR_133289.1	asRNA:CR45951	115.281	242.716	178.999	1.0645	0.0387003	0.729276
NM_168348.3	CG32036	0.41824	6.89091	3.65457	3.61227	0.0389197	1
NM_001382066.1	Sdic4	0.843799	10.6999	5.77184	3.41809	0.0389302	0.731535
NM_001273893.1	CG13954	39.187	136.043	87.6149	1.76992	0.0394789	0.73372
NM_141102.4	CG14572	136.534	22.5038	79.5187	-2.58654	0.0394847	0.73372
NM_137993.4	shu	67.4949	22.7167	45.1058	-1.5779	0.039492	0.73372
NM_078775.3	Pvf2	12.831	3.02686	7.92893	-2.0233	0.0395697	0.73372
NM_169364.3	Rbp1	117.584	246.743	182.163	1.07129	0.0396794	0.73372
NM_142910.3	CG16710	9.72844	1.65446	5.69145	-2.73655	0.0397385	0.73372
NM_139395.2	CG12035	5.92898	0.23596	3.08247	-4.02691	0.0398148	1
NM_134616.3	tilB	24.5994	6.33851	15.469	-1.8302	0.0398554	0.73372
NM_001274704.1	CG32037	0	4.02501	2.0125	4.43574	0.0398832	1
NM_001043253.1	Gyc89Da	2.09852	20.663	11.3807	3.15308	0.0400356	0.73372
NR_133104.2	lncRNA:CR46064	191.705	382.398	287.052	0.994028	0.0401712	0.73372
NM_143050.2	CG11069	25.591	6.21194	15.9015	-1.9492	0.0403276	0.73372
NM_132615.3	hec	10.9496	36.2754	23.6125	1.82986	0.0403392	0.73372
NM_057766.5	noi	509.996	242.291	376.144	-1.0681	0.0403701	0.73372
NR_125096.1	lncRNA:CR44334	0	8.22345	4.11173	5.45352	0.0404465	1
NM_079584.4	Mcm5	314.014	85.6267	199.821	-1.87158	0.0407036	0.737766
NM_137127.3	CG12868	25.3102	100.648	62.9791	1.94126	0.0408328	0.738097
NM_001273850.1	Drat	0.843799	9.62476	5.23428	3.16134	0.0411469	1
NM_001298793.1	cdc14	2.33326	18.7831	10.5582	2.8058	0.0412619	0.743628
NM_143278.2	CAH9	16.8257	2.70144	9.76356	-2.52305	0.0414739	0.743628
NM_079586.4	Fdh	396.751	212.439	304.595	-0.904175	0.0414741	0.743628
NR_156765.1	hpRNA:CR32205	4.86508	0	2.43254	-4.69671	0.0415202	1
NM_136121.2	RtcB	342.828	172.644	257.736	-0.987692	0.0416285	0.74439
NM_141831.2	CG5342	9.52469	0.834455	5.17957	-3.73937	0.0419476	1
NM_001169403.2	mxt	73.5123	146.389	109.951	0.993561	0.0419737	0.747349
NM_001300548.1	Gbp3	1.04926	8.15392	4.60159	2.7279	0.0420142	1
NM_001104181.3	cmpy	20.8155	47.9363	34.3759	1.18252	0.0420187	0.747349
NM_001316563.1	Myo81F	157.241	344.573	250.907	1.12789	0.0421631	0.747916
NM_001103664.2	CG34183	175.823	80.368	128.095	-1.12731	0.0423507	0.748419
NM_078507.2	Spat	36.3956	174.234	105.315	2.24328	0.0424164	0.748419
NM_001104261.2	CG12947	20.8861	6.90262	13.8943	-1.60662	0.0429133	0.755184
NM_137793.2	CG13502	0.41824	5.22747	2.82286	3.19206	0.0429316	1
NM_165953.5	CG30486	0	3.24836	1.62418	4.13523	0.0429802	1
NR_073940.1	lncRNA:CR43951	6.27962	29.1474	17.7135	2.15389	0.0432822	0.758034
NR_124376.1	lncRNA:CR44741	0.21278	4.4309	2.32184	3.57435	0.0433167	1
NM_142162.3	CG6912	151.633	82.4069	117.02	-0.881232	0.0433487	0.758034
NM_137521.3	CG18609	12.1039	1.65446	6.87918	-3.0831	0.0434172	0.758034
NR_125144.1	asRNA:CR45056	48.0346	133.686	90.8602	1.44274	0.0438911	0.758233
NM_001274250.1	CG9380	12.791	34.2522	23.5216	1.36963	0.043892	0.758233
NM_176433.2	mRpL47	263.053	123.961	193.507	-1.0763	0.0439487	0.758233
NM_141104.2	CG14564	11.8778	1.34349	6.61063	-3.01245	0.0439837	0.758233
NR_002104.2	lncRNA:roX2	14.1064	43.9707	29.0385	1.74044	0.0441924	0.758233
NM_001272814.1	CG1504	2.94533	13.1751	8.06022	2.06859	0.0443853	0.758233
NM_001299377.1	CG9084	2.74288	18.0264	10.3846	2.85159	0.0444334	0.758233
NM_140454.3	CG4914	18.3138	2.39398	10.3539	-3.17592	0.0446761	0.758233
NM_001104314.2	CCHa1	52.9377	173.713	113.325	1.68646	0.0446886	0.758233
NM_143774.3	Prosbeta1	592.162	286.657	439.409	-1.04708	0.0447267	0.758233
NM_141867.4	CG6962	296.072	103.524	199.798	-1.50691	0.0447807	0.758233
NM_079327.3	mRpL20	75.7931	29.0544	52.4237	-1.40425	0.0447964	0.758233
NM_169378.2	RpL3	69.1461	9.84627	39.4962	-2.84616	0.0449762	0.759142
NM_205884.3	Plc21C	1.2474	15.4859	8.36664	3.39582	0.0450783	0.759142
NM_143629.4	CG1896	267.024	94.9038	180.964	-1.48815	0.0452028	0.759316
NR_124940.1	asRNA:CR44843	543.121	1525.47	1034.29	1.4873	0.0454912	0.762235
NM_166836.2	ewg	3.98727	17.3122	10.6498	2.00007	0.0457394	0.763315
NM_079058.3	slim	51.8116	108.761	80.2863	1.08286	0.0457852	0.763315
NM_176354.2	pip	6.89169	1.07042	3.98105	-2.85583	0.0458602	1
NM_170087.2	CG10365	0.63102	5.50679	3.06891	2.78628	0.0460459	1
NM_001258621.2	pigs	7.31554	28.7481	18.0318	1.83602	0.0461367	0.767253
NM_057816.5	Cyt-c-d	9.23227	28.3184	18.7753	1.55313	0.0462751	0.767636
NM_139365.3	Pcyt2	496.774	1084.23	790.501	1.1223	0.0464673	0.768907
NM_134877.3	CG18557	3.15811	0	1.57905	-4.20368	0.0466009	1
NM_165425.3	d4	36.8467	8.05078	22.4488	-2.24865	0.0466244	0.769592
NR_125323.1	lncRNA:CR45177	1.27237	7.05811	4.16524	2.83359	0.0469222	1
NM_176735.3	Gmap	18.6208	2.72487	10.6728	-2.83201	0.0471632	0.776559
NM_142238.3	CG4576	7.60925	49.1598	28.3845	2.73289	0.0473215	0.777242
NM_079764.3	asp	275.736	68.6891	172.213	-2.00455	0.0477114	0.778414
NM_140203.1	CG6163	16.7131	1.65446	9.18379	-3.44045	0.0477526	0.778414
NM_079703.3	r-l	825.604	428.904	627.254	-0.944238	0.0477891	0.778414
NM_164852.3	Ggamma30A	18.8323	1.1798	10.0061	-3.84894	0.047861	0.778414
NM_142918.4	CG10232	124.559	43.1761	83.8675	-1.52314	0.0479989	0.778752
NM_001298811.1	CG8668	1.48515	8.83914	5.16214	2.75955	0.0481361	1
NM_080089.3	Cyp4p1	7.94095	38.1444	23.0427	2.27395	0.0482628	0.78113
NM_141713.4	CG11722	79.4443	40.9286	60.1865	-0.965315	0.0484522	0.782291
NM_001274612.1	CG13685	2.74719	17.9865	10.3668	2.65901	0.0489217	0.787017
NM_141513.3	CG7800	237.929	112.246	175.087	-1.07805	0.0489815	0.787017
NM_001104320.2	CG34273	26.6292	1.32904	13.9791	-4.23253	0.049158	0.787949
NM_001300061.1	CG4911	111.277	271.834	191.555	1.2842	0.049615	0.793364
NR_133373.1	asRNA:CR46038	10.3401	1.63727	5.98868	-2.52325	0.0498854	0.795011
NM_001273984.1	CG8878	1.47051	7.8953	4.6829	2.59997	0.0499374	1
NM_078915.3	lbm	3.33128	16.2246	9.77796	2.0503	0.0499571	0.795011
NM_144380.2	lectin-24A	50.5091	8.22072	29.3649	-2.6284	0.0501161	0.795638
NM_137361.4	Vajk4	5.9363	0	2.96815	-5.04702	0.0502243	1
NR_133394.1	asRNA:CR46020	34.3218	96.125	65.2234	1.5083	0.0502764	0.796283
NM_137535.4	CG15098	433.487	837.07	635.279	0.94774	0.0504917	0.797793
NM_136938.2	CG13154	67.9765	23.7582	45.8673	-1.52444	0.0506488	0.798379
NM_137556.4	CG7137	70.5967	34.0295	52.3131	-1.05245	0.0510833	0.803325
NM_132792.3	CG6227	416.457	228.642	322.55	-0.866856	0.0517115	0.811285
NM_140010.2	CG13313	7.61528	0.678974	4.14713	-3.13421	0.0517164	1
NM_139738.2	DNApol-epsilon58	109.165	21.6326	65.3987	-2.32152	0.0519898	0.813733
NM_001299767.1	HmgD	3.37691	13.9518	8.66433	2.3229	0.0522023	0.814383
NM_001300195.1	CG7646	34.2185	79.2464	56.7325	1.18526	0.0522762	0.814383
NM_132237.3	CG2147	164.082	84.9805	124.531	-0.943522	0.0524061	0.814498
NM_079025.5	Cyp6a8	6.10817	0	3.05408	-5.07727	0.0524697	1
NM_168609.2	CG32847	5.5004	0.457467	2.97894	-3.16105	0.052592	1
NM_137395.2	CG10936	211.818	77.6604	144.739	-1.43883	0.0529734	0.819561
NM_164673.3	CG9107	18.9594	5.37201	12.1657	-1.72199	0.0529835	0.819561
NM_134643.4	galectin	33.9162	75.346	54.6311	1.11856	0.0531015	0.819561
NM_142382.3	CG14326	5.51935	0	2.75968	-4.97198	0.0542322	1
NM_135757.3	CG5122	3.76717	0.23596	2.00157	-3.51511	0.0543768	1
NM_080275.3	nol	419.74	93.5395	256.64	-2.16122	0.0544732	0.835011
NM_079248.4	DNApol-alpha50	108.663	36.6891	72.6761	-1.56941	0.0546506	0.835011
NM_001103994.2	CG34267	5.72352	0	2.86176	-4.9902	0.0548243	1
NM_135415.3	CG31886	9.24992	30.7612	20.0056	1.71339	0.054834	0.835011
NM_079643.2	Act88F	9.29125	1.65446	5.47285	-2.62455	0.0548773	0.835011
NM_166966.3	dnc	5.02189	0.443013	2.73245	-3.21423	0.0549061	1
NM_166279.3	GstE9	37.826	10.8436	24.3348	-1.79277	0.0549217	0.835011
NM_001259261.2	CG43341	41.3829	13.5439	27.4634	-1.64994	0.0549421	0.835011
NM_001259043.2	TTLL4A	6.51608	0.693427	3.60475	-2.88941	0.0550174	1
NM_132903.3	Cnx14D	6.6406	31.2074	18.924	2.12868	0.0550559	0.835011
NM_164821.3	CG31897	2.70758	18.7776	10.7426	2.59067	0.0551067	0.835011
NM_140419.3	CG17362	66.5463	444.802	255.674	2.74284	0.0554233	0.837899
NR_073715.1	lncRNA:CR44078	8.62794	1.15089	4.88942	-2.60811	0.0558522	1
NM_001144495.2	CG42393	0.20546	4.72741	2.46644	3.64844	0.0559955	1
NM_137159.4	Cyp6a21	9.09181	0.47192	4.78187	-3.90884	0.0560788	1
NR_133078.1	asRNA:CR45778	630.8	230.934	430.867	-1.45379	0.0561548	0.846856
NR_124391.1	asRNA:CR44907	1.651	11.2991	6.47507	2.49695	0.0562995	0.846856
NM_137156.3	Cyp6a23	78.1748	25.9182	52.0465	-1.59036	0.0563977	0.846856
NM_140645.3	CG13033	205.362	32.1465	118.754	-2.66548	0.0565356	0.847015
NM_136577.2	CG30349	187.511	97.1579	142.334	-0.937115	0.0569858	0.847403
NM_079594.5	mRpL40	139.882	37.154	88.5179	-1.91587	0.0570395	0.847403
NM_132295.2	CG6999	7.96592	21.3599	14.6629	1.50661	0.0570529	0.847403
NM_001201660.3	mamo	16.4913	1.79549	9.14339	-3.42682	0.0570711	0.847403
NM_001258700.2	CkIIbeta	5.2803	29.8986	17.5895	2.59077	0.0572296	0.847497
NM_170263.4	Ald1	1.45286	8.01016	4.73151	2.16674	0.0573216	1
NM_057357.3	rod	371.171	134.168	252.67	-1.46763	0.0574148	0.847497
NM_132430.3	feo	199.795	87.3823	143.589	-1.19969	0.0574596	0.847497
NR_133437.1	asRNA:CR46089	8.41947	24.3215	16.3705	1.69224	0.0581257	0.854045
NM_001104089.2	CG34456	6.06383	1.29192	3.67788	-2.41287	0.0581391	1
NM_001170048.1	CG2082	6.50102	41.2021	23.8516	2.58897	0.0582489	0.854045
NM_058064.5	nop5	650.085	320.361	485.223	-1.02302	0.0582887	0.854045
NM_141476.3	CG10919	4.01827	0	2.00913	-4.40874	0.0584497	1
NM_164537.2	ND-PDSW	4.80179	0.820002	2.8109	-2.98063	0.0584885	1
NM_079634.3	ATPsynO	2010.1	943.09	1476.59	-1.09239	0.0584957	0.855195
NM_057541.5	Brd	12.455	2.25022	7.35259	-2.4315	0.0587156	0.856527
NM_141832.4	wkd	19.2231	56.0153	37.6192	1.48592	0.0588999	0.857334
NM_001259545.2	nahoda	3.38854	0	1.69427	-4.23683	0.0591515	1
NM_175955.3	cutlet	108.468	40.4293	74.4489	-1.422	0.059222	0.858546
NM_140605.2	CG13047	20.6022	3.29446	11.9483	-2.76594	0.0592412	0.858546
NM_001275309.1	CG43968	4.86938	0.23596	2.55267	-3.73206	0.059364	1
NM_079389.4	Syx8	146.434	362.986	254.71	1.31259	0.0598064	0.862457
NR_123849.2	asRNA:CR45185	8.65722	1.30638	4.9818	-2.71719	0.0598558	1
NM_001201827.2	CG42847	1.88875	8.12502	5.00688	2.26494	0.0598846	1
NM_079288.3	Ilp2	278.649	60.5242	169.587	-2.20716	0.0598881	0.862457
NM_001259683.1	CG14989	2347.94	6144.76	4246.35	1.38783	0.0599001	0.862457
NM_079242.3	RNaseX25	271.359	658.924	465.142	1.27802	0.0601813	0.864486
NM_135846.4	Vajk3	34.4415	3.70036	19.071	-3.32165	0.0605721	0.864486
NM_141266.3	CG12173	318.991	170.163	244.577	-0.9071	0.0606831	0.864486
NM_136802.3	CG13227	13.3849	1.57945	7.48217	-2.96846	0.0608635	0.864486
NM_136629.3	Cyp4p3	19.1998	6.45063	12.8252	-1.56091	0.0608639	0.864486
NM_140660.4	PGRP-SB1	1.05227	5.17316	3.11272	2.98694	0.0608652	1
NM_132104.4	CG3226	330.062	136.336	233.199	-1.27509	0.0608842	0.864486
NR_048504.2	lncRNA:CR43126	17.1339	3.70583	10.4199	-2.12237	0.0609507	0.864486
NM_142007.3	CG8483	47.5095	19.9078	33.7086	-1.21902	0.0612029	0.866216
NM_138095.1	CG13587	21.1216	3.67145	12.3965	-2.61804	0.0616116	0.868673
NM_138236.2	Trh	250.592	570.941	410.766	1.18321	0.0616557	0.868673
NM_001276235.1	l(3)80Fg	7.79535	25.9045	16.8499	1.61529	0.0618172	0.868673
NM_080154.5	Lk	462.641	1354.29	908.465	1.54668	0.0618988	0.868673
NM_132595.3	CG15725	32.3494	9.16926	20.7594	-1.75805	0.0621858	0.869236
NM_131986.2	CG15930	2.29967	8.94502	5.62235	2.03414	0.0623036	0.869236
NM_141354.3	Gasp	95.977	42.6229	69.3	-1.18482	0.0623309	0.869236
NM_001382032.1	Ir7g	3.77018	0.221507	1.99584	-3.43189	0.0631387	1
NR_073854.1	asRNA:CR43723	6.09181	0.70788	3.39985	-2.87014	0.063165	1
NM_058105.5	CstF64	244.884	126.379	185.632	-0.94581	0.063275	0.880555
NM_139809.3	Mis12	45.2775	115.164	80.2207	1.31334	0.0634399	0.881007
NM_001299790.1	babos	10.9758	31.6746	21.3252	1.63445	0.0636954	0.882712
NM_079822.3	Pglym78	3.55439	0.23596	1.89518	-3.42655	0.0641355	1
NM_135505.3	CG4839	5.7162	20.5723	13.1443	2.04813	0.064234	0.885866
NM_001104316.2	cv-c	3.57635	20.6563	12.1163	2.44896	0.0643118	0.885866
NM_142847.2	CG6660	10.751	3.05576	6.90339	-1.88452	0.0643225	0.885866
NM_141846.3	CG6830	21.3953	5.97871	13.687	-1.84358	0.0648108	0.887731
NM_142909.4	GILT2	27.1777	61.5368	44.3573	1.2311	0.0648462	0.887731
NM_079719.3	glec	604.952	1863.59	1234.27	1.62144	0.0648582	0.887731
NR_123816.1	lncRNA:CR45531	5.71921	0	2.8596	-4.97563	0.0649565	1
NM_001042889.4	ATPsynG	9.05781	1.62281	5.34031	-2.2254	0.0651274	1
NM_001043170.2	CG40470	442.231	939.745	690.988	1.08597	0.0652917	0.891829
NM_143537.3	Osi23	5.69725	0	2.84862	-4.96959	0.0653013	1
NM_001297906.1	rst	3.37691	0	1.68846	-4.15294	0.0653091	1
NM_001038861.3	CG33465	39.3599	6.95497	23.1574	-2.47737	0.0656453	0.894821
NM_137707.3	Magi	8.41474	1.10753	4.76114	-2.76849	0.0658064	1
NM_079679.3	sqz	156.704	319.42	238.062	1.02846	0.0658499	0.895774
NM_001104009.2	CG34259	5.07786	0.221507	2.64968	-3.77579	0.0660702	1
NM_001298971.1	CG43850	0.63102	6.80419	3.7176	3.12771	0.0661892	1
NM_140484.3	CG13460	750.837	2940.6	1845.72	1.96877	0.0663374	0.900564
NM_133086.4	Nup35	671.933	365.708	518.821	-0.876683	0.0665108	0.901079
NR_123959.1	asRNA:CR44512	21.0447	6.33851	13.6916	-1.68367	0.0670521	0.903082
NM_134677.4	CG13690	87.4965	39.7648	63.6306	-1.14123	0.0670938	0.903082
NM_170202.3	TTLL5	11.1714	1.65446	6.41292	-2.86467	0.0671056	0.903082
NM_143295.4	CG5934	206.517	111.334	158.925	-0.881785	0.067317	0.903082
NM_168470.2	CG32085	353.322	716.117	534.72	1.02361	0.0673374	0.903082
NM_139887.5	CG7506	93.2389	50.6311	71.935	-0.890158	0.067624	0.904406
NR_125318.2	asRNA:CR45139	2.50944	12.1707	7.34008	2.0088	0.0677081	0.904406
NM_167468.3	sun	0.63102	5.29426	2.96264	2.63579	0.0680346	1
NM_170321.3	spn-D	15.138	4.06563	9.60181	-1.75079	0.0680375	0.906985
NM_143262.3	TwdlC	8.04686	0.598495	4.32268	-4.50007	0.068058	1
NM_001201630.2	slpr	14.3928	1.87596	8.13437	-2.9876	0.0681949	0.907265
NR_048113.2	scaRNA:PsiU5-44	0.21278	3.46987	1.84133	3.26869	0.0683488	1
NM_137415.3	Ir54a	22.4096	6.97489	14.6923	-1.70927	0.0683979	0.907692
NR_073646.1	asRNA:CR43959	6.70648	24.8724	15.7894	1.75639	0.0684999	0.907692
NM_001275438.1	Ada2b	34.3085	70.7432	52.5258	1.07437	0.0687375	0.908394
NM_001103849.3	Rpb12	46.0531	17.002	31.5276	-1.43758	0.068826	0.908394
NM_136007.3	CG7094	2.95566	0	1.47783	-4.00472	0.0688329	1
NR_133413.1	lncRNA:CR45223	46.1647	99.8414	73.0031	1.1364	0.0694482	0.91207
NM_206105.4	Cap-G	14.2998	4.88563	9.59271	-1.4734	0.0694724	0.91207
NM_168275.2	CG32354	141.462	65.7533	103.607	-1.11531	0.0695305	0.91207
NR_133254.1	asRNA:CR46033	10.2596	28.0149	19.1372	1.43601	0.0696529	0.91207
NM_169469.2	Hsp70Ba	3.13916	0	1.56958	-4.11355	0.0697536	1
NM_206568.4	Nct	2.73987	0	1.36994	-3.98559	0.0697803	1
NM_001104183.2	CG33286	13.549	0.598495	7.07374	-5.28686	0.0701051	0.915372
NM_168153.2	PVRAP	145.961	277.276	211.619	0.931131	0.0705099	0.915372
NM_166424.2	Treh	1.6876	13.5314	7.6095	2.84645	0.0705251	0.915372
NM_133010.5	par-6	65.5657	34.8288	50.1972	-0.89952	0.070566	0.915372
NR_047862.1	lncRNA:CR43493	10.7118	25.5501	18.131	1.36467	0.0705932	0.915372
NR_073992.1	asRNA:CR44035	4.01525	0.221507	2.11838	-3.45426	0.0707843	1
NM_001169931.2	Ae2	0	3.13898	1.56949	4.05089	0.0710671	1
NM_001300668.1	RpS8	3.38423	0	1.69212	-4.1644	0.0711637	1
NM_001042886.3	CG34109	5.91735	0.457467	3.18741	-3.22567	0.0712092	1
NM_135686.3	zuc	33.1437	7.73161	20.4377	-2.14218	0.0714458	0.923001
NM_168461.2	Mob2	118.46	235.723	177.092	0.977183	0.071558	0.923001
NM_166539.2	CG2852	3.36959	0	1.6848	-4.15712	0.071627	1
NM_206288.4	CG42458	145.186	316.707	230.946	1.13044	0.071657	0.923001
NM_137892.4	CG3700	78.4424	40.643	59.5427	-0.963031	0.0717365	0.923001
NM_137991.1	CG4763	7.20005	0.221507	3.71078	-4.34025	0.0717699	1
NM_141699.3	eloF	4.8767	0	2.43835	-4.75958	0.0718759	1
NM_137319.3	CG6426	22.5465	72.2312	47.3889	1.6245	0.0719344	0.92376
NM_079617.3	timeout	94.2597	30.4647	62.3622	-1.62085	0.0722487	0.926008
NM_137516.2	CG15071	0.42556	6.88543	3.6555	3.49898	0.0726824	1
NM_167559.3	CG32564	83.8157	29.2993	56.5575	-1.48057	0.0727202	0.930259
NM_001272777.1	CoRest	23.0428	6.63502	14.8389	-1.82656	0.0730733	0.930893
NM_142457.3	hmw	4.42617	0.457467	2.44182	-2.83363	0.0730749	1
NM_168260.2	CG13679	4.42617	0.457467	2.44182	-2.83363	0.0730749	1
NM_206044.1	ppk25	5.06322	0.598495	2.83086	-3.77067	0.0730951	1
NM_080003.4	mRpL12	196.287	85.4978	140.893	-1.19638	0.0731319	0.930893
NM_001144470.3	sowah	0.41824	3.9707	2.19447	2.77573	0.0731866	1
NM_078904.2	Cyp6a2	2.54043	14.0322	8.28633	2.90929	0.0731895	0.930893
NM_001259406.2	CG43068	0	2.93193	1.46596	3.93742	0.0732101	1
NM_001259239.1	Dscam1	3.81109	0.23596	2.02352	-3.52245	0.0733854	1
NM_136574.3	CCT8	1058.41	430.678	744.544	-1.29655	0.0734637	0.931116
NM_057393.4	spn-E	45.9291	20.4375	33.1833	-1.17381	0.0734871	0.931116
NM_137873.3	CG42260	141.657	44.6551	93.156	-1.67517	0.0736377	0.931251
NM_143232.3	TwdlJ	5.08518	0	2.54259	-4.8053	0.0739752	1
NM_142608.4	mdlc	63.4406	32.2106	47.8256	-0.970748	0.0739756	0.933749
NM_001273745.1	dimm	36.8903	115.147	76.0188	1.60675	0.0742317	0.934148
NM_141331.3	Rpn5	1367.84	711.939	1039.89	-0.941664	0.0743627	0.934148
NM_080353.5	Prosalpha4	456.649	242.302	349.475	-0.9156	0.0744285	0.934148
NM_141421.2	Ccp84Af	5.50643	0	2.75321	-4.91792	0.0745515	1
NM_137407.3	Dlish	104.455	42.9788	73.7171	-1.29444	0.0746591	0.935277
NM_134761.4	CG10869	1.69362	7.88358	4.7886	3.01301	0.0748218	1
NM_136421.3	CG1850	8.88635	0.693427	4.78989	-3.39394	0.0749124	1
NM_141938.1	NANS	190.767	105.158	147.963	-0.86045	0.0752203	0.940536
NM_140508.3	CG13455	1.90339	7.48667	4.69503	2.04652	0.075376	1
NM_001275687.2	CG34276	3.38725	20.1231	11.7552	2.89058	0.0756139	0.943517
NM_140938.3	CG13813	28.5174	11.1519	19.8346	-1.41367	0.0757668	0.943517
NR_124042.1	lncRNA:CR45706	0.42556	5.56187	2.99371	3.17703	0.0757881	1
NM_001104364.2	gukh	33.9251	15.4679	24.6965	-1.14312	0.0758842	0.943517
NM_131981.3	CG42749	18.1953	1.77205	9.98366	-3.2172	0.0760983	0.944414
NM_140261.2	CG5906	5.28461	0.678974	2.98179	-2.65162	0.0761239	1
NM_137443.3	CG10912	0	4.43988	2.21994	4.62066	0.0762533	1
NM_167145.2	UbcE2H	87.6624	276.648	182.155	1.66848	0.0762982	0.945132
NM_176479.2	GstD3	58.1463	22.026	40.0861	-1.41397	0.0767193	0.948382
NM_079169.3	mRpS35	386.174	203.131	294.653	-0.923428	0.0768458	0.948382
NM_001275916.1	Gclm	0	2.9835	1.49175	4.00942	0.0768689	1
NM_001363926.2	CG11951	6.89169	1.43295	4.16232	-2.6059	0.076898	1
NM_176736.2	CG15643	8.18301	23.1073	15.6452	1.44377	0.0773586	0.952944
NM_142824.3	cd	7.61829	0.693427	4.15586	-3.13749	0.0776341	1
NM_078854.2	Tep1	11.214	0.678974	5.94649	-3.80283	0.0776772	0.9551
NM_142526.4	Cyp12a4	165.267	361.759	263.513	1.12683	0.0778501	0.95546
NR_033152.1	lncRNA:CR42491	1570.8	407.638	989.217	-1.94587	0.0781576	0.956223
NM_001273759.1	CG3262	37.1362	79.8656	58.5009	1.12761	0.0781998	0.956223
NM_141640.5	phu	1.46018	7.33666	4.39842	2.0991	0.0782448	1
NM_166013.2	CG30485	38.3259	12.5711	25.4485	-1.58579	0.0784443	0.956944
NM_136457.6	CG1358	11.504	3.29994	7.40195	-1.78499	0.0786341	0.956944
NM_137268.2	CG30099	2.08388	8.96845	5.52617	1.8438	0.0789136	0.956944
NM_001110873.3	CG40498	22.0581	60.565	41.3115	1.41425	0.0789509	0.956944
NM_142163.3	CG3984	486.988	186.71	336.849	-1.37965	0.0789781	0.956944
NM_001275347.1	Kat60	8.1081	1.15089	4.6295	-2.72644	0.0789782	1
NM_132852.2	CG8565	8.03954	0.47192	4.25573	-3.72809	0.0789941	1
NM_001363929.1	Ntmt	5.67357	1.29192	3.48275	-2.17817	0.0790887	1
NM_135739.3	CG5781	0.21278	3.32884	1.77081	3.24988	0.0791376	1
NM_132259.3	PIP82	1.04926	6.60064	3.82495	2.3148	0.0791473	1
NM_206236.3	Dhc62B	30.627	8.98564	19.8063	-1.74312	0.0792766	0.958358
NM_142650.3	CG17267	34.4799	17.1423	25.8111	-1.00124	0.0794571	0.958358
NM_135511.4	CG5727	45.5807	121.941	83.7607	1.41901	0.0795494	0.958358
NM_142459.4	Nup43	158.192	85.8748	122.033	-0.88084	0.079671	0.958358
NM_001169950.1	CG5946	0.6237	5.14699	2.88535	2.67383	0.0801664	1
NM_001260318.1	CG43092	1.65832	8.4731	5.06571	2.14012	0.0803201	1
NR_125060.1	lncRNA:CR44922	1094.78	3887.08	2490.93	1.82731	0.0803758	0.964223
NR_048039.1	lncRNA:CR43241	17.4127	43.9652	30.689	1.3654	0.0804486	0.964223
NM_001272325.1	OtopLa	1.05959	4.66686	2.86323	2.74283	0.080627	1
NM_001298407.1	Rok	0.63102	7.51207	4.07154	3.21001	0.0808166	1
NM_138235.3	CG13912	22.5768	49.7912	36.184	1.10081	0.0810446	0.967294
NM_001300131.1	CG10222	1.26936	11.3253	6.29734	2.90898	0.0810586	0.967294
NR_124460.1	lncRNA:CR45267	10.7971	1.43295	6.11501	-3.08493	0.0814152	0.967294
NM_137158.4	Cyp6a20	35.0231	15.4163	25.2197	-1.1379	0.0814568	0.967294
NM_001103562.3	CG34331	2.95867	11.2015	7.08008	2.29707	0.0814745	0.967294
NM_136358.3	SmydA-5	3.55138	13.5369	8.54413	1.75412	0.0817582	0.967294
NM_080488.3	DNApol-alpha180	226.879	73.4064	150.143	-1.62648	0.0818226	0.967294
NM_001104442.2	Nepl16	220.644	399.139	309.891	0.847199	0.0818681	0.967294
NM_141662.3	CG9427	4.42316	0.47192	2.44754	-2.9192	0.0819581	1
NM_166557.3	CycB	2.51977	0	1.25989	-3.85618	0.082056	1
NM_135465.4	CG4017	13.3811	2.12364	7.75236	-2.55921	0.0821333	0.968707
NR_074055.1	asRNA:CR44052	40.7472	130.862	85.8048	1.66113	0.0826469	0.973039
NM_143339.3	BCAS2	172.992	74.1072	123.55	-1.21821	0.0829577	0.974219
NM_136893.4	EndoG	309.292	178.585	243.938	-0.79141	0.0832128	0.974219
NM_078712.3	lcs	109.611	794.502	452.056	2.86419	0.0832535	0.974219
NR_133217.1	asRNA:CR46050	33.4457	96.0121	64.7289	1.53461	0.0833329	0.974219
NM_143229.2	TwdlB	4.67685	0	2.33842	-4.7674	0.0834329	1
NM_001274558.1	Ist1	0.41092	4.1633	2.28711	2.86066	0.0835958	1
NM_140616.3	CG13060	5.93199	0.221507	3.07675	-4.05181	0.0837297	1
NM_001259748.2	CG43078	8.03653	0.929387	4.48296	-2.82357	0.0837583	1
NR_048103.1	snoRNA:2R:9445205	8.03051	1.3724	4.70145	-2.26282	0.0838129	1
NM_057346.5	ase	503.138	254.175	378.656	-0.987561	0.0839102	0.976784
NM_140982.2	CG5059	70.8574	242.765	156.811	1.76249	0.0839464	0.976784
NM_135713.3	crok	190.727	102.727	146.727	-0.886531	0.0839928	0.976784
NM_169476.2	Snx3	7.3672	1.3724	4.3698	-2.1265	0.0840299	1
NR_133319.1	lncRNA:CR46141	0.20546	3.23391	1.71969	3.17376	0.0843249	1
NR_167880.1	asRNA:CR46486	6.32526	26.4397	16.3825	2.15887	0.0845446	0.978701
NM_166019.3	shot	55.2919	118.391	86.8413	1.10023	0.0846414	0.978701
NM_137240.4	CG8414	92.6539	50.3909	71.5224	-0.886205	0.0847432	0.978701
NM_142225.3	CG5404	114.401	61.038	87.7193	-0.901383	0.0848894	0.978701
NM_167381.3	CG32625	10.9362	27.5535	19.2448	1.36948	0.0848933	0.978701
NM_138207.3	hiro	3.3739	0.221507	1.7977	-3.24392	0.0849748	1
NM_001144621.3	InR	22.0392	49.4767	35.7579	1.102	0.0851172	0.979584
NM_137053.2	CG6220	4.86508	0.598495	2.73179	-3.70644	0.0851908	1
NM_001382122.1	IBIN	2.74288	0	1.37144	-3.87953	0.0852075	1
NM_170542.2	Zwilch	141.902	58.3971	100.15	-1.28366	0.0853169	0.980187
NM_001274213.2	YME1L	2.73556	0	1.36778	-3.87521	0.0855334	1
NM_137657.3	CG11110	113.321	58.1948	85.7578	-0.94246	0.0864876	0.991924
NM_143099.4	Sil1	40.3336	80.5219	60.4277	0.986043	0.0866659	0.992091
NM_142213.2	B9d1	0	2.83426	1.41713	3.92768	0.0867225	1
NM_140819.2	CG6839	0.82184	13.7029	7.26236	3.82194	0.0868737	0.992091
NM_166291.2	CG30116	5.70888	29.9068	17.8078	2.49641	0.0870641	0.992091
NM_170256.2	gro	5.45477	15.2491	10.352	1.38803	0.0874357	0.992091
NM_168743.3	Ndfip	286.167	662.508	474.337	1.20575	0.0875337	0.992091
NM_057316.5	Ote	265.215	131.982	198.599	-1.01692	0.0875884	0.992091
NM_136832.4	CG12384	184.47	552.429	368.45	1.57878	0.0877272	0.992091
NR_048332.1	lncRNA:CR42721	3.17145	0	1.58573	-4.05624	0.0877556	1
NM_167349.2	CG32645	35.2284	7.08351	21.156	-2.27114	0.0879682	0.992091
NR_133179.1	lncRNA:CR45979	4.42015	13.1489	8.78454	1.45232	0.0881155	0.992091
NM_001259212.2	CG17508	75.9624	153.522	114.742	0.991983	0.0884679	0.992091
NM_144405.2	Lcp65Ag3	2.11918	37.7052	19.9122	4.28045	0.088646	0.992091
NM_167271.2	ssp7	18.0248	4.84851	11.4366	-1.87652	0.0887519	0.992091
NM_001299272.1	Lnpk	7.81041	1.73494	4.77267	-2.03881	0.0887798	1
NM_140514.3	CG13454	3.5574	0.598495	2.07795	-3.3348	0.0888174	1
NM_170181.3	PIG-S	132.672	64.8544	98.7631	-1.01092	0.0888514	0.992091
NM_058145.4	fs(1)Ya	0	2.58384	1.29192	3.78312	0.0890892	1
NM_132501.3	Kmn1	9.03714	3.16789	6.10251	-1.63899	0.0892199	0.992091
NM_135602.4	Nup107	800.853	406.091	603.472	-0.979983	0.0892545	0.992091
NM_078885.3	Mpp6	19.7593	6.95146	13.3554	-1.39402	0.0892547	0.992091
NM_138108.3	CG3663	73.795	33.7826	53.7888	-1.14639	0.0892626	0.992091
NM_001259488.2	Tab2	1.05959	15.5609	8.31023	4.29545	0.0893563	0.992091
NM_135510.3	CG5731	17.3843	48.8227	33.1035	1.42266	0.0897529	0.992091
NM_206746.2	Lcch3	806.738	1587.79	1197.26	0.975651	0.0897994	0.992091
NM_140661.3	CG9701	4.21641	0.221507	2.21896	-3.49306	0.0898528	1
NM_170029.2	CG31161	5.22304	0.914934	3.06899	-2.29985	0.0899334	1
NM_001299635.1	lolal	4.22803	12.6942	8.46112	1.74865	0.0899512	0.992091
NM_079750.4	Hsp68	197.523	82.3451	139.934	-1.27259	0.0900688	0.992091
NM_079106.3	Ssrp	1726.43	979.85	1353.14	-0.817227	0.0901212	0.992091
NM_137470.2	CG18538	0.82916	8.45941	4.64429	3.01328	0.0903191	1
NM_168277.2	GstO2	50.0186	21.1853	35.6019	-1.20681	0.0903914	0.992091
NM_140322.3	CG10657	36.6697	11.6617	24.1657	-1.66218	0.0904152	0.992091
NM_143454.3	Obp99c	4.19574	12.7094	8.45259	1.6376	0.0904616	0.992091
NM_001043247.2	tefu	124.642	47.2417	85.9417	-1.39935	0.0905291	0.992091
NM_001299705.1	CG30148	0.20546	3.10734	1.6564	3.16224	0.0908789	1
NM_144351.4	pont	485.719	208.356	347.037	-1.21994	0.0912402	0.994532
NM_080188.3	Hsp70Bb	19.6505	2.99521	11.3228	-2.66241	0.091311	0.994532
NM_170182.3	sud1	96.3826	43.789	70.0858	-1.119	0.0914861	0.994532
NM_079663.3	Prx3	409.848	207.616	308.732	-0.978504	0.0914868	0.994532
NM_137077.4	Ctf4	119.927	48.5723	84.2495	-1.30012	0.0915141	0.994532
NM_166605.2	CG30411	4.18411	15.364	9.77406	2.02802	0.0916489	0.994532
NR_133291.1	asRNA:CR46068	14.9554	37.8115	26.3834	1.27397	0.091921	0.9956
NM_168039.3	CG32264	93.1832	196.783	144.983	1.07324	0.0920466	0.9956
NM_079523.3	Edg84A	3.98296	11.8226	7.9028	1.58516	0.0924998	0.998602
NM_078835.3	kek1	145.924	368.8	257.362	1.34226	0.0929102	0.998602
NM_001274989.1	Diap1	0.61638	6.03379	3.32508	2.8671	0.0930651	1
NM_078760.3	GluRIIA	2.93801	9.73415	6.33608	1.69692	0.0931227	0.998602
NM_141698.2	CG8534	5.71921	0.221507	2.97036	-3.994	0.0931401	1
NM_001299649.1	Eip55E	4.17809	0.47192	2.32501	-2.90563	0.0934326	1
NM_001103551.2	CCKLR-17D1	121.391	207.88	164.635	0.782131	0.0935123	0.998602
NM_166120.2	Rif1	180.391	56.7001	118.545	-1.66647	0.0935227	0.998602
NM_141082.2	CG7166	228.768	396.183	312.475	0.795736	0.093793	0.998602
NM_143682.4	Kif3C	39.9205	75.7957	57.8581	0.953228	0.0942706	0.998602
NM_001259295.2	Pdk	58.021	132.008	95.0144	1.18611	0.0943002	0.998602
NM_001298077.1	Smox	126.371	231.891	179.131	0.870537	0.0945891	0.998602
NM_141386.2	CG10298	15.4516	3.58747	9.51954	-2.03527	0.0946324	0.998602
NM_001144406.3	Mrtf	6.35324	0.598495	3.47587	-4.14504	0.0946714	1
NM_078575.3	dy	6.35324	0.598495	3.47587	-4.14504	0.0946714	1
NM_143585.3	CG11318	13.9672	1.40131	7.68427	-3.15684	0.094781	0.998602
NM_165754.2	mlt	0.846812	4.14337	2.49509	3.36757	0.0948556	1
NM_001382126.1	tau	2.7515	11.782	7.26676	1.9026	0.0950069	0.998602
NM_137095.3	RpS23	6.55138	0.834455	3.69292	-3.15635	0.0950835	1
NM_168571.3	Ptip	180.439	85.2267	132.833	-1.0838	0.0952103	0.998602
NM_164685.2	CG31642	8.88334	1.12199	5.00266	-2.71313	0.0952515	1
NM_134890.3	Ccdc85	158.119	281.568	219.844	0.824516	0.095267	0.998602
NM_001275978.2	Orct2	7.39217	1.19699	4.29458	-2.97852	0.0952831	1
NM_079439.4	asf1	15.3994	4.00234	9.70088	-1.95189	0.095464	0.998602
NM_143542.2	Jon99Fii	4.65962	0	2.32981	-4.66963	0.0956004	1
NM_079144.5	Lsp1gamma	8.45046	0.929387	4.68993	-2.92299	0.0956653	1
NR_048005.1	mir-2a-2	0.6237	4.31878	2.47124	2.38529	0.0956774	1
NR_047865.1	asRNA:CR43609	12.2529	2.03692	7.14493	-2.369	0.0958081	0.998602
NM_142669.4	Ktl	7.98358	23.1163	15.5499	1.58635	0.0958875	0.998602
NM_001273089.2	RpL40	2.7502	0	1.3751	-3.89257	0.0959011	1
NM_141378.3	Osi14	2.7502	0	1.3751	-3.89257	0.0959011	1
NR_124141.1	asRNA:CR44996	4.19875	0.457467	2.32811	-2.75535	0.096004	1
NM_079933.4	trbl	85.7364	169.185	127.461	0.976883	0.096008	0.998602
NR_047781.1	mir-4964	9.30158	48.725	29.0133	2.46846	0.0962019	0.998602
NM_001273739.1	l(2)k14505	11.6159	2.28733	6.95161	-2.11254	0.0964304	0.998602
NM_176140.4	lola	21.2836	53.9654	37.6245	1.33054	0.0964522	0.998602
NM_078927.3	cn	8.43411	1.90487	5.16949	-2.23716	0.0964693	1
NM_166824.3	CG11155	69.4349	127.474	98.4544	0.871197	0.0964786	0.998602
NR_124439.1	lncRNA:CR45471	0.83648	6.76083	3.79865	2.77934	0.096553	1
NM_165877.3	CG30203	464.914	188.784	326.849	-1.29981	0.0965573	0.998602
NM_079738.3	DNApol-epsilon255	175.785	45.7627	110.774	-1.93398	0.0965812	0.998602
NM_001103573.2	Ir21a	1.47783	5.58727	3.53255	2.22822	0.0966283	1
NM_001297846.1	ssx	34.7013	116.92	75.8104	1.74234	0.0967015	0.998602
NM_142744.3	mRpL35	263.277	136.314	199.796	-0.951389	0.0967817	0.998602
NM_079973.3	CG10939	592.704	291.812	442.258	-1.02068	0.0968416	0.998602
NM_079245.3	Nmt	666.065	310.144	488.105	-1.09884	0.0968568	0.998602
NM_001202314.2	CG42822	6.46613	20.6383	13.5522	1.725	0.0969504	0.998602
NM_079864.4	Gycbeta100B	640.87	1194.35	917.608	0.898999	0.0971177	0.998602
NM_141937.2	CG17202	250.365	107.6	178.982	-1.21831	0.0971291	0.998602
NM_001042892.3	bun	21.7618	63.941	42.8514	1.49474	0.09721	0.998602
NM_001032102.2	CG33679	38.4111	12.4039	25.4075	-1.61107	0.0972966	0.998602
NM_079111.3	Taldo	2660.59	701.792	1681.19	-1.92208	0.0974525	0.998602
NM_141830.3	CG6790	14.1563	3.62535	8.89084	-1.92544	0.0975784	0.998602
NM_001300185.1	Max	1.87411	8.47036	5.17224	2.23862	0.0981363	1
NR_133522.1	lncRNA:CR32636	3.99028	0.820002	2.40514	-2.60993	0.0981937	1
NM_134845.2	Cyp309a2	4.02989	0	2.01495	-4.48829	0.0982852	1
NR_133447.1	asRNA:CR46097	105.479	54.0013	79.7402	-0.969641	0.0983827	0.999986
NM_139763.3	CG6602	19.5478	6.61783	13.0828	-1.45817	0.0985433	0.999986
NM_165631.2	Ggamma1	1833.44	3311.44	2572.44	0.853218	0.0987123	0.999986
NM_134959.2	CG2816	15.8207	3.87577	9.84822	-1.9859	0.0987248	0.999986
NM_001260296.1	CG5793	0.843799	5.35131	3.09755	2.41559	0.0987314	1
NM_001298798.1	lectin-28C	10.1617	0.598495	5.38012	-4.8636	0.0988909	1
NM_141385.2	CG17917	17.3666	4.18947	10.7781	-1.99666	0.0991286	0.999986
NM_001274858.2	Wbp2	3.36959	12.0387	7.70413	2.07847	0.0992345	0.999986
NM_079463.3	kni	3.58237	0.221507	1.90194	-3.25471	0.0993981	1
NM_001014730.2	CG33557	4.85475	0.47192	2.66333	-2.9533	0.0996473	1
NM_141946.3	CG18549	71.4737	171.867	121.67	1.24358	0.0996641	0.999986
NM_136585.3	FANCI	175.468	78.567	127.018	-1.15702	0.0997093	0.999986
NR_073770.1	asRNA:CR44083	140.903	363.853	252.378	1.36893	0.0997235	0.999986
NM_001382038.1	CG17574	3.7422	0.23596	1.98908	-3.54469	0.099828	1
NR_123780.1	lncRNA:CR44470	3.58237	0.23596	1.90917	-3.24603	0.100006	1
NM_001272904.1	lwr	4.1811	0.443013	2.31206	-2.87241	0.100037	1
NM_001276068.1	His2Av	31.0409	9.23879	20.1398	-1.74831	0.100315	0.999986
NM_057424.4	alphaTub84B	25934.9	12016.5	18975.7	-1.10984	0.100533	0.999986
NM_139693.2	CG10674	25.3592	8.74421	17.0517	-1.47066	0.100845	0.999986
NM_079566.4	betaTub85D	20.8744	6.94522	13.9098	-1.4715	0.100946	0.999986
NM_142568.3	CG7432	11.248	1.34349	6.29577	-2.97779	0.100977	0.999986
NM_001258479.3	Arl4	3.78482	13.892	8.8384	1.88889	0.100988	0.999986
NM_138141.3	CG3770	5.0615	0.66452	2.86301	-2.68397	0.101013	1
NM_001170362.1	CG12567	2.50944	9.70798	6.10871	1.68468	0.101078	0.999986
NM_080496.4	mtSSB	128.931	44.6278	86.7794	-1.53318	0.101118	0.999986
NM_135744.2	CG6180	724.954	367.86	546.407	-0.979665	0.101161	0.999986
NR_048035.1	lncRNA:CR43148	29.6803	72.5825	51.1314	1.33885	0.101346	0.999986
NM_001298120.1	Aladin	49.1333	16.1586	32.6459	-1.60723	0.101355	0.999986
NM_134888.4	CG3165	16.4104	6.06817	11.2393	-1.37925	0.101641	0.999986
NM_136435.4	fa2h	4.79748	13.4419	9.11971	1.52004	0.102005	0.999986
NM_143043.3	CG13640	9.07684	53.7442	31.4105	2.50429	0.102028	0.999986
NM_142857.4	CG17121	73.5154	179.76	126.638	1.27541	0.102289	0.999986
NM_165390.2	Cul2	11.5319	26.3612	18.9466	1.14152	0.10235	0.999986
NM_132320.3	mxc	12.4804	2.80535	7.64285	-2.08467	0.102402	0.999986
NM_140781.4	CG4306	10.4314	3.49878	6.96511	-1.5872	0.102465	0.999986
NM_176127.3	Galphao	1.4675	7.04365	4.25558	1.94388	0.102605	1
NM_141129.3	CG11523	197.289	92.4587	144.874	-1.0974	0.10261	0.999986
NM_139922.3	CG13676	19.5177	4.67858	12.0981	-2.08314	0.102628	0.999986
NR_073973.1	lncRNA:CR43995	2.52278	9.3138	5.91829	2.09132	0.102738	0.999986
NM_143184.2	Mco3	11.043	1.43295	6.23798	-3.148	0.102818	0.999986
NM_141121.4	CG7139	341.743	561.617	451.68	0.716175	0.103037	0.999986
NM_143711.3	Ref1	2533.52	1309.47	1921.5	-0.951611	0.10311	0.999986
NM_140642.3	CG42514	6.46442	21.9666	14.2155	1.64486	0.10311	0.999986
NM_001015405.4	FASN3	86.473	25.1091	55.791	-1.77099	0.103197	0.999986
NM_165703.3	Prosalpha7	348.709	186.937	267.823	-0.898949	0.103421	0.999986
NM_001300339.1	CAH7	10.2919	2.70144	6.49665	-1.77398	0.103454	0.999986
NM_143008.3	CG13618	11.4053	2.50884	6.95706	-2.11109	0.103818	0.999986
NM_001272598.1	CG15760	77.3745	181.27	129.322	1.24576	0.103917	0.999986
NM_139990.3	Cdc6	92.5204	44.5645	68.5425	-1.06624	0.103977	0.999986
NM_080509.3	SNF4Agamma	0.21278	3.89569	2.05424	3.48262	0.104116	1
NM_079021.5	AttA	0.61638	5.14426	2.88032	2.73411	0.104372	1
NM_001260337.1	Nup98-96	0.20546	3.51597	1.86071	3.22647	0.104572	1
NM_001273590.1	AspRS-m	25.2687	9.45756	17.3631	-1.3822	0.10459	0.999986
NM_166271.3	lolal	0.82184	6.85379	3.83781	2.71385	0.104598	1
NM_143592.2	CG1544	56.5679	156.622	106.595	1.4627	0.104768	0.999986
NM_141252.3	CG1124	804.801	361.826	583.313	-1.15263	0.104826	0.999986
NM_170215.2	CG31288	18.8103	2.05137	10.4309	-3.07804	0.10509	0.999986
NM_001298028.1	CG3168	4.00793	0.457467	2.2327	-2.66208	0.105121	1
NM_132405.3	CG2887	4.00061	0.457467	2.22904	-2.65883	0.105411	1
NM_168440.3	Elo68alpha	5.50643	0.221507	2.86397	-3.93529	0.105569	1
NM_057704.5	Odc1	29.6594	94.7351	62.1972	1.65909	0.105689	0.999986
NM_001032399.3	eys	24.5093	74.5283	49.5188	1.60912	0.105826	0.999986
NR_003793.1	snoRNA:Psi28S-1153	6.54536	1.13644	3.8409	-2.20257	0.106011	1
NM_143742.3	TwdlT	2.54173	0	1.27086	-3.86868	0.106097	1
NM_142271.3	CG6126	245.656	123.923	184.789	-0.983746	0.10616	0.999986
NM_001043115.3	Shab	0.846812	4.11446	2.48064	3.35541	0.106174	1
NM_166736.4	ABCD	19.1752	77.4927	48.3339	2.03389	0.106528	0.999986
NR_133193.1	asRNA:CR45871	250.148	89.2329	169.69	-1.4874	0.106633	0.999986
NM_001014659.3	slo	1.69061	7.09796	4.39429	2.16757	0.10666	1
NM_176126.3	Galphao	1.4675	7.88085	4.67417	2.1067	0.106735	1
NM_143148.2	CG5079	14.3157	29.7822	22.049	1.0252	0.106907	0.999986
NM_001298626.1	CG15824	4.01827	0.23596	2.12711	-3.40304	0.106909	1
NM_079961.4	AstA-R1	2.09421	8.89969	5.49695	2.0634	0.107008	0.999986
NM_001272379.1	CG4617	6.5587	0.678974	3.61884	-2.92398	0.107092	1
NR_124415.1	lncRNA:CR44993	3.36788	12.1363	7.75211	1.62925	0.107206	0.999986
NM_001273528.1	TfIIS	31.0349	10.6546	20.8447	-1.52492	0.107363	0.999986
NM_142593.2	CG4459	13.3229	2.2385	7.78068	-2.66978	0.107382	0.999986
NM_137333.4	NiPp1	99.043	214.523	156.783	1.10443	0.107428	0.999986
NM_079473.4	ppl	235.895	141.638	188.766	-0.735129	0.107462	0.999986
NM_001382176.1	CLIP-190	3.38984	13.8107	8.60028	1.85632	0.107494	0.999986
NR_133145.1	asRNA:CR45807	22.0719	44.1192	33.0955	1.00003	0.107634	0.999986
NM_001259026.2	CG5850	2.54173	8.7407	5.64122	1.80033	0.107659	0.999986
NM_142649.4	CG4000	3.76286	0.457467	2.11016	-2.66884	0.107714	1
NR_048278.2	asRNA:CR43159	7.53434	1.80096	4.66765	-1.92439	0.108092	1
NM_001273727.1	CG9265	20.3051	41.1267	30.7159	1.00335	0.108104	0.999986
NM_206770.2	Rcp	60.9741	31.3019	46.138	-0.954039	0.108113	0.999986
NM_001258797.1	Sh	14.3846	35.0179	24.7013	1.2895	0.108173	0.999986
NM_165826.3	Gr47b	11.8274	1.41576	6.62157	-2.89345	0.108256	0.999986
NM_139618.4	Cpr64Ad	54.0288	5.87206	29.9504	-3.22162	0.108323	0.999986
NR_124665.1	asRNA:CR44653	2.5301	0	1.26505	-3.74409	0.108392	1
NM_167054.2	CG12236	72.2153	41.3029	56.7591	-0.798469	0.108773	0.999986
NM_001273896.1	Pdk	0.41092	3.98515	2.19804	2.79425	0.10879	1
NR_073745.1	lncRNA:CR43855	5.88506	33.1044	19.4947	2.57161	0.108811	0.999986
NM_137798.4	GM130	137.476	401.248	269.362	1.5368	0.108845	0.999986
NM_001201666.2	Ranbp16	296.931	639.09	468.01	1.10548	0.108857	0.999986
NM_165461.3	EcR	1.4675	7.01748	4.24249	2.05915	0.109087	1
NM_001275397.1	CG1943	597.337	192.398	394.868	-1.63504	0.109156	0.999986
NM_001299726.1	CG15650	5.47844	0.914934	3.19669	-2.23564	0.109379	1
NM_141483.3	CG2993	71.8569	140.426	106.141	0.977022	0.109911	0.999986
NM_136367.3	CG30431	10.5753	33.2306	21.903	1.63331	0.110067	0.999986
NM_165446.2	ZnT41F	2.94102	8.42777	5.6844	1.7384	0.110551	0.999986
NM_164900.3	bsk	128.026	208.487	168.256	0.695896	0.110652	0.999986
NM_001259675.2	CG43074	2.32464	11.8949	7.10977	2.54929	0.110807	0.999986
NM_057473.4	tam	242.43	105.397	173.914	-1.19879	0.110813	0.999986
NM_164578.4	tutl	4.02559	0	2.01279	-4.4571	0.110888	1
NM_057508.4	Cys	81.199	38.0435	59.6213	-1.09711	0.110928	0.999986
NM_134909.3	CG34393	9.26586	22.3815	15.8237	1.20735	0.110994	0.999986
NR_073657.1	asRNA:CR44053	9.24089	28.9318	19.0863	1.58735	0.111131	0.999986
NM_139626.2	CG1273	9.27619	3.40385	6.34002	-1.57951	0.111189	0.999986
NM_140600.3	CG13067	391.896	150.267	271.081	-1.38468	0.111235	0.999986
NM_169084.2	CG31546	8.86569	1.95644	5.41107	-2.01807	0.111239	1
NM_001273012.1	CG9886	4.18541	11.9691	8.07727	1.38832	0.111252	0.999986
NM_140893.3	Ccdc58	45.3525	100.736	73.0443	1.11342	0.111438	0.999986
NM_168128.3	DnaJ-1	4.00363	0	2.00181	-4.44842	0.111685	1
NM_078909.4	Tsp42Eg	60.1307	123.876	92.0034	1.06709	0.111972	0.999986
NM_143033.3	lili	97.8382	155.37	126.604	0.670095	0.112245	0.999986
NM_137629.2	CG13871	8.68089	0.678974	4.67993	-3.41554	0.112311	1
NM_001298262.1	CG12096	2.52709	7.98673	5.25691	1.7116	0.112313	1
NM_140846.2	CG14089	1.26505	5.54741	3.40623	2.41245	0.112357	1
NM_001298432.1	RpS5a	9.84434	2.71589	6.28012	-1.69552	0.112718	0.999986
NM_140735.3	Edc3	1109.1	2637.29	1873.19	1.24888	0.112719	0.999986
NM_141700.3	CG16904	3.82573	0	1.91286	-4.47459	0.112811	1
NM_141641.4	CG8149	185.795	97.6029	141.699	-0.917681	0.113018	0.999986
NM_001300645.1	fkh	1.05658	5.92988	3.49323	2.17665	0.113269	1
NM_176486.2	Hsp70Bbb	3.52942	0.23596	1.88269	-3.46137	0.113336	1
NM_001104078.2	CG34462	5.44917	15.3964	10.4228	1.66559	0.113524	0.999986
NM_141097.4	CG14569	453.717	88.9199	271.318	-2.34781	0.113917	0.999986
NM_169774.3	CG31249	191.482	99.0925	145.287	-0.946614	0.114296	0.999986
NM_137605.3	CG13872	6.34592	0.834455	3.59019	-3.10026	0.114372	1
NM_164894.2	ova	26.7514	66.5042	46.6278	1.25726	0.114395	0.999986
NR_167859.1	lncRNA:CR46475	0.843799	5.78337	3.31359	2.39723	0.11456	1
NM_001273674.1	sick	5.45046	13.7412	9.59583	1.30407	0.114595	0.999986
NM_137321.3	CG6435	40.7319	89.2833	65.0076	1.15541	0.114783	0.999986
NM_079006.4	cid	29.8117	13.7509	21.7813	-1.13314	0.115017	0.999986
NM_001274266.1	Tudor-SN	131.166	42.3568	86.7612	-1.63688	0.115041	0.999986
NR_124606.1	lncRNA:CR44417	55.9739	113.804	84.8892	1.00585	0.115476	0.999986
NM_001043151.2	CG34116	48.0295	109.789	78.9094	1.16108	0.115638	0.999986
NM_001110990.3	spok	5439.21	1576.51	3507.86	-1.78652	0.115652	0.999986
NM_001032240.2	CG33792	0.41092	4.35042	2.38067	2.84377	0.115708	1
NR_124017.1	lncRNA:CR45006	2.53742	0	1.26871	-3.756	0.116144	1
NM_001275623.1	kmr	9.07675	30.6346	19.8557	1.76721	0.116202	0.999986
NM_169352.3	CG31391	4.64929	0.820002	2.73464	-2.69431	0.116282	1
NM_142793.3	CG7054	58.584	26.805	42.6945	-1.11625	0.116377	0.999986
NR_074072.2	lncRNA:CR44043	5.50643	25.2888	15.3976	2.37328	0.116481	0.999986
NM_001298767.1	Hmgcl	34.7823	16.5879	25.6851	-1.10749	0.116558	0.999986
NM_137227.3	Pex11	141.685	80.3348	111.01	-0.818393	0.116694	0.999986
NM_164316.3	CG31516	5.70457	0.47192	3.08824	-3.19551	0.116983	1
NM_170643.3	mtd	5.04084	17.0294	11.0351	1.61985	0.117102	0.999986
NR_048037.1	lncRNA:CR43241	16.1666	37.2298	26.6982	1.20733	0.117125	0.999986
NM_136074.4	CG10428	39.4265	78.2889	58.8577	0.947135	0.117256	0.999986
NM_142524.4	CG6040	71.2034	32.6454	51.9244	-1.14303	0.117342	0.999986
NM_079232.1	mei-P22	2.91605	0.23596	1.57601	-3.11969	0.117368	1
NM_001260387.2	CG43117	123.791	400.032	261.912	1.68805	0.11739	0.999986
NM_001201761.2	qtc	3.79214	13.3849	8.58852	1.83438	0.117425	0.999986
NM_079412.4	hid	10.1514	1.72048	5.93594	-2.45293	0.117639	0.999986
NM_140842.3	Aldh7A1	265.466	149.259	207.362	-0.827087	0.11777	0.999986
NM_136758.3	CAH13	8.05979	0.66452	4.36215	-3.3669	0.117873	1
NR_133269.1	lncRNA:CR45938	0	4.03399	2.01699	4.40858	0.118081	1
NM_135401.2	CG9289	4.8724	0.23596	2.55418	-3.74153	0.118103	1
NM_001316572.1	FoxP	27.6373	75.8094	51.7234	1.43245	0.118174	0.999986
NM_057856.5	angel	56.5924	105.105	80.8486	0.874486	0.118269	0.999986
NM_140251.3	CG10907	149.037	372.251	260.644	1.31149	0.118313	0.999986
NM_143321.3	CG5590	809.455	331.393	570.424	-1.28709	0.118365	0.999986
NM_138006.2	CG2812	46.1187	89.7927	67.9557	0.942284	0.118558	0.999986
NM_140532.3	Phs	618.425	321.775	470.1	-0.943962	0.118608	0.999986
NM_078739.3	Prx6005	138.245	82.1861	110.216	-0.744435	0.118619	0.999986
NM_165745.3	14-3-3zeta	7.96722	18.8366	13.4019	1.20155	0.118922	0.999986
NM_137738.3	CG17974	0.41092	4.48598	2.44845	2.97259	0.118969	1
NM_078581.3	fw	2.09852	12.5196	7.30904	2.36674	0.119184	0.999986
NM_139868.3	ppk26	19.7237	3.32063	11.5221	-2.60322	0.119204	0.999986
NM_139632.3	Fdx2	160.945	81.0372	120.991	-0.972763	0.119323	0.999986
NM_205871.3	Syt7	35.7989	73.0888	54.4438	0.999226	0.119328	0.999986
NM_001202284.1	kar	1.26505	4.28987	2.77746	2.15301	0.119402	1
NR_048104.1	snoRNA:2R:9445410	9.90893	3.12179	6.51536	-1.51291	0.119536	0.999986
NM_141248.4	Cdep	1.89306	7.49214	4.6926	1.75787	0.119596	1
NM_001104402.2	CG34376	182.982	98.183	140.582	-0.885756	0.11971	0.999986
NM_079140.5	gol	35.0639	8.41332	21.7386	-2.09042	0.120026	0.999986
NM_079587.3	Sodh-2	328.285	911.914	620.099	1.47167	0.120378	0.999986
NM_001144289.2	kis	9.25122	21.6861	15.4687	1.14867	0.120447	0.999986
NM_079405.4	Krn	41.1059	76.25	58.6779	0.871099	0.120552	0.999986
NR_124826.1	lncRNA:CR45414	11.3812	2.96083	7.17099	-1.96047	0.120614	0.999986
NM_001273379.1	CG31712	419.225	700.602	559.913	0.740791	0.120889	0.999986
NM_136869.3	reb	9.95414	2.76199	6.35807	-1.88657	0.120922	0.999986
NM_139974.4	Pus7	151.764	71.2582	111.511	-1.09179	0.120963	0.999986
NM_142853.2	CG6688	0.846812	3.12179	1.9843	3.06697	0.121133	1
NM_001274201.1	CG43742	14.8197	3.72028	9.27	-1.96015	0.121363	0.999986
NM_132955.4	RhoGAP15B	3.60433	0	1.80217	-4.31221	0.121452	1
NM_166463.3	CG10433	15.9465	29.8916	22.919	0.945463	0.12172	0.999986
NM_143271.3	CG14257	7.23451	0.598495	3.9165	-4.43236	0.121758	1
NR_124905.1	asRNA:CR45682	24.5408	8.11681	16.3288	-1.58378	0.122156	0.999986
NM_001276121.1	Inx3	47.024	17.4712	32.2476	-1.43886	0.122166	0.999986
NR_123908.1	lncRNA:CR44662	19.0481	3.15343	11.1008	-2.59814	0.122253	0.999986
NM_136865.3	cuff	100.171	45.5412	72.856	-1.12067	0.122469	0.999986
NM_078997.3	Or49b	6.29598	0.929387	3.61268	-2.48917	0.122728	1
NM_001300169.1	CG7564	25.9557	8.48482	17.2203	-1.58635	0.123067	0.999986
NM_140579.2	ATPsynbetaL	2.71791	0.221507	1.46971	-3.01859	0.123097	1
NM_079394.3	Galphaf	92.2394	256.268	174.254	1.46758	0.123654	0.999986
NM_132518.3	CG9360	31.0109	13.27	22.1405	-1.23303	0.123772	0.999986
NM_001298143.1	CG2972	8.63526	1.82987	5.23256	-1.96552	0.123812	1
NM_169277.2	RpL34b	36.8135	6.06543	21.4395	-2.64726	0.123869	0.999986
NM_137130.3	Had2	41.0553	153.683	97.3692	1.89271	0.124152	0.999986
NM_141883.2	CG3397	0.21278	3.71755	1.96516	3.41095	0.124296	1
NM_166600.3	roh	8.46209	1.87596	5.16903	-2.19919	0.124351	1
NM_142117.2	CG8066	10.4444	2.71589	6.58013	-1.87251	0.124373	0.999986
NM_001298121.1	c11.1	67.7826	32.3227	50.0526	-1.04882	0.124528	0.999986
NM_136965.5	GLS	3.56171	0.443013	2.00236	-2.70581	0.124535	1
NM_001275680.1	pxb	44.5387	100.292	72.4154	1.18762	0.124585	0.999986
NM_057773.4	Mcm2	688.167	274.32	481.243	-1.3277	0.12468	0.999986
NR_123773.1	asRNA:CR44896	38.9143	74.3167	56.6155	0.910297	0.124775	0.999986
NM_206763.2	Fur2	1.47051	7.87537	4.67294	2.53062	0.124809	1
NM_001259343.1	CG43191	125.37	310.834	218.102	1.31691	0.124872	0.999986
NM_057955.4	Orc1	261.28	109.343	185.312	-1.25758	0.124872	0.999986
NM_137981.2	CG11300	4107.88	1231.34	2669.61	-1.73795	0.125005	0.999986
NM_165900.2	DUBAI	80.7952	24.4426	52.6189	-1.7239	0.125115	0.999986
NM_135152.4	Arpc4	405.981	182.24	294.11	-1.15603	0.12512	0.999986
NM_001038727.1	CG4293	2.70026	10.3463	6.52329	1.76923	0.12523	0.999986
NM_133087.3	CG6617	503.596	323.118	413.357	-0.639923	0.12543	0.999986
NM_001103734.2	CG34215	32.2094	116.356	74.2826	1.86052	0.125692	0.999986
NM_001042997.2	CG17528	97.459	217.261	157.36	1.14566	0.125694	0.999986
NM_001103485.3	dlg1	4.82676	11.5171	8.17195	1.27572	0.12571	0.999986
NM_139402.3	Pol31	400.359	111.868	256.114	-1.83753	0.125724	0.999986
NM_143442.3	CG7567	0	3.70036	1.85018	4.28625	0.125811	1
NM_080138.4	comt	10.5296	20.897	15.7133	1.04919	0.125821	0.999986
NM_001298176.1	CG15203	12.6505	3.60816	8.12934	-1.64631	0.125996	0.999986
NM_143764.3	FarO	6.08449	1.66891	3.8767	-2.08881	0.12609	1
NM_079068.5	Fkbp12	1700.71	672.238	1186.47	-1.33959	0.12628	0.999986
NM_142490.3	CG7714	0	2.17795	1.08897	3.57984	0.126664	1
NM_136771.3	Lsm10	7.10146	22.846	14.9737	1.60707	0.126837	0.999986
NM_130670.2	vilya	1.0273	6.44516	3.73623	2.36853	0.126896	1
NM_057492.4	ex	4.86336	0.914934	2.88915	-2.19666	0.126925	1
NM_141578.2	CCT7	1437.88	615.387	1026.64	-1.22372	0.127049	0.999986
NM_057679.5	RnrL	422.942	144.334	283.638	-1.55182	0.127162	0.999986
NM_136803.4	CG13217	3.81281	0	1.9064	-4.37174	0.127329	1
NM_176099.2	CG33140	5.49438	1.15089	3.32264	-2.07399	0.127399	1
NM_078901.3	Act42A	9791.26	4243.28	7017.27	-1.20624	0.127438	0.999986
NM_001259221.2	Rpp25	7.14839	2.55494	4.85166	-1.55571	0.127517	1
NM_057560.4	Vha55	2.51245	7.35111	4.93178	1.60036	0.12753	1
NM_057356.5	RacGAP84C	0	3.657	1.8285	4.26862	0.127656	1
NM_135641.4	Wdr59	1.89908	8.39886	5.14897	2.53101	0.12766	1
NM_176536.2	CG7059	7.80568	20.9142	14.3599	1.39906	0.127773	0.999986
NM_001043099.4	CG34115	3.39586	0	1.69793	-4.25961	0.127938	1
NM_142515.3	CG14286	20.7965	10.3409	15.5687	-0.994076	0.128491	0.999986
NM_166896.3	br	81.0877	223.685	152.387	1.4772	0.128657	0.999986
NM_001300606.1	SppL	3.56602	12.1528	7.85939	1.58202	0.128781	0.999986
NR_073918.1	lncRNA:CR43974	1.05959	8.00195	4.53077	3.3631	0.128879	1
NM_135787.4	Drep4	330.357	767.579	548.968	1.21767	0.128975	0.999986
NM_132853.3	ArgRS	564.211	248.246	406.229	-1.18331	0.129099	0.999986
NM_001144640.2	CG42235	22.3519	6.6694	14.5107	-1.70203	0.129229	0.999986
NM_001275650.1	eff	128.928	38.7838	83.8561	-1.73562	0.12929	0.999986
NM_001298371.1	Chc	5.07786	0.47192	2.77489	-3.0187	0.129292	1
NM_139461.2	CG15877	41.8967	17.8693	29.883	-1.20035	0.129519	0.999986
NM_001259877.1	CG13024	6.57593	1.15089	3.86341	-2.33585	0.129793	1
NM_165215.1	Rsph9	1.25773	6.5518	3.90477	2.63625	0.129808	1
NM_139977.3	GstO3	38.3544	20.1781	29.2663	-0.902142	0.129934	0.999986
NM_165222.2	qua	6.13703	0.886027	3.51153	-2.65707	0.129957	1
NM_078823.4	mre11	276.013	505.05	390.531	0.864766	0.130264	0.999986
NM_170229.3	msi	21.2466	44.5938	32.9202	1.01589	0.130278	0.999986
NM_001144681.3	Tlk	21.9276	9.02824	15.4779	-1.26261	0.130342	0.999986
NM_139615.3	Cpr64Aa	3.3373	0	1.66865	-4.23373	0.130754	1
NM_001103650.2	Btk29A	6.3442	20.3715	13.3579	1.72806	0.130822	0.999986
NM_001273974.1	Mtor	23.0677	4.64693	13.8573	-2.383	0.131042	0.999986
NM_001273058.1	toc	1.46018	6.33304	3.89661	1.83387	0.131063	1
NM_057288.4	mago	669.11	379.555	524.332	-0.822134	0.131311	0.999986
NM_131982.3	CG3323	25.7042	10.8788	18.2915	-1.27903	0.131953	0.999986
NM_164659.3	obst-E	14.5698	5.29974	9.93479	-1.34774	0.132064	0.999986
NM_176726.2	Nna1	0.61638	4.82234	2.71936	2.54263	0.132732	1
NM_136342.2	dpr12	25.5099	50.5319	38.0209	0.968646	0.132835	0.999986
NR_123973.1	asRNA:CR44431	51.8598	18.1701	35.015	-1.53408	0.132921	0.999986
NR_123796.1	lncRNA:CR45517	9.04446	2.92919	5.98683	-1.55109	0.132949	0.999986
NM_167355.2	CG32639	10.577	2.1924	6.38468	-2.1264	0.133018	0.999986
NM_001298097.1	Rbm13	5.23467	1.12199	3.17833	-2.08798	0.133057	1
NM_136891.4	Prp8	659.645	294.052	476.848	-1.16562	0.133164	0.999986
NM_206002.2	mdy	0.41092	3.55035	1.98063	2.66214	0.13343	1
NM_001299867.1	SERCA	48.8599	94.7588	71.8094	0.92804	0.133463	0.999986
NM_136443.3	CG1620	5.90099	1.74939	3.82519	-1.7092	0.133516	1
NM_142502.1	CG14292	5.29365	0.598495	2.94607	-3.87064	0.133528	1
NM_206133.3	CG33459	15.48	4.16056	9.82029	-1.76957	0.133654	0.999986
NM_165027.2	CG31849	207.262	117.177	162.22	-0.811298	0.133655	0.999986
NM_001104211.2	CG34357	18.3947	73.9677	46.1812	2.04876	0.134131	0.999986
NM_206115.3	CG33468	7.82375	1.19699	4.51037	-2.96505	0.134268	1
NM_001274928.1	CG43680	0.6237	3.86131	2.24251	2.20967	0.134501	1
NM_001201816.3	CG32982	4.02989	0.221507	2.1257	-3.51091	0.134503	1
NM_141661.2	CG8312	11.3174	28.4524	19.8849	1.25083	0.13482	0.999986
NM_141881.2	CG18547	43.2708	23.1046	33.1877	-0.922	0.135068	0.999986
NM_001273825.1	CG43646	4.00061	9.28763	6.64412	1.46001	0.135107	0.999986
NM_079010.4	AGO1	109.316	267.206	188.261	1.28821	0.135123	0.999986
NR_133401.1	asRNA:CR46081	84.3731	46.5971	65.4851	-0.846027	0.135141	0.999986
NM_001170011.1	CG5910	0.20546	3.48159	1.84352	3.33711	0.135205	1
NM_001258705.2	CG43156	5.48836	0.914934	3.20164	-2.49835	0.135242	1
NR_123915.1	asRNA:CR44961	78.3252	143.677	111.001	0.869216	0.135344	0.999986
NM_001297788.1	unc-13	65.3457	145.675	105.51	1.14047	0.135915	0.999986
NM_141873.3	CG14731	4.23837	0.221507	2.22994	-3.55172	0.135981	1
NM_136511.3	Nup50	401.183	203.465	302.324	-0.980289	0.136446	0.999986
NM_001043144.2	CG4998	3.39155	0	1.69578	-4.21524	0.136457	1
NM_133074.3	Xrcc2	7.8061	1.40131	4.6037	-2.21646	0.136479	1
NM_001043106.2	CG9380	0.843799	4.38481	2.6143	2.08659	0.136527	1
NM_137936.3	CG9863	3.97865	0.221507	2.10008	-3.49079	0.136604	1
NM_001273050.1	Sf3b2	44.8338	22.5424	33.6881	-0.976981	0.136709	0.999986
NM_168104.2	CG32237	4.01525	0.443013	2.22913	-2.73254	0.136715	1
NM_136263.2	CG8665	41.3212	77.3486	59.3349	0.911256	0.137117	0.999986
NM_137184.2	CG8152	42.4088	77.9478	60.1783	0.851592	0.137305	0.999986
NM_138057.1	Ir60a	7.6213	0.598495	4.1099	-4.43822	0.137471	1
NM_165132.3	CG18109	7.6213	0.598495	4.1099	-4.43822	0.137471	1
NM_001038882.3	CG4622	40.2986	12.895	26.5968	-1.57685	0.137475	0.999986
NR_167861.1	lncRNA:CR46475	0.41824	3.53042	1.97433	2.49666	0.13757	1
NM_137259.4	krimp	2.90572	10.0244	6.46507	1.55929	0.137676	0.999986
NM_137489.4	Ttd14	26.5114	51.2453	38.8783	0.984459	0.137747	0.999986
NM_140231.2	CG6071	13.2811	4.96611	9.12361	-1.33824	0.137815	0.999986
NM_206121.3	CG33461	3.36227	0	1.68114	-4.20161	0.137964	1
NM_001272441.2	Bx42	13.2389	4.93994	9.08942	-1.36687	0.137985	0.999986
NR_124887.1	lncRNA:CR45251	0.42556	5.24543	2.83549	3.09601	0.138036	1
NM_001299208.1	CG14464	7.68986	23.2214	15.4556	1.48357	0.138109	0.999986
NM_139921.4	mus301	65.5744	27.7543	46.6643	-1.24569	0.138252	0.999986
NM_166932.2	Cyp4d1	18.6628	5.46694	12.0649	-1.76097	0.138328	0.999986
NM_079833.2	Nlp	5.05117	1.15089	3.10103	-2.01108	0.138376	1
NM_136471.4	U2A	132.994	68.8794	100.937	-0.939606	0.138389	0.999986
NM_079549.3	puc	60.1898	139.12	99.6548	1.18256	0.138469	0.999986
NM_139911.3	Pop4	213.003	581.232	397.117	1.44776	0.138584	0.999986
NM_057401.4	aurA	120.841	75.1741	98.0075	-0.689044	0.138621	0.999986
NR_133471.1	lncRNA:CR46078	5.04084	16.0051	10.523	1.52433	0.138841	0.999986
NM_001043267.3	Gfrl	0.83648	4.43638	2.63643	2.15346	0.138965	1
NM_138093.4	CG4681	5.62233	0.47192	3.04713	-3.28049	0.139062	1
NM_143685.3	Actbeta	430.786	776.192	603.489	0.845051	0.139081	0.999986
NM_143214.2	CG6154	149.841	283.737	216.789	0.923197	0.139164	0.999986
NM_140422.3	CG17359	57.5878	115.716	86.6521	0.98689	0.139201	0.999986
NR_167852.1	lncRNA:CR46472	13.7544	1.19699	7.47572	-3.69602	0.139217	0.999986
NM_001298997.1	CG33090	2.73255	7.97227	5.35241	1.57591	0.139376	1
NM_134644.4	CG11374	5.88334	13.3216	9.60248	1.17612	0.139755	0.999986
NM_136704.3	magu	2.0912	9.21339	5.6523	1.97841	0.139866	0.999986
NM_001369977.1	beat-Vc	431.603	1030.03	730.816	1.25446	0.14002	0.999986
NM_165796.3	CG7220	2.5314	10.508	6.51972	1.81163	0.140231	0.999986
NM_001300306.1	pch2	23.7358	12.5938	18.1648	-0.961306	0.14046	0.999986
NM_143322.2	CG12883	138.84	71.2769	105.059	-0.940203	0.140599	0.999986
NM_080363.8	Gr33a	0.846812	3.89569	2.37125	3.36111	0.140625	1
NM_001103809.3	CG13185	113.344	52.5977	82.971	-1.08334	0.14073	0.999986
NM_140293.3	CG5645	184.287	98.8054	141.546	-0.885288	0.140741	0.999986
NM_167482.4	Muc14A	3.16413	15.2933	9.2287	2.44543	0.140775	0.999986
NM_079728.5	Dph5	896.229	525.411	710.82	-0.770118	0.140797	0.999986
NR_047955.1	asRNA:CR31845	2.50944	9.74783	6.12864	1.80279	0.141021	0.999986
NM_166676.2	CG13585	2.2747	9.15207	5.71339	1.8338	0.14112	0.999986
NM_001316415.1	Sod3	7.05884	1.35795	4.20839	-2.30378	0.141164	1
NM_141621.2	HP1e	5.91864	1.12199	3.52032	-2.11563	0.14126	1
NM_001144441.2	CG13305	24.3543	10.2549	17.3046	-1.26077	0.141448	0.999986
NM_132819.3	Alp11	10.1915	1.57945	5.88546	-2.61834	0.141757	0.999986
NM_135398.3	CG17834	1.8711	7.09249	4.48179	1.68887	0.141814	1
NM_141906.4	CG4860	75.9539	30.3217	53.1378	-1.33376	0.141906	0.999986
NR_003724.1	snoRNA:Psi18S-531	164.003	55.0734	109.538	-1.57253	0.141963	0.999986
NM_168770.2	CG32199	5.49911	0.834455	3.16678	-2.87725	0.142241	1
NM_078844.4	Rnmt	175.643	85.0993	130.371	-1.03337	0.142281	0.999986
NM_167984.3	PAN3	6.07546	24.3098	15.1926	1.92068	0.142379	0.999986
NM_001169249.3	dlg1	6.10946	1.35795	3.73371	-1.87414	0.142684	1
NM_078495.3	Gr5a	4.65962	0.598495	2.62906	-3.67657	0.142697	1
NM_141794.2	CG6689	129.625	247.207	188.416	0.92297	0.142728	0.999986
NM_165098.2	CG31832	0.63102	5.8955	3.26326	2.82837	0.142766	1
NM_164780.3	Cka	3.5587	13.5857	8.57221	1.80849	0.142829	0.999986
NM_143414.4	dgt6	120.39	68.1477	94.269	-0.806902	0.142969	0.999986
NM_133102.3	htk	13.7549	4.5231	9.139	-1.55887	0.143026	0.999986
NR_124961.1	lncRNA:CR45179	0.846812	5.62242	3.23461	3.7714	0.14309	1
NM_168477.3	CG42255	19.5349	51.1507	35.3428	1.41716	0.143298	0.999986
NM_001300405.1	Mf	0.846812	5.60796	3.22739	3.76752	0.143491	1
NM_001014589.4	scaf6	23.4756	6.66042	15.068	-1.76059	0.143777	0.999986
NR_074039.1	lncRNA:CR43653	13.2626	29.6384	21.4505	1.29331	0.143792	0.999986
NM_168244.2	CG32368	2.32464	0	1.16232	-3.60614	0.143905	1
NR_124352.1	lncRNA:CR44900	2.32464	0	1.16232	-3.60614	0.143905	1
NR_124786.1	lncRNA:CR45740	2.32464	0	1.16232	-3.60614	0.143905	1
NM_001015360.3	CG41099	3.55138	10.9104	7.23091	1.40262	0.143912	0.999986
NM_001258807.3	ari-1	172.072	481.841	326.956	1.48984	0.14401	0.999986
NM_001103544.2	upd3	9.07847	2.48891	5.78369	-1.93654	0.144033	0.999986
NM_142184.2	CG4338	191.47	93.4783	142.474	-1.02801	0.144059	0.999986
NM_140051.3	Cpsf5	158.565	282.933	220.749	0.838248	0.144345	0.999986
NM_001275699.1	CG44044	6.52038	1.59391	4.05715	-1.75813	0.144433	1
NM_132162.4	Atg5	156.387	248.375	202.381	0.660812	0.144466	0.999986
NM_135440.2	Shawl	138.371	404.905	271.638	1.55138	0.144575	0.999986
NM_001103392.2	CG3655	4.64757	1.27747	2.96252	-2.01502	0.144832	1
NM_001038713.4	RhoGAP102A	2.31732	6.95693	4.63713	1.90236	0.144862	1
NM_080081.3	net	1.65832	7.81208	4.7352	1.95354	0.145281	1
NM_167320.2	CG32655	16.4556	53.5384	34.997	1.70668	0.145301	0.999986
NM_057655.4	ND-ACP	4.63163	1.07042	2.85102	-2.18635	0.145375	1
NM_079177.4	Drs	1.05227	4.93096	2.99162	2.82958	0.145653	1
NM_135194.3	Phf5a	107.571	53.277	80.4239	-1.02666	0.146087	0.999986
NM_134806.3	CG15382	75.2478	24.4715	49.8597	-1.61791	0.146204	0.999986
NM_140836.2	CG14082	10.5417	32.1914	21.3665	1.6904	0.146211	0.999986
NM_001104200.3	nvd	300.313	129.589	214.951	-1.21498	0.146352	0.999986
NM_001299411.1	CG42700	11.8554	1.29192	6.57364	-3.18848	0.146474	0.999986
NM_143275.3	CG14259	2.11617	0	1.05809	-3.58215	0.146506	1
NM_001104052.2	CG13288	9.31493	0.820002	5.06746	-3.69119	0.146978	1
NM_164763.2	Tep2	2.92768	0.221507	1.57459	-3.21205	0.146991	1
NM_135939.3	pkaap	82.2391	162.673	122.456	1.00128	0.147471	0.999986
NM_001103515.2	CG43737	3.78482	0.678974	2.2319	-2.16955	0.147674	1
NM_136773.3	CG12343	241.277	495.562	368.42	1.03215	0.14785	0.999986
NM_135277.3	santa-maria	6.97694	1.15089	4.06392	-2.29928	0.148001	1
NM_140812.3	CG3902	941.77	455.677	698.723	-1.04675	0.148139	0.999986
NM_001272415.1	CG12659	94.1495	50.2073	72.1784	-0.90167	0.14823	0.999986
NM_001038860.2	CG33460	23.1462	6.32756	14.7369	-1.82356	0.148259	0.999986
NM_001273912.1	Mef2	1.03462	5.62789	3.33126	2.10173	0.148285	1
NM_001259329.2	stan	8.01587	2.47446	5.24516	-1.79956	0.14835	1
NM_137111.3	Arc1	105.412	48.5762	76.9941	-1.09566	0.148436	0.999986
NM_001299919.1	Start1	3.302	0.221507	1.76175	-3.36878	0.148727	1
NM_001382052.1	Pi4KIIalpha	4.85776	0.47192	2.66484	-2.94827	0.148729	1
NM_142963.3	Kal1	6.94164	1.60836	4.275	-1.82439	0.148787	1
NM_001260355.2	crb	2.08689	0	1.04345	-3.56188	0.149084	1
NM_135674.4	CG14937	28.8667	14.3694	21.618	-1.00736	0.149122	0.999986
NM_001274059.1	igl	10.6571	27.8848	19.271	1.32198	0.14916	0.999986
NM_142741.4	Qsox2	14.3115	3.70309	9.0073	-1.90438	0.149197	0.999986
NM_166241.3	CG30105	172.804	87.0569	129.931	-0.995413	0.149434	0.999986
NM_139981.4	rhea	15.6682	2.48891	9.07854	-2.70086	0.149937	0.999986
NM_001298424.1	Rrp45	1.0639	8.14845	4.60617	2.69527	0.15037	1
NM_001104169.3	Rad9	6.33387	1.59391	3.96389	-1.77837	0.150388	1
NM_136391.4	CG9436	173.265	99.759	136.512	-0.78774	0.150403	0.999986
NM_079231.4	Neos	5.66625	1.35795	3.5121	-1.80685	0.15046	1
NM_001103989.1	CG34263	10.2772	4.20666	7.24194	-1.26999	0.15056	0.999986
NM_143627.3	CG11563	75.1866	45.9064	60.5465	-0.722943	0.150943	0.999986
NM_132877.2	CG8958	6.9313	13.8478	10.3896	1.12916	0.150964	0.999986
NR_133092.1	asRNA:CR46066	39.5483	75.4824	57.5153	0.903214	0.151001	0.999986
NM_001103572.2	CG34334	0	2.77371	1.38685	3.95248	0.151083	1
NM_139734.3	mad2	233.252	133.929	183.591	-0.798628	0.151287	0.999986
NM_001298095.2	Ppt1	0.846812	2.7909	1.81885	2.85022	0.151672	1
NM_079755.2	Orct	2.73556	0.221507	1.47853	-2.88294	0.151757	1
NM_206420.2	CG43980	2.74288	0.23596	1.48942	-2.87855	0.15203	1
NM_001103505.3	Nna1	12.436	3.85233	8.14418	-1.52381	0.152068	0.999986
NM_137323.4	CG8910	232.506	390.29	311.398	0.752562	0.152114	0.999986
NM_139703.4	Membrin	66.1472	37.8357	51.9915	-0.777588	0.152444	0.999986
NM_140748.2	CG6034	4.85776	0.834455	2.84611	-2.69258	0.152468	1
NR_125033.1	lncRNA:CR45674	6.96661	25.4732	16.2199	1.95789	0.152676	0.999986
NR_124010.2	lncRNA:CR45345	9.31493	0.693427	5.00418	-3.53828	0.152702	1
NM_141574.4	CG13318	6.3386	0.47192	3.40526	-3.39557	0.153247	1
NM_168004.2	RpL28	69.7431	19.8164	44.7798	-1.82612	0.15328	0.999986
NM_001272859.1	galectin	2.50944	0	1.25472	-3.92047	0.153307	1
NM_139551.3	CG14961	2.31431	6.6233	4.46881	1.50789	0.153392	1
NM_079621.3	Adgf-D	107.927	255.661	181.794	1.23563	0.153491	0.999986
NM_136267.5	Lamp1	1480.91	3172.78	2326.84	1.09817	0.153627	0.999986
NM_001103824.1	CG17574	0	1.95644	0.978221	3.41839	0.153651	1
NM_001043262.2	Dys	3.58237	0.457467	2.01992	-2.46677	0.153711	1
NM_140761.3	TrpRS-m	33.6718	16.0437	24.8578	-1.05911	0.153758	0.999986
NM_169576.3	CG31321	30.4634	14.2049	22.3341	-1.03621	0.153878	0.999986
NM_001316505.1	BomBc3	0.21278	2.42836	1.32057	2.77937	0.154092	1
NM_135046.5	CG8891	218.36	116.525	167.442	-0.91653	0.15432	0.999986
NM_137299.4	CG5065	0.6237	4.50591	2.5648	2.38524	0.154445	1
NM_001043236.4	CG12817	57.8411	104.863	81.3522	0.826801	0.154483	0.999986
NM_139780.3	Sf3b6	967.565	503.096	735.33	-0.94203	0.154498	0.999986
NM_135892.4	NC2beta	33.8248	16.3024	25.0636	-1.05155	0.154681	0.999986
NM_001299960.1	klar	3.17877	0	1.58939	-4.1114	0.154805	1
NM_080141.4	Men	3.17877	0	1.58939	-4.1114	0.154805	1
NM_137071.5	CG13344	99.7227	178.179	138.951	0.827709	0.154911	0.999986
NM_137999.3	DNAlig1	310.639	131.075	220.857	-1.24549	0.155006	0.999986
NM_001298197.1	CG1572	0.41824	3.15343	1.78584	2.35932	0.155015	1
NM_078670.3	Dhc16F	2.31732	8.55434	5.43583	2.09664	0.155146	1
NM_057599.4	Cks30A	549.182	303.724	426.453	-0.854598	0.155219	0.999986
NR_048318.1	mir-929	0.63102	3.97344	2.30223	2.21576	0.15536	1
NM_132941.3	ppk28	10.9418	26.2545	18.5982	1.2522	0.155436	0.999986
NM_141134.2	laza	4.98228	17.531	11.2566	1.70907	0.155442	0.999986
NM_001169527.2	Dif	44.1347	90.6886	67.4116	1.04621	0.155607	0.999986
NM_001258480.1	ABCD	1.05227	6.81941	3.93584	3.14373	0.155773	1
NM_143140.1	MED28	49.0665	22.167	35.6168	-1.10037	0.155844	0.999986
NM_001275480.2	CG45050	1.47051	6.30139	3.88595	2.20502	0.15592	1
NM_134960.4	CG2818	164.043	52.8103	108.427	-1.63095	0.156076	0.999986
NM_165075.3	NimB2	194.289	530.732	362.51	1.44614	0.156105	0.999986
NM_143534.3	CG15533	0	3.19406	1.59703	4.13008	0.156203	1
NM_058115.5	Taf10	144.912	63.1034	104.008	-1.19945	0.15622	0.999986
NR_124517.1	lncRNA:CR45318	6.77449	0.598495	3.68649	-4.26335	0.156485	1
NR_167811.1	lncRNA:CR46216	6.77449	0.598495	3.68649	-4.26335	0.156485	1
NM_166487.4	CG13492	18.6299	1.19699	9.91342	-4.09486	0.156608	0.999986
NM_141913.3	Cyp313a3	9.31493	0.443013	4.87897	-4.05411	0.156813	1
NM_001274185.2	RIC-3	0.20546	2.71042	1.45794	2.83628	0.156837	1
NM_167564.2	Fim	0.20546	2.71042	1.45794	2.83628	0.156837	1
NM_169357.2	MED7	150.797	270.057	210.427	0.832195	0.156869	0.999986
NM_001300447.1	Hmx	10.1217	27.9215	19.0216	1.48382	0.156883	0.999986
NM_166066.3	ave	50.9957	13.9209	32.4583	-1.88803	0.156965	0.999986
NR_124495.1	lncRNA:CR44294	1.48515	7.12139	4.30327	2.37193	0.157433	1
NM_164550.2	CG31777	11.2037	2.58384	6.89376	-2.05498	0.157486	0.999986
NM_001274874.2	CG10089	50.3596	99.0538	74.7067	1.0077	0.157493	0.999986
NM_078704.4	dod	385.201	213.903	299.552	-0.84806	0.15756	0.999986
NM_001111011.3	ATbp	64.6745	105.751	85.2127	0.699607	0.157599	0.999986
NM_142764.3	CG5391	6.96962	1.19699	4.08331	-2.79315	0.157647	1
NR_133163.1	lncRNA:CR45982	4.01827	0.457467	2.23787	-2.62694	0.158107	1
NM_141048.2	CG7324	3.55138	10.7178	7.13461	1.37936	0.158151	0.999986
NM_130619.5	CG4194	5.04557	1.07042	3.05799	-2.26386	0.158241	1
NM_001260007.1	CG11000	423.704	856.704	640.204	1.0181	0.158255	0.999986
NM_079972.4	Hmgs	16.3101	34.9437	25.6269	1.02575	0.158397	0.999986
NM_140637.3	GluRS-m	122.145	191.627	156.886	0.641084	0.158978	0.999986
NM_001272769.1	CG43759	255.968	76.5164	166.242	-1.74501	0.159057	0.999986
NM_001276223.2	sip3	41.2235	78.1439	59.6837	0.903382	0.159087	0.999986
NM_142660.4	CG17272	126.502	60.5957	93.5489	-1.06558	0.159866	0.999986
NM_079194.2	Akh	145.565	333.819	239.692	1.19013	0.160019	0.999986
NM_136550.4	CG8736	6.35324	0.693427	3.52333	-2.9108	0.160071	1
NM_079867.3	mRpL32	53.3374	28.5797	40.9586	-0.921619	0.160168	0.999986
NM_001169647.3	CG9005	15.0294	55.5245	35.277	1.92737	0.160224	0.999986
NM_078984.4	SmF	119.765	51.6433	85.704	-1.22574	0.160426	0.999986
NM_167941.3	CG1275	23.3952	56.7852	40.0902	1.22065	0.160471	0.999986
NM_001169873.1	nab	3.17145	0.598495	1.88497	-3.05346	0.160526	1
NM_165804.2	CG30016	3.17145	0.598495	1.88497	-3.05346	0.160526	1
NM_139496.3	spz5	13.7424	4.20666	8.97453	-1.59487	0.160532	0.999986
NM_142263.4	CG5013	64.862	33.2837	49.0729	-0.960936	0.160706	0.999986
NM_141338.3	Sec20	3.56472	8.24612	5.90542	1.32254	0.161018	0.999986
NM_176714.3	CG10962	159.1	33.8591	96.4797	-2.22783	0.161182	0.999986
NM_166220.3	CG30458	2.97461	0	1.4873	-4.1038	0.161242	1
NM_001316410.1	udd	11.3278	24.3063	17.817	1.0362	0.161249	0.999986
NM_139775.2	Prdm13	31.6561	10.4448	21.0504	-1.5624	0.161307	0.999986
NM_167872.2	Myo61F	5.21702	1.51343	3.36522	-1.94154	0.161535	1
NM_142632.3	MFS9	89.5545	16.7337	53.1441	-2.41052	0.161663	0.999986
NM_130505.3	CG13359	4.22373	0.47192	2.34782	-2.72953	0.16171	1
NM_001297857.1	inc	8.24458	2.28733	5.26596	-1.67235	0.161819	1
NM_079392.4	Su(P)	296.34	476.336	386.338	0.679318	0.161872	0.999986
NM_001299891.1	Mlp60A	1.89607	0	0.948035	-3.40333	0.162067	1
NM_001273096.1	CG15431	14.3786	32.1953	23.287	1.13317	0.162421	0.999986
NM_001273749.1	step	88.5949	165.85	127.223	0.885286	0.162422	0.999986
NM_166897.2	br	6.1241	13.6236	9.87385	1.26666	0.162458	0.999986
NR_048296.1	lncRNA:CR32027	16.8846	3.98242	10.4335	-1.95783	0.162459	0.999986
NM_001103879.4	CG34460	4.64197	1.05596	2.84896	-2.1075	0.162725	1
NM_140609.3	CG4982	4.02559	0.598495	2.31204	-3.46155	0.16275	1
NR_124973.1	lncRNA:CR44567	1.47783	5.57632	3.52708	2.03765	0.16297	1
NM_001275941.1	orb	78.6606	227.213	152.937	1.5398	0.163065	0.999986
NM_135783.3	CG16820	1.05959	3.78084	2.42021	2.37105	0.163241	1
NM_001298391.1	Had1	4.16345	0.914934	2.53919	-2.04234	0.16326	1
NM_165832.4	CG30026	0	3.0585	1.52925	4.00935	0.163376	1
NM_001170386.2	CG42598	0.843799	4.30159	2.57269	2.10076	0.163421	1
NM_057629.4	Pka-C1	11.9808	27.1054	19.5431	1.09683	0.163639	0.999986
NM_001272548.1	cac	9.93561	32.4129	21.1743	1.80883	0.163953	0.999986
NM_136851.2	CG13196	4.84872	1.4185	3.13361	-2.10735	0.164065	1
NM_143130.4	CHKov2	14.1883	30.5053	22.3468	1.04802	0.164079	0.999986
NM_001273842.1	CG11125	9.05781	17.0302	13.044	1.06024	0.164461	0.999986
NM_136685.3	Lime	8.22563	16.1785	12.2021	1.11283	0.164541	0.999986
NM_137430.2	CG14490	27.7032	10.603	19.1531	-1.38779	0.164722	0.999986
NM_001103928.2	CG30288	3.57505	0.457467	2.01626	-2.48143	0.164781	1
NM_168645.2	Diap1	3.57505	0.457467	2.01626	-2.48143	0.164781	1
NM_001272140.1	CG11360	6.70949	15.8215	11.2655	1.11593	0.164797	0.999986
NM_001299868.1	CG3735	0.20546	2.72487	1.46517	2.85004	0.165054	1
NM_080380.3	mRpS17	66.8691	39.2976	53.0833	-0.760219	0.165185	0.999986
NM_141769.4	CG4511	16.0168	43.9535	29.9851	1.38969	0.165206	0.999986
NM_134725.2	TBC1D23	66.6925	105.885	86.2887	0.656158	0.165304	0.999986
NM_001258507.1	Mitf	8.24199	26.1033	17.1726	1.77982	0.165392	0.999986
NM_001260147.1	Octbeta2R	5.06882	12.6048	8.83679	1.29757	0.165412	0.999986
NM_079740.4	Rpt5	638.804	370.293	504.548	-0.78709	0.165492	0.999986
NR_047801.1	asRNA:CR43152	4.44684	0.598495	2.52267	-3.60536	0.165579	1
NM_141306.3	CG12171	381.157	226.512	303.834	-0.74703	0.165813	0.999986
NM_001276129.1	Rpn2	2.72222	0.221507	1.47186	-3.10975	0.165833	1
NM_078638.4	disco	4.43952	0.598495	2.51901	-3.60263	0.165895	1
NR_125006.1	lncRNA:CR44677	4.43952	0.598495	2.51901	-3.60263	0.165895	1
NM_001298260.1	MFS10	7.15571	14.996	11.0759	1.05489	0.165936	0.999986
NM_001273824.1	Tsp42Ee	3.95799	10.2541	7.10606	1.2991	0.165963	0.999986
NM_142745.4	CG6028	286.232	177.449	231.841	-0.689318	0.166081	0.999986
NR_073678.1	lncRNA:CR44219	10.7992	2.95185	6.87554	-1.79471	0.16622	0.999986
NM_001300202.2	CG4074	2.32464	7.1042	4.71442	1.87356	0.166243	1
NM_001299768.1	Tango11	2.11617	6.91981	4.51799	1.6983	0.166254	1
NM_169266.2	pasi2	5.22304	11.6843	8.45369	1.17399	0.166595	0.999986
NM_132949.2	CG4880	2.72222	0.23596	1.47909	-3.09957	0.166637	1
NM_176131.5	lola	258.655	443.49	351.072	0.780566	0.166924	0.999986
NM_001276084.1	dsd	16.0834	4.22385	10.1536	-1.91102	0.166931	0.999986
NM_001201703.3	para	21.3443	58.1096	39.7269	1.4841	0.167336	0.999986
NM_165241.3	CG31785	32.853	81.856	57.3545	1.33706	0.167416	0.999986
NM_001273770.2	RNASEK	13.4767	4.16056	8.81861	-1.53158	0.167612	0.999986
NR_048451.1	mir-998	4.58169	15.7418	10.1617	1.66475	0.167769	0.999986
NM_057695.4	CG4038	129.543	54.2139	91.8787	-1.25348	0.167808	0.999986
NM_001300565.1	spas	9.06684	1.70603	5.38644	-2.32145	0.167905	1
NM_078778.5	wg	44.5439	21.2802	32.9121	-1.03983	0.168022	0.999986
NR_125135.1	asRNA:CR45195	252.705	720.937	486.821	1.50974	0.168027	0.999986
NM_001298663.1	Drgx	5.89066	15.8051	10.8479	1.34313	0.168041	0.999986
NM_141746.4	Cyp12e1	293.008	537.448	415.228	0.87123	0.16805	0.999986
NM_001272264.1	sgg	3.37691	12.9364	8.15666	2.09518	0.168225	0.999986
NM_001202364.1	gro	16.9514	34.4249	25.6881	0.959584	0.16847	0.999986
NM_169594.3	Cad88C	11.183	3.06398	7.12349	-1.70324	0.168723	0.999986
NM_142261.3	CG10264	4.8414	1.52788	3.18464	-1.70063	0.168745	1
NM_001273085.1	ed	4.23105	0.820002	2.52552	-2.52229	0.168805	1
NR_124629.1	lncRNA:CR44506	9.49069	23.4394	16.4651	1.40344	0.168854	0.999986
NM_141527.3	tex	88.2296	47.6929	67.9613	-0.892538	0.168874	0.999986
NR_123928.1	asRNA:CR45000	63.3338	139.424	101.379	1.11297	0.16919	0.999986
NM_168307.3	Galk	4.23105	0.47192	2.35148	-2.74233	0.169264	1
NR_124613.1	lncRNA:CR45310	4.23105	0.47192	2.35148	-2.74233	0.169264	1
NM_135191.3	Daxx	10.6894	28.9313	19.8104	1.34969	0.169397	0.999986
NM_001014613.3	hth	78.3296	188.075	133.202	1.25287	0.169624	0.999986
NM_168859.2	ZnT77C	5.04557	0.929387	2.98748	-2.12384	0.169647	1
NM_143526.2	CG9737	3.95368	12.2828	8.11826	1.68783	0.169661	0.999986
NM_165540.3	Cyt-b5	1.47482	5.97324	3.72403	1.71304	0.169735	1
NM_136136.3	CG10166	148.993	79.8684	114.431	-0.898619	0.169954	0.999986
NM_057925.3	Lcp65Ag1	0.843799	10.1744	5.50911	3.3412	0.169956	0.999986
NM_138087.6	ITP	67.0088	130.096	98.5523	0.942675	0.170023	0.999986
NM_142780.3	CG13855	22.9187	12.47	17.6943	-0.88694	0.170053	0.999986
NM_132633.4	CG4332	252.194	149.789	200.992	-0.748215	0.170091	0.999986
NM_170073.2	CG42827	1.05959	8.97743	5.01851	3.48853	0.170269	1
NR_073617.1	lncRNA:CR44024	140.435	317.743	229.089	1.18091	0.170381	0.999986
NM_139709.2	blanks	4.64929	11.4793	8.06427	1.57366	0.170534	0.999986
NM_137568.3	fest	22.8536	4.03399	13.4438	-2.55828	0.1707	0.999986
NR_124524.1	asRNA:CR45271	21.6046	53.4994	37.552	1.25952	0.170992	0.999986
NM_001104276.2	cu	0.41824	3.49604	1.95714	2.65266	0.171051	1
NM_134726.3	Iris	4.63895	13.1778	8.9084	1.56816	0.171145	0.999986
NM_001259422.2	tun	50.3807	93.5662	71.9734	0.899864	0.171225	0.999986
NM_142132.4	jvl	2.10885	8.52544	5.31714	1.9854	0.17123	1
NM_143603.2	ppk24	6.34592	0.914934	3.63043	-2.50029	0.171266	1
NM_079687.3	Rh3	0	2.84871	1.42436	3.94258	0.171501	1
NM_078667.4	e(y)1	112.522	58.9218	85.7221	-0.925185	0.172051	0.999986
NM_168100.3	TTLL1B	6.14046	0.834455	3.48746	-3.0416	0.172108	1
NM_140647.4	Rpn12	279.52	156.953	218.236	-0.838006	0.172117	0.999986
NM_142983.3	CG6356	196.113	124.074	160.093	-0.659346	0.172301	0.999986
NM_168661.2	Agpat3	0	1.94199	0.970995	3.4077	0.172332	1
NM_078635.3	Or13a	2.30398	8.11407	5.20902	1.54115	0.172409	1
NM_205950.3	Pka-C1	1.46018	5.44077	3.45047	1.62382	0.172409	1
NM_137067.3	CG6553	5.48576	1.65446	3.57011	-1.85752	0.172421	1
NM_079139.4	gsb	25.4014	12.3606	18.881	-1.01415	0.172817	0.999986
NM_001275860.1	hdly	46.6718	91.9945	69.3332	0.960318	0.172829	0.999986
NM_167024.3	Ptp4E	2.11186	6.60338	4.35762	1.97278	0.173263	1
NM_138244.3	CG9129	2.49781	0.221507	1.35966	-2.88594	0.17332	1
NM_001043313.1	CG34155	100.823	207.41	154.117	1.04182	0.173331	0.999986
NM_001299520.1	CG8157	5.02791	1.13644	3.08218	-1.86972	0.174211	1
NM_001274259.1	E(bx)	0.83648	5.84392	3.3402	2.44796	0.174539	1
NM_141095.3	Rpb8	85.4762	50.3471	67.9117	-0.787042	0.174746	0.999986
NM_132089.4	CG3847	581.318	388.927	485.123	-0.580148	0.17481	0.999986
NM_001274962.1	comm	29.5502	58.5124	44.0313	0.988186	0.174956	0.999986
NR_073647.1	asRNA:CR44054	17.6754	6.77331	12.2244	-1.27656	0.174958	0.999986
NM_140561.4	l(3)72Ab	572.119	254.758	413.438	-1.16678	0.174986	0.999986
NM_001015224.3	MED21	1.04194	5.19933	3.12064	1.95607	0.175062	1
NM_142333.3	CG5220	262.594	124.239	193.417	-1.07651	0.175084	0.999986
NM_001103695.1	CG34167	9.30246	22.3409	15.8217	1.20616	0.175256	0.999986
NM_137747.3	CG15673	26.3603	11.7683	19.0643	-1.11844	0.175489	0.999986
NM_001300000.1	CG12012	3.14778	9.69352	6.42065	1.38255	0.175547	0.999986
NM_133140.3	CG7889	77.5987	37.6631	57.6309	-1.03676	0.175634	0.999986
NM_169970.3	CASK	5.05418	11.0741	8.06416	1.13814	0.175758	0.999986
NM_132187.3	Nek2	13.6158	3.76091	8.68836	-1.78555	0.175834	0.999986
NM_135225.2	TTLL3A	5.00424	1.51343	3.25883	-1.88407	0.176284	1
NM_137576.4	cer	16.9018	48.6274	32.7646	1.5436	0.17636	0.999986
NM_130598.3	CG14805	299.963	172.825	236.394	-0.797756	0.176556	0.999986
NM_078559.3	sev	171.115	92.307	131.711	-0.894878	0.176758	0.999986
NM_132767.3	dob	11.9652	3.23117	7.59821	-1.71845	0.176935	0.999986
NM_140250.1	CG5964	4.64197	0.66452	2.65324	-2.45028	0.176959	1
NM_079613.3	ry	60.7865	29.0165	44.9015	-1.04056	0.176976	0.999986
NM_001273427.1	Lip4	2.95135	8.64928	5.80032	1.91703	0.177226	0.999986
NM_001274028.2	CG6191	6.33559	15.2781	10.8068	1.4873	0.177276	0.999986
NM_139557.2	Ids	38.6042	90.801	64.7026	1.20846	0.177287	0.999986
NR_073882.2	lncRNA:CR43650	23.5058	11.8226	17.6642	-0.928571	0.17731	0.999986
NM_001169276.3	NFAT	6.96058	13.8045	10.3825	1.1096	0.177446	0.999986
NM_169902.2	CG5191	8.20368	2.10919	5.15643	-1.7748	0.177708	1
NM_142783.2	Nop56	1866.15	847.792	1356.97	-1.13815	0.177759	0.999986
NM_001298618.1	Ets21C	14.0961	5.35755	9.7268	-1.26864	0.177761	0.999986
NM_142067.3	CG9925	9.07847	2.80535	5.94191	-1.59062	0.177836	0.999986
NM_001104375.2	Ir92a	2.96599	0	1.483	-4.00029	0.178133	1
NM_136296.4	Ir40a	2.96599	0	1.483	-4.00029	0.178133	1
NM_140777.3	CG7320	2.96599	0	1.483	-4.00029	0.178133	1
NM_176422.2	CG33189	2.96599	0	1.483	-4.00029	0.178133	1
NM_001382137.1	CG46398	1.88143	0	0.940716	-3.39507	0.178151	1
NM_140617.3	CG13059	2.76183	0	1.38091	-3.99331	0.178263	1
NM_169766.3	CG14324	2.76183	0	1.38091	-3.99331	0.178263	1
NM_080044.4	nerfin-1	535.465	282.27	408.868	-0.926028	0.178274	0.999986
NM_001299230.1	CG11141	13.7174	28.4497	21.0835	1.16713	0.178584	0.999986
NM_144123.3	CG13018	18.9844	7.87537	13.4299	-1.22234	0.178614	0.999986
NM_137578.4	CG7744	140.775	70.3827	105.579	-1.00166	0.179063	0.999986
NM_166070.3	kn	18.1285	38.1522	28.1403	1.07523	0.179095	0.999986
NM_001370021.1	CG43689	2.32163	6.26077	4.2912	1.44636	0.17919	1
NM_078701.3	shakB	8.45176	1.55055	5.00115	-2.24808	0.179267	1
NM_001300225.1	alpha-Cat	9.71079	23.8558	16.7833	1.32963	0.179361	0.999986
NM_141173.2	BoYb	11.8244	2.98076	7.40256	-1.78875	0.179594	0.999986
NM_164313.2	CG12581	16.0761	4.35042	10.2132	-1.89861	0.179737	0.999986
NM_206747.3	Stim	3.15079	12.5079	7.82932	1.90124	0.179781	0.999986
NM_001103753.2	CG34431	10.3745	1.73494	6.05473	-2.50352	0.179853	0.999986
NM_165028.2	Pect	0.82916	5.84392	3.33654	2.46246	0.179894	1
NM_001104369.2	Ire1	201.259	340.037	270.648	0.761504	0.17998	0.999986
NM_001273362.1	numb	27.5826	53.5169	40.5498	0.968682	0.180183	0.999986
NM_058071.4	RpII33	114.531	71.4284	92.9795	-0.677126	0.180264	0.999986
NM_001276075.1	CG43935	4.83709	12.6227	8.7299	1.43131	0.180313	0.999986
NM_137870.3	CG13526	1.9064	6.81043	4.35842	2.22422	0.180363	1
NM_001201892.2	CG42818	5.92768	0.598495	3.26309	-4.06455	0.180479	1
NM_001274370.1	dsb	5.92768	0.598495	3.26309	-4.06455	0.180479	1
NM_079997.4	Crtp	5.92768	0.598495	3.26309	-4.06455	0.180479	1
NM_141850.2	CG14718	5.92768	0.598495	3.26309	-4.06455	0.180479	1
NM_058101.4	Dnz1	174.67	264.994	219.832	0.593125	0.180744	0.999986
NM_136939.4	Nup54	128.694	79.2699	103.982	-0.711531	0.18098	0.999986
NM_001169307.1	if	7.40551	1.43295	4.41923	-2.48897	0.181026	1
NM_165049.2	DIP-kappa	60.3444	106.598	83.4713	0.82987	0.181182	0.999986
NM_001169211.2	CG14435	35.6532	91.4608	63.557	1.38009	0.181274	0.999986
NM_136251.4	CG9246	351.422	179.884	265.653	-0.963867	0.181637	0.999986
NM_176739.3	CG43672	3.60563	0.47192	2.03877	-2.68075	0.181772	1
NM_137479.3	GstE1	85.7892	230.098	157.944	1.41627	0.181852	0.999986
NM_001299727.1	CG9313	0.843799	5.48139	3.16259	2.33946	0.181962	1
NM_080375.3	GstD7	6.83874	1.19699	4.01786	-2.84819	0.182097	1
NR_133155.1	asRNA:CR45834	0.20546	2.33343	1.26945	2.65694	0.182196	1
NM_001275947.1	beat-IV	21.9091	39.1605	30.5348	0.885482	0.182306	0.999986
NM_001298339.1	Ahcy	74.2192	21.3786	47.7989	-1.80902	0.182329	0.999986
NM_135414.3	C1GalTA	4.62561	0.886027	2.75582	-2.24144	0.182644	1
NM_138148.4	CG3829	7.50636	34.2139	20.8601	2.13917	0.182986	0.999986
NM_079191.3	RfC4	311.948	196.885	254.417	-0.665385	0.18313	0.999986
NM_001259400.2	CG43101	6.71681	15.7148	11.2158	1.1446	0.183186	0.999986
NR_124331.1	asRNA:CR45715	3.39155	0.221507	1.80653	-3.22513	0.18338	1
NM_137247.3	lbk	147.133	232.109	189.621	0.651676	0.183519	0.999986
NM_139643.3	DOR	7.79405	16.5301	12.1621	1.04907	0.183566	0.999986
NM_001258488.2	Syt7	0.41824	2.77644	1.59734	2.22179	0.183582	1
NM_138202.4	MED30	58.3252	31.6719	44.9985	-0.884879	0.184201	0.999986
NM_139489.2	AhcyL1	769.447	523.942	646.695	-0.552694	0.184475	0.999986
NR_033156.2	Uhg4	117.073	71.539	94.3059	-0.689626	0.184889	0.999986
NM_143468.2	sro	107.873	43.587	75.73	-1.29363	0.184938	0.999986
NM_057245.3	Mybbp1A	228.832	125.592	177.212	-0.862556	0.184967	0.999986
NM_078934.3	sut1	61.2706	142.131	101.701	1.20245	0.185134	0.999986
NM_140743.2	CG7484	93.2089	41.1247	67.1668	-1.17735	0.185298	0.999986
NM_079765.3	AstA	53.9665	93.9881	73.9773	0.83142	0.185352	0.999986
NM_001316435.1	Zip71B	14.4613	6.79871	10.63	-1.02486	0.18537	0.999986
NM_136582.4	AIMP1	261.925	155.922	208.924	-0.747122	0.185842	0.999986
NM_144390.3	CG18744	7.40551	1.65446	4.52998	-2.20622	0.18587	1
NM_078551.4	Gip	101.965	62.1729	82.0688	-0.713393	0.186027	0.999986
NM_141398.4	gpp	27.8798	86.2767	57.0782	1.6613	0.186178	0.999986
NM_164481.2	Atxn7	0.41824	2.93193	1.67508	2.23726	0.186199	1
NM_001275773.1	l(3)05822	0	2.8659	1.43295	3.90899	0.186497	1
NR_125320.2	lncRNA:CR45180	7.61657	20.829	14.2228	1.49601	0.186609	0.999986
NM_164941.2	CG17118	0.21278	2.20686	1.20982	2.63346	0.186652	1
NM_001272295.1	CG42541	18.5575	52.0504	35.3039	1.52626	0.186828	0.999986
NM_206271.2	Rdh	20.0595	39.4199	29.7397	0.958916	0.18684	0.999986
NM_057579.5	Dbp45A	240.842	373.804	307.323	0.627137	0.186846	0.999986
NM_170206.3	vig2	19.1279	6.19748	12.6627	-1.59059	0.186848	0.999986
NM_139715.6	bc10	159.59	245.89	202.74	0.621026	0.186855	0.999986
NM_130569.5	CG14795	6.54536	1.60836	4.07686	-1.73405	0.186856	1
NM_137203.3	CG8192	50.895	24.3524	37.6237	-1.04577	0.187048	0.999986
NM_142070.3	Cyp6d5	12.7561	27.3538	20.055	1.1464	0.187058	0.999986
NM_001258500.1	CG11076	0.6237	3.50699	2.06534	2.17514	0.187255	1
NM_136678.3	Lsm11	26.0329	12.2051	19.119	-1.01924	0.187354	0.999986
NM_001170036.2	CG9775	5.01888	13.5142	9.26655	1.27458	0.187366	0.999986
NM_001300710.1	UQCR-11	24.3319	13.6291	18.9805	-0.835763	0.187449	0.999986
NM_078729.3	Or22a	5.70156	1.43295	3.56725	-2.1563	0.187588	1
NM_137100.3	SmydA-1	75.4169	37.3454	56.3812	-0.999335	0.187736	0.999986
NM_138055.3	CG30419	104.119	188.367	146.243	0.849555	0.187796	0.999986
NM_001042991.3	conu	0.846812	6.58345	3.71513	3.97675	0.187874	1
NR_125231.1	lncRNA:CR45224	3.59099	10.4874	7.03917	1.44275	0.187882	0.999986
NM_001298506.1	out	2.29967	0.598495	1.44908	-2.74354	0.187883	1
NM_001258845.1	Hers	0.21278	2.1924	1.20259	2.62507	0.187916	1
NM_001260245.1	CG43445	0.21278	2.1924	1.20259	2.62507	0.187916	1
NM_132376.2	Naxe	76.1726	32.1266	54.1496	-1.22977	0.187958	0.999986
NM_001144180.3	ATP8A	2.0912	7.40619	4.74869	1.5287	0.188028	1
NM_001272691.2	CG9902	32.9293	80.3309	56.6301	1.25726	0.188046	0.999986
NR_124506.1	lncRNA:CR44299	4.00793	10.303	7.15545	1.5242	0.188184	0.999986
NM_079684.4	Surf6	180.425	117.295	148.86	-0.622281	0.188428	0.999986
NM_168168.1	CG32396	8.60426	3.72028	6.16227	-1.17164	0.188451	0.999986
NM_001275936.1	cnc	0	2.83699	1.4185	3.89373	0.18865	1
NM_001298684.1	ND-13A	106.068	172.268	139.168	0.717641	0.188996	0.999986
NM_136902.3	CG8858	484.326	227.443	355.885	-1.08995	0.189022	0.999986
NM_143418.2	CG14511	30.2997	12.7665	21.5331	-1.16758	0.1891	0.999986
NR_125041.1	lncRNA:CR45237	0.846812	4.42543	2.63612	3.41431	0.189144	1
NM_132612.2	Brms1	259.414	158.677	209.046	-0.698236	0.189197	0.999986
NM_001042904.4	btv	26.6604	7.8953	17.2778	-1.76196	0.189471	0.999986
NM_142297.4	Cad89D	16.3022	1.79549	9.04884	-3.29128	0.189744	0.999986
NM_143055.4	Mink	294.341	136.661	215.501	-1.10809	0.189946	0.999986
NM_142057.3	Cht5	84.7874	28.906	56.8467	-1.53873	0.189977	0.999986
NR_133250.1	asRNA:CR45894	4.84011	0.929387	2.88475	-2.05118	0.190022	1
NM_132717.2	CG11590	135.334	49.5107	92.4222	-1.45372	0.190129	0.999986
NR_167881.1	asRNA:CR46487	21.9383	38.5979	30.2681	0.854356	0.190317	0.999986
NM_001042791.3	CG42259	16.0244	6.71824	11.3713	-1.16297	0.190434	0.999986
NM_001272146.1	unc-13	0	1.89042	0.945209	3.29415	0.190837	1
NM_001202118.2	Eip63F-1	1.87842	6.22913	4.05377	1.51897	0.19099	1
NM_135275.3	CG5958	102.446	41.6298	72.038	-1.31068	0.191244	0.999986
NM_142451.3	CG18600	175.989	99.6476	137.818	-0.816278	0.191508	0.999986
NM_142694.3	cDIP	37.0383	12.743	24.8907	-1.52435	0.191597	0.999986
NM_001169192.2	bi	19.6361	8.21174	13.9239	-1.25646	0.191958	0.999986
NM_079375.3	DNApol-delta	186.895	93.4775	140.186	-0.998253	0.192138	0.999986
NM_142087.3	CG31326	2.11186	6.91982	4.51584	2.08931	0.192315	1
NM_164859.2	brwl	2.72222	9.05441	5.88831	1.58916	0.192724	0.999986
NM_137901.2	CG9896	38.416	66.7909	52.6034	0.816799	0.19332	0.999986
NM_079035.3	Tsf3	9.00916	18.5237	13.7664	0.935071	0.193334	0.999986
NM_139953.4	Pex2	86.717	178.438	132.577	1.02316	0.193542	0.999986
NM_058083.4	esc	113.5	62.3033	87.9019	-0.865185	0.193565	0.999986
NM_139803.3	CG14820	18.4184	7.63317	13.0258	-1.30323	0.193619	0.999986
NM_143128.4	CG10562	4.98228	14.0115	9.49691	1.34244	0.193664	0.999986
NM_001170093.2	hyx	0.6237	3.83788	2.23079	2.33628	0.193784	1
NM_206012.2	CG33322	10.3745	1.87596	6.12524	-2.48394	0.193786	0.999986
NM_144144.2	CG17977	77.273	157.182	117.228	1.00478	0.193788	0.999986
NM_136710.4	RpLP0-like	167.862	81.749	124.805	-1.03176	0.193849	0.999986
NM_166619.2	Pde8	2.5301	0.598495	1.5643	-2.7427	0.193892	1
NM_166020.2	AGO1	68.0671	39.7929	53.93	-0.809855	0.193994	0.999986
NM_137992.3	GlyT	101.348	193	147.174	0.91937	0.194056	0.999986
NM_001276091.1	tau	20.3636	38.4229	29.3933	0.934494	0.19411	0.999986
NM_001300073.1	MTF-1	1.67296	6.30687	3.98991	1.60348	0.194117	1
NM_165316.2	sNPF	2867.63	5488.13	4177.88	0.936099	0.194136	0.999986
NM_001202143.2	Fhos	3.60003	17.6728	10.6364	2.46285	0.194138	0.999986
NM_132824.4	CG15599	2.53742	0.23596	1.38669	-2.74876	0.194241	1
NM_176114.3	Pkn	2.53742	0.23596	1.38669	-2.74876	0.194241	1
NM_078924.5	Incenp	6.73618	1.9998	4.36799	-1.61545	0.1944	1
NM_133165.2	Fie	2.92337	7.44878	5.18608	1.34158	0.194516	1
NM_001275186.1	CG42764	0.21278	2.78816	1.50047	3.00264	0.194529	1
NM_001259089.2	CG16974	10.0688	3.63083	6.84979	-1.36505	0.1947	0.999986
NM_137020.3	CG4734	1.05227	3.65152	2.3519	2.40473	0.194723	1
NM_079488.4	Ddx1	326.41	174.246	250.328	-0.905972	0.195076	0.999986
NM_001273726.1	CG9265	12.3581	23.1788	17.7685	0.844061	0.195099	0.999986
NM_135600.3	EMC3	334.372	164.433	249.402	-1.02338	0.195272	0.999986
NM_142028.3	CCHa2	2.11316	7.3429	4.72803	1.59986	0.195296	1
NM_165954.3	bic	2.2747	0	1.13735	-3.77677	0.195486	1
NM_001272228.1	Hr4	2.95867	0.598495	1.77858	-2.93688	0.195508	1
NR_124126.1	lncRNA:CR44326	2.95867	0.598495	1.77858	-2.93688	0.195508	1
NM_135951.4	Nepl8	2.52278	0.23596	1.37937	-2.73882	0.195712	1
NM_167839.2	CG32483	2.52278	0.23596	1.37937	-2.73882	0.195712	1
NM_176390.1	CG33169	2.52278	0.23596	1.37937	-2.73882	0.195712	1
NM_140909.2	schuy	11.5806	4.91728	8.24893	-1.20226	0.195714	0.999986
NR_073920.1	lncRNA:CR43910	5.92166	16.8266	11.3741	1.62068	0.195804	0.999986
NM_080169.3	ImpE3	14.1219	6.15686	10.1394	-1.17414	0.195916	0.999986
NR_124016.1	lncRNA:CR45005	2.32895	0.23596	1.28246	-2.76203	0.195971	1
NM_001273917.1	14-3-3zeta	0.6237	3.73747	2.18059	2.13881	0.196378	1
NM_001299247.1	CG14763	171.176	70.6518	120.914	-1.27894	0.196399	0.999986
NM_001201764.2	Msp300	46.9576	12.1652	29.5614	-1.95771	0.1965	0.999986
NR_037740.2	lncRNA:CR30055	5.25663	12.611	8.93381	1.11902	0.196533	0.999986
NM_132080.4	Rpt4	822.526	527.372	674.949	-0.642368	0.196628	0.999986
NM_141999.3	CG7966	74.1314	134.839	104.485	0.850885	0.197032	0.999986
NM_169451.2	dpr17	16.1885	28.2707	22.2296	0.840881	0.197058	0.999986
NM_001258517.1	CG43182	7.82333	3.16789	5.49561	-1.42486	0.197069	0.999986
NM_001259733.1	Sarm	1.25773	3.86131	2.55952	1.96117	0.197664	1
NM_078645.3	mei-41	100.785	47.7547	74.2696	-1.07645	0.197665	0.999986
NR_133223.1	asRNA:CR45882	24.0744	65.4459	44.7601	1.40566	0.198012	0.999986
NM_141322.2	CG1236	171.444	102.765	137.105	-0.734955	0.198148	0.999986
NM_001169218.3	Sxl	6.54105	22.3858	14.4634	1.86987	0.19844	0.999986
NM_001014563.3	Src64B	0.20546	2.70144	1.45345	2.98134	0.198571	1
NM_079639.5	mRpL9	152.237	90.4198	121.328	-0.753487	0.198675	0.999986
NR_048348.1	asRNA:CR31429	28.1585	14.4319	21.2952	-0.998471	0.198753	0.999986
NM_001260358.2	Esyt2	1.67597	6.13146	3.90371	1.91401	0.198852	1
NM_079222.5	sfl	0.20546	2.31898	1.26222	2.65292	0.198956	1
NM_001015095.4	MFS17	25.2528	53.6369	39.4449	1.05748	0.199022	0.999986
NM_137188.3	Hr51	60.4483	124.277	92.3627	1.02234	0.199151	0.999986
NM_080071.3	dib	200.18	102.787	151.484	-0.971076	0.199288	0.999986
NM_134861.2	Cwc25	1257.96	774.523	1016.24	-0.697956	0.199337	0.999986
NM_167004.2	Fas2	6.32526	17.3818	11.8535	1.54943	0.199521	0.999986
NM_140368.2	Zmynd10	23.2615	6.58892	14.9252	-1.83382	0.199599	0.999986
NM_001273424.1	CG6094	3.99028	1.27747	2.63388	-1.68235	0.199835	1
NM_169078.2	kra	2.92337	0.834455	1.87891	-2.18359	0.199843	1
NM_170189.3	CG31115	14.2821	5.4607	9.87142	-1.27436	0.199966	0.999986
NM_001110982.3	Parp	590.225	332.999	461.612	-0.829421	0.199994	0.999986
NM_001258492.3	dati	1.04926	4.63796	2.84361	1.82631	0.200434	1
NM_001259841.2	SCCRO	0	2.27288	1.13644	3.67011	0.200515	1
NR_124209.1	asRNA:CR43936	0	2.31624	1.15812	3.69457	0.200517	1
NM_001274956.1	CG7656	39.8085	69.0556	54.4321	0.768956	0.200519	0.999986
NM_001298660.1	LeuRS	6.7435	2.34788	4.54569	-1.48155	0.200561	1
NM_138040.4	snama	175.994	118.766	147.38	-0.567172	0.200729	0.999986
NM_001103718.3	CG42748	0.21278	2.70144	1.45711	2.96205	0.200784	1
NM_134679.2	CG13692	12.5623	5.23098	8.89662	-1.18343	0.20109	0.999986
NM_167174.4	CG32708	92.7919	51.3507	72.0713	-0.869296	0.201174	0.999986
NM_001259892.1	Eip75B	85.3528	172.797	129.075	0.999609	0.201208	0.999986
NM_001300167.1	Oatp74D	16.3966	32.2629	24.3298	0.950475	0.201456	0.999986
NM_168828.3	Csas	114.151	58.4178	86.2846	-0.970278	0.2015	0.999986
NM_079414.3	rpr	10.1303	4.37035	7.25034	-1.18168	0.201735	0.999986
NM_136092.2	CG10470	202.417	118.171	160.294	-0.785555	0.201786	0.999986
NM_001299047.1	crp	44.5705	15.3277	29.9491	-1.56211	0.202071	0.999986
NM_137164.4	CG10257	52.4884	84.6927	68.5905	0.684142	0.202093	0.999986
NM_170426.3	ATPsyngamma	2.48748	0.221507	1.35449	-2.97951	0.202118	1
NM_144377.3	CG3706	1.86378	6.76707	4.31543	1.6894	0.202181	1
NM_001273180.1	dsf	2.52408	8.10783	5.31595	1.44208	0.202399	1
NM_001169843.2	CG42554	63.3621	103.346	83.3543	0.695826	0.202405	0.999986
NM_001144355.2	CG42266	6.13314	1.05596	3.59455	-2.51864	0.202573	1
NM_001274341.1	nSyb	49.1011	119.406	84.2537	1.26317	0.202654	0.999986
NM_134497.2	CG14223	4.6226	0.70788	2.66524	-2.60714	0.202672	1
NM_001382036.1	tyn	22.4462	36.9372	29.6917	0.730989	0.202828	0.999986
NM_001272479.1	Neb-cGP	4.64197	0.90048	2.77122	-1.99682	0.203269	1
NM_141353.3	CG15580	4.85044	0.47192	2.66118	-2.99347	0.203296	1
NM_001169998.3	verm	2.0912	0	1.0456	-3.66136	0.203662	1
NM_001300457.1	eIF1A	89.707	36.7977	63.2524	-1.29292	0.20367	0.999986
NM_001272364.1	C3G	0.63102	3.37494	2.00298	1.99521	0.203826	1
NM_079936.3	Pgm1	1459.47	2473.03	1966.25	0.759751	0.203846	0.999986
NM_142056.3	CG9312	4.6523	0.678974	2.66564	-2.39058	0.204013	1
NM_001042993.3	conu	36.4777	72.3813	54.4295	0.986618	0.204074	0.999986
NM_176244.3	dom	186.833	81.3731	134.103	-1.19938	0.204125	0.999986
NM_168789.5	Bet1	3.13615	7.90077	5.51846	1.24314	0.204166	0.999986
NM_080128.5	Bka	121.133	77.8509	99.4919	-0.640841	0.204172	0.999986
NM_001038794.4	Glyat	2.51546	0	1.25773	-3.78801	0.204212	1
NM_001298615.1	CG11555	2.51546	0	1.25773	-3.78801	0.204212	1
NM_134559.3	Cyp6v1	2.51546	0	1.25773	-3.78801	0.204212	1
NM_137246.2	CG10734	1.05658	4.45083	2.7537	1.87019	0.204243	1
NM_169498.3	Ravus	73.1449	113.808	93.4763	0.618539	0.204298	0.999986
NM_165500.1	CG30156	3.35324	0.443013	1.89813	-2.68518	0.204786	1
NM_141939.4	CG5641	527.938	345.392	436.665	-0.611151	0.204822	0.999986
NM_001272620.2	rut	1.68329	0	0.841646	-3.20794	0.204851	1
NM_141441.3	CG14610	1.68329	0	0.841646	-3.20794	0.204851	1
NR_073840.1	lncRNA:CR44161	2.11918	6.11427	4.11672	1.86919	0.205056	1
NM_001259489.2	CG11961	5.24069	1.38685	3.31377	-1.67096	0.205205	1
NM_142429.3	MED17	250.729	162.403	206.566	-0.630406	0.205411	0.999986
NM_165489.3	Eb1	2.52408	8.52467	5.52437	1.61299	0.20561	0.999986
NM_170281.2	TwdlN	20.1447	4.18947	12.1671	-2.36269	0.205611	0.999986
NM_142787.2	CG12499	57.5808	31.4566	44.5187	-0.870799	0.206025	0.999986
NM_169958.2	bap	5.5004	11.6355	8.56796	1.24871	0.206042	0.999986
NM_001260157.1	side-IV	3.09654	11.4476	7.27208	1.76824	0.206316	0.999986
NM_001298872.1	nmd	31.296	13.7556	22.5258	-1.10622	0.206384	0.999986
NM_079410.3	mRpS26	126.925	73.8623	100.393	-0.77588	0.206498	0.999986
NM_141941.3	Aos1	646.811	307.927	477.369	-1.07101	0.206606	0.999986
NM_001259955.2	CG43331	3.17877	0.221507	1.70014	-3.1156	0.206696	1
NM_168830.2	CG7668	3.17877	0.221507	1.70014	-3.1156	0.206696	1
NM_001273375.1	CG4598	3.36658	0.693427	2.03	-1.95805	0.206708	1
NM_137805.3	CG11275	177.588	444.854	311.221	1.32049	0.206906	0.999986
NM_164809.5	CSN8	82.1005	45.4931	63.7968	-0.865785	0.206944	0.999986
NM_138221.2	Dci	149.878	87.7851	118.832	-0.777219	0.207223	0.999986
NM_141480.2	CG2641	39.8619	22.7882	31.325	-0.794477	0.207292	0.999986
NM_170636.2	blot	4.41283	1.16535	2.78909	-1.80603	0.207315	1
NM_206316.2	CG33493	0.6237	3.21946	1.92158	1.99032	0.207514	1
NM_144202.2	CG15213	57.7607	15.2698	36.5153	-1.90066	0.207748	0.999986
NR_124412.1	lncRNA:CR44785	1.87842	7.08975	4.48408	1.61434	0.207748	1
NM_168182.3	CG10077	1338.55	2180.76	1759.65	0.703501	0.207761	0.999986
NM_079748.4	Rab7	271.806	459.644	365.725	0.752191	0.207847	0.999986
NM_001299604.1	veil	6.97995	0.70788	3.84392	-3.08521	0.208006	1
NM_057244.4	amd	23.8333	7.73358	15.7834	-1.58634	0.208144	0.999986
NM_079781.3	E(spl)mbeta-HLH	25.9566	12.0332	18.9949	-1.11058	0.208172	0.999986
NM_142477.3	CG14301	8.40914	15.4281	11.9186	0.970406	0.208336	0.999986
NM_001260388.1	plum	122.33	281.03	201.68	1.20344	0.208387	0.999986
NM_167245.3	Atg8a	832.412	1250.34	1041.38	0.585141	0.208389	0.999986
NM_001273940.1	Galphao	3.15681	0.221507	1.68916	-3.10394	0.208391	1
NM_001259795.2	CycA	48.4768	21.7267	35.1018	-1.16882	0.208426	0.999986
NM_001259551.1	Rpi	29.6755	16.1903	22.9329	-0.842304	0.208439	0.999986
NM_141021.2	CG10584	93.9607	56.4489	75.2048	-0.716873	0.20849	0.999986
NM_080707.4	CG3430	175.775	85.3196	130.547	-1.04661	0.208586	0.999986
NR_124085.1	lncRNA:CR44985	1.47482	6.38187	3.92834	1.80632	0.208623	1
NM_166292.2	CG30116	5.48146	13.9002	9.69082	1.51324	0.208643	0.999986
NM_001298402.1	eIF4H1	6.3386	0.90048	3.61954	-2.57014	0.208667	1
NM_078941.5	CG42382	32.7217	62.5287	47.6252	0.905269	0.208777	0.999986
NR_047995.2	lncRNA:let7C	9.27059	17.1224	13.1965	0.986102	0.20912	0.999986
NM_001299210.1	CG3107	6.50102	17.2345	11.8678	1.24482	0.209249	0.999986
NM_139760.2	CG10472	2.9337	0.457467	1.69558	-2.24513	0.209309	1
NM_134812.3	mio	169.016	334.847	251.931	0.981615	0.209925	0.999986
NM_141089.1	CG11249	11.9545	22.0279	16.9912	0.817193	0.209955	0.999986
NM_168809.4	verm	27.8391	6.53462	17.1868	-2.07162	0.210015	0.999986
NM_205886.2	rempA	2.10885	0.23596	1.17241	-2.59896	0.210095	1
NM_143086.3	danr	108.411	178.036	143.224	0.725783	0.210169	0.999986
NM_137664.3	Fem-1	22.9769	56.852	39.9145	1.27188	0.210501	0.999986
NM_001274139.2	CG5742	15.076	28.2426	21.6593	0.83694	0.210524	0.999986
NM_138237.4	CG9119	32.9285	56.1641	44.5463	0.752229	0.210944	0.999986
NM_001260398.1	mrt	0.41824	2.56939	1.49382	2.09182	0.211012	1
NM_132703.3	AMPdeam	4.85776	0.66452	2.76114	-2.53005	0.21103	1
NM_001316520.1	fray	0.63102	3.42651	2.02877	2.08755	0.211031	1
NM_001014453.2	PNUTS	6.08449	12.3461	9.21531	1.03722	0.211123	0.999986
NM_057452.4	bam	12.4403	5.57906	9.00969	-1.07833	0.211197	0.999986
NM_135101.1	CG18266	5.08087	0.598495	2.83968	-3.83423	0.211387	1
NM_136564.2	CG14743	5.08087	0.598495	2.83968	-3.83423	0.211387	1
NM_143376.1	intr	5.08087	0.598495	2.83968	-3.83423	0.211387	1
NM_164441.2	CG31933	5.08087	0.598495	2.83968	-3.83423	0.211387	1
NM_164602.2	snsl	5.08087	0.598495	2.83968	-3.83423	0.211387	1
NM_166097.2	Ir52b	5.08087	0.598495	2.83968	-3.83423	0.211387	1
NR_047915.1	snoRNA:nop5-x16-a	5.08087	0.598495	2.83968	-3.83423	0.211387	1
NR_125307.1	lncRNA:CR45573	5.08087	0.598495	2.83968	-3.83423	0.211387	1
NR_133262.1	lncRNA:CR45922	5.08087	0.598495	2.83968	-3.83423	0.211387	1
NM_137318.3	IntS8	333.676	205.665	269.67	-0.697174	0.211459	0.999986
NM_206085.4	lola	14.9717	26.6569	20.8143	0.844021	0.211511	0.999986
NM_176120.5	KCNQ	0.41824	3.07295	1.7456	2.27548	0.211714	1
NM_139904.2	CG8281	58.557	122.907	90.7322	1.05295	0.211794	0.999986
NM_001299051.1	jhamt	2.92638	0.23596	1.58117	-3.0389	0.211816	1
NM_132668.2	Cpr12A	2.92638	0.23596	1.58117	-3.0389	0.211816	1
NM_137403.4	swi2	155.01	248.789	201.899	0.692531	0.211869	0.999986
NM_140003.2	CG13312	3.60003	0.598495	2.09926	-3.28191	0.212025	1
NM_141610.3	CG11997	5.0615	1.34349	3.2025	-1.72865	0.212096	1
NM_001015223.3	MED21	2.50944	7.73708	5.12326	1.3591	0.21217	1
NM_142146.3	CG14860	157.981	100.949	129.465	-0.636665	0.212708	0.999986
NM_135156.3	CG13991	13.549	1.19699	7.37299	-3.6272	0.212729	0.999986
NM_134731.3	Vps29	310.717	185.349	248.033	-0.738012	0.213055	0.999986
NM_057675.4	Pms2	186.497	113.214	149.855	-0.721999	0.213782	0.999986
NM_080041.3	msk	3528.09	1952.1	2740.1	-0.85376	0.213887	0.999986
NM_135346.4	CG8460	554.522	384.784	469.653	-0.528323	0.213968	0.999986
[truncated: 9,148 more rows]
