# Supplementary material for: A STIM dependent dopamine-neuropeptide axis maintains the larval drive to feed and grow in Drosophila
Source: PLoS Genet. 2023 Jun 26;19(6):e1010435. doi: 10.1371/journal.pgen.1010435 (PMC10328320; doi:10.1371/journal.pgen.1010435)
Supplement: S4 Table — (XLSX) [file pgen.1010435.s016.xlsx]

## Sheet: Figure_1
										t-Test: Two-Sample Assuming Unequal Variances
						Mean	STD error				CS_48	STIMKO_48
Figure 1A	CS	36h	10	10	10	10	0			Mean	7.33333	10
	STIMKO		10	10	10	10	0			Variance	0.333333	0
	CS	42h	10	10	10	10	0			Observations	3	3
	STIMKO		10	10	10	10	0			Hypothesized Mean Difference	0
	CS	48h	8	7	7	7.33333	0.333333			df	2
	STIMKO		10	10	10	10	0			t Stat	-8
	CS	54hrs	0	0	0	0	0			P(T<=t) one-tail	0.00763404
	STIMKO		10	10	10	10	0			t Critical one-tail	2.91999
	CS	60hrs	0	0	0	0	0			P(T<=t) two-tail	0.0152681
	STIMKO		10	10	10	10	0			t Critical two-tail	4.30265
															t-Test: Two-Sample Assuming Unequal Variances
Figure 1B	CS	60h	10	10	10	10	0				CS_66h	STIMKO_66				CS_72h	STIMKO_72h			t-Test: Two-Sample Assuming Unequal Variances
	STIMKO		0	0	0	0	0			Mean	10	2.66667			Mean	7.66667	10
	CS	66h	10	10	10	10	0			Variance	0	0.333333			Variance	2.33333	0				Variable 1	Variable 2
	STIMKO		3	2	3	2.66667	0.333333			Observations	3	3			Observations	3	3			Mean	1.33333	10
	CS	72h	8	9	6	7.66667	0.881917			Hypothesized Mean Difference	0				Hypothesized Mean Difference	0				Variance	2.33333	0
	STIMKO		10	10	10	10	0			df	2				df	2				Observations	3	3
	CS	78h	0	1	3	1.33333	0.881917			t Stat	22				t Stat	-2.64575				Hypothesized Mean Difference	0
	STIMKO		10	10	10	10	0			P(T<=t) one-tail	0.00102987				P(T<=t) one-tail	0.0590414				df	2
	CS	84h	0	0	0	0	0			t Critical one-tail	2.91999				t Critical one-tail	2.91999				t Stat	-9.82708
	STIMKO		10	10	10	10	0			P(T<=t) two-tail	0.00205973				P(T<=t) two-tail	0.118083				P(T<=t) one-tail	0.00509846
										t Critical two-tail	4.30265				t Critical two-tail	4.30265				t Critical one-tail	2.91999
																				P(T<=t) two-tail	0.0101969
																				t Critical two-tail	4.30265
Figure 1C	CS	66h	0	0	0	0	0
	STIMKO		0	0	0	0	0
	CS	72h	2	1	4	2.33333	0.881917
	STIMKO		0	0	0	0	0
	CS	78h	10	9	7	8.66667	0.881917
	STIMKO		0	0	0	0	0
	CS	84hrs	10	10	10	10	0
	STIMKO		0	0	0	0	0
	CS	96hrs	10	10	10	10	0
	STIMKO		0	0	0	0	0
Figure 1E		36h		42h		60h		72h		84h
		CS	STIMKO	CS	STIMKO	CS	STIMKO	CS	STIMKO	CS	STIMKO
	1	1.857	1.675	1.974	1.844	3.026	2.26	4.403	2.779	6.013	2.442			t-Test: Two-Sample Assuming Unequal Variances
	2	1.753	1.766	2.182	1.987	3.481	1.974	4.558	2.688	5.987	2.247
	3	1.844	1.675	2.182	1.896	3.091	2.247	4.571	2.506	5.662	2.299				CS_36	SK_36			CS_44	SK_44			CS_60	SK_60			CS_72	SK_72			CS_84	Sk_84
	4	1.844	1.857	2.325	1.857	3.39	2.286	4.312	2.792	6.195	1.805			Mean	1.89075	1.6854		Mean	2.18309	1.88835		Mean	3.06685	2.12188		Mean	4.477	2.12188		Mean	5.48058	1.92527
	5	2.052	1.623	2.519	2.078	3.234	2.065	4.844	2.766	6.208	2.026			Variance	0.0124877	0.0102897		Variance	0.0309765	0.0175139		Variance	0.0609796	0.0119173		Variance	0.0581878	0.0119173		Variance	0.277229	0.100364
	6	1.961	1.597	2.091	1.896	3.13	2.052	4.455	2.519	4.766	2.04			Observations	16	15		Observations	11	17		Observations	13	16		Observations	11	16		Observations	12	15
	7	2.02	1.532	2.195	1.87	2.974	2.013	4.195	2.688	4.909	1.94			Hypothesized Mean Difference	0			Hypothesized Mean Difference	0			Hypothesized Mean Difference	0			Hypothesized Mean Difference	0			Hypothesized Mean Difference	0
	8	1.701	1.675	2.026	1.701	3.039	1.909	4.753	2.636	5.104	1.89			df	29			df	17			df	16			df	13			df	17
	9	1.948	1.61	2.377	1.896	2.987	2.091	4.182	2.597	5.338	1.99			t Stat	5.36241			t Stat	4.75243			t Stat	12.8173			t Stat	30.3172			t Stat	20.5977
	10	2.052	1.649	2.208	1.857	2.675	2.078	4.208	2.831	5.468	2			P(T<=t) one-tail	4.63331e-06			P(T<=t) one-tail	9.2259e-05			P(T<=t) one-tail	3.93782e-10			P(T<=t) one-tail	9.49007e-14			P(T<=t) one-tail	9.24255e-14
	11	1.961	1.675	1.935	1.961	2.844	2.143	4.766	2.74	4.857	1.58			t Critical one-tail	1.69913			t Critical one-tail	1.73961			t Critical one-tail	1.74588			t Critical one-tail	1.77093			t Critical one-tail	1.73961
	12	1.831	1.844		1.662	2.688	2.091		2.779	5.26	1.8			P(T<=t) two-tail	9.26662e-06			P(T<=t) two-tail	0.000184518			P(T<=t) two-tail	7.87564e-10			P(T<=t) two-tail	1.89801e-13			P(T<=t) two-tail	1.84851e-13
	13	1.857	1.818		2.195	3.31	2.104		2.597		1.09			t Critical two-tail	2.04523			t Critical two-tail	2.10982			t Critical two-tail	2.11991			t Critical two-tail	2.16037			t Critical two-tail	2.10982
	14	1.792	1.74		1.74		2.208		2.896		1.81
	15	1.766	1.545		1.935		2.234		2.74		1.92
	16	2.013			1.961		2.195
	17				1.766
	mean	1.89075	1.6854	2.18309	1.88835	3.06685	2.12188	4.477	2.7036	5.48058	1.92527
	STD error	0.0279371	0.0261912	0.0530664	0.0320972	0.068489	0.0272916	0.072731	0.0292675	0.151995	0.0817982						t-Test: Two-Sample Assuming Unequal Variances
																		Dividing				Non-Dividing				Dividing				Non-Dividing
																		CS_72	STIMKO_72			CS_72	STIMKO_72			CS_86	STIMKO_86			CS_86	STIMKO_86
Figure 1H	72hrs									86hr							Mean	96.25	92		Mean	4.75	6.75		Mean	101.25	51.25		Mean	0.75	46.25
		Control				STIMKO				Control				STIMKO			Variance	0.916667	6		Variance	3.58333	2.91667		Variance	0.916667	188.917		Variance	0.916667	219.583
	No. of NB	Dividing	Non Dividing		No. of NB	Dividing	Non Dividing		No. of NB	Dividing	Non Dividing		No. of NB	Dividing	Non Dividing		Observations	4	4		Observations	4	4		Observations	4	4		Observations	4	4
																	Hypothesized Mean Difference	0			Hypothesized Mean Difference	0			Hypothesized Mean Difference	0			Hypothesized Mean Difference	0
	102	96	6		102	93	5		102	100	2		99	62	37		df	4			df	6			df	3			df	3
	102	95	6		100	90	7		102	102	0		95	64	31		t Stat	3.23199			t Stat	-1.56893			t Stat	7.25795			t Stat	-6.12826
	102	97	5		102	95	6		102	102	0		96	42	54		P(T<=t) one-tail	0.0159576			P(T<=t) one-tail	0.0838571			P(T<=t) one-tail	0.00269829			P(T<=t) one-tail	0.00436807
	102	97	2		99	90	9		102	101	1		100	37	63		t Critical one-tail	2.13185			t Critical one-tail	1.94318			t Critical one-tail	2.35336			t Critical one-tail	2.35336
	Mean	96.25	4.75			92	6.75			101.25	0.75			51.25	46.25		P(T<=t) two-tail	0.0319151			P(T<=t) two-tail	0.167714			P(T<=t) two-tail	0.00539658			P(T<=t) two-tail	0.00873615
	STD error	0.478714	0.946485			1.22474	0.853913			0.478714	0.478714			6.87235	7.40917		t Critical two-tail	2.77645			t Critical two-tail	2.44691			t Critical two-tail	3.18245			t Critical two-tail	3.18245
Figure 1J	For 40-44h
	Measurement results		for												Measurement results														Measurement results
	1205_CS_SK														New Session (590)														2907_CS_44_60_protein.skax
	12-05-2021 21:14:27														19-05-2021 14:30:36														29-07-2021 16:12:43
	Absorbance 1														Absorbance 1														Absorbance 1
	Wavelength: 525 nm														Wavelength: 565 nm														Wavelength: 565 nm
	Plate 1														Plate 1														Plate 1
																																												40-44h	values after normalizing to the total protein
	Abs	1	2	3	4	5	6	7	8	9	10	11	12		Abs	1	2	3	4	5	6	7	8	9	10	11	12		Abs	1	2	3	4	5	6	7	8	9	10	11	12
	A	0.0579	0.0554	0.1028	0.1114	0.1469	0.1469	0.2055	0.2038	0.2449	0.2529	0.2637	0.2614		A	0.0678	0.066	0.1287	0.1278	0.1732	0.183	0.2441	0.2527	0.2929	0.2995	0.3416	0.3407		A																	CS	SK
	B	0.098	0.0916	0.0891	0.0922	0.069	0.0926								B	0.1057	0.092	0.0881	0.0928	0.1009	0.1056	0.0974	0.1024	0.1036					B																1205	0.00588226	0.00372299
	C	0.0866	0.085	0.0833	0.0817	0.0795	0.0824								C														C																	0.00644305	0.00318765
	D														D														D																	0.00426407	0.00374532
	E														E														E																1905	0.0063678	0.00481412
	F														F														F	0.0599	0.0486	0.1656	0.1634	0.2493	0.254	0.3022	0.3548	0.4873	1.4131	1.7041	1.6508				2907	0.00454249	0.00467703
	G														G														G	0.0925	0.1039	0.0913	0.0996	0.1014	0.1029	0.089	0.1065	0.0988	0.1049	0.0901	0.0914					0.00460263	0.00423797
	H														H
																																													Mean	0.00535038	0.00406418
	Sample	1	2	3	4	5	6	7	8	9	10	11	12		Sample	1	2	3	4	5	6	7	8	9	10	11	12		Sample	1	2	3	4	5	6	7	8	9	10	11	12				STD error	0.000404303	0.000255251
	A	Std0001	Std0002	Std0003	Std0004	Std0005	Std0006	Std0007	Std0008	Std0009	Std0010	Std0011	Std0012		A	Std0001	Std0002	Std0003	Std0004	Std0005	Std0006	Std0007	Std0008	Std0009	Std0010	Std0011	Std0012		A
	B	Ctrl0001	Ctrl0002	Ctrl0003	Ctrl0004	Ctrl0005	Ctrl0006								B	Ctrl0001	Ctrl0002	Ctrl0003	Ctrl0004	STIMko0001	STIMko0002	STIMko0003	STIMko0004	STIMko_Rescue0001					B
	C	Un0001	Un0002	Un0003	Un0004	Un0005	Un0006								C														C																t-Test: Two-Sample Assuming Unequal Variances
	D																												D
	Measurement results														Measurement results														E																	CS	SK
	1205_CS_SK_Dye														1905_dye														F	Std0001	Std0002	Std0003	Std0004	Std0005	Std0006	Std0007	Std0008	Std0009	Std0010	Std0011	Std0012				Mean	0.00535038	0.00406418
	12-05-2021 21:17:12														19-05-2021 14:35:10														G	CS_440001	CS_440002	CS_440003	CS_440004	CS_440005	CS_440006	SK_440007	SK_440008	SK_440009	SK_440010	SK_440011	SK_440012				Variance	9.80767e-07	3.90918e-07
																																													Observations	6	6
	Absorbance 1														Absorbance 1														Measurement results																Hypothesized Mean Difference	0
	Wavelength: 625 nm														Wavelength: 625 nm														2907_CS_44_60_Dye.skax																df	8
																													29-07-2021 16:13:34																t Stat	2.69004
	Plate 1														Plate 1																														P(T<=t) one-tail	0.0137475
																													Absorbance 1																t Critical one-tail	1.85955
	Abs	1	2	3	4	5	6	7	8	9	10	11	12		Abs	1	2	3	4	5									Wavelength: 625 nm																P(T<=t) two-tail	0.0274951
	A														A																														t Critical two-tail	2.306
	B														B														Plate 1
	C														C	0.0552	0.04863	0.0504	0.0488	0.0596
	D	0.081014	0.0797	0.0771																									Abs	1	2	3	4	5	6
	E	0.0799	0.0613	0.0681																									A
																													B
	D	Ctrl0001	Ctrl0002	Ctrl0003																									C
	E	Un0001	Un0002	Un0003																									D
																													E	0.0839	0.0845	0.0957	0.0863	0.0789	no reading
	For 58-62h
	Measurement results														Measurement results
	2307_CS_SK_60_40hrs_Protein.skax														2805_CS_SK_Res_Protein
	23-07-2021 21:41:22														28-05-2021 20:30:34																values after normalizing to the total protein
	Absorbance 1														Absorbance 1															58-62h		CS	SK
	Wavelength: 565 nm														Wavelength: 565 nm																2307	0.00523082	0.00364741
																																0.00589371	0.0031796
	Plate 1														Plate 1																	0.00545705	0.00361583
																															2805	0.00596477	0.00504166
	Abs	1	2	3	4	5	6	7	8	9	10	11	12		Abs	1	2	3	4	5	6	7	8	9	10	11	12					0.00627438	0.00167035
	A	0.062	0.0618	0.1345	0.1508	0.2397	0.2419	0.3064	0.2942	0.374	0.3679	0.4272	0.41		A	0.1337	0.0762	0.1652	0.1687	0.2268	0.2248	0.3083	0.3034	0.3644	0.3708	0.4289	0.4313					0.00535841	0.00527176
	B	0.217	0.2434	0.2415	0.258	0.2589	0.2602	0.2595	0.2847
	C	0.1278	0.1364	0.155	0.1426	0.1477	0.1573																								Mean	0.00569653	0.00373777
															D	0.2047	0.1869	0.202	0.1856	0.2118	0.2222										STD error	0.000152142	0.000490524
	Measurement results														E	0.1498	0.0806	0.1413	0.1966	0.0793	0.1479
	2307_CS_SK_60_40hrs_Dye.skax
	23-07-2021 21:42:38														Sample	1	2	3	4	5	6	7	8	9	10	11	12
															A	Std0001	Std0002	Std0003	Std0004	Std0005	Std0006	Std0007	Std0008	Std0009	Std0010	Std0011	Std0012				t-Test: Two-Sample Assuming Unequal Variances
	Absorbance 1
	Wavelength: 625 nm																															CS	SK
															D	Ctrl_600001	Ctrl_600002	Ctrl_600003	Ctrl_600004	Ctrl_600005	Ctrl_600006										Mean	0.00569653	0.00373777
	Plate 1														E	STIMko_600001	STIMko_600002	STIMko_600003	STIMko_600004	STIMko_600005	STIMko_600006										Variance	1.6666e-07	1.73242e-06
																															Observations	6	6
	Abs	1	2	3	4	5	6	7	8						Measurement results																Hypothesized Mean Difference	0
	A														2805_CS_SK_Res_Dye_2																df	6
	B														28-05-2021 20:36:39																t Stat	3.48165
	C																														P(T<=t) one-tail	0.00655805
	D														Absorbance 1																t Critical one-tail	1.94318
	E	0.3423	0.4333	0.4233	0.4227		0.0908	0.1011	0.1205						Wavelength: 625 nm																P(T<=t) two-tail	0.0131161
																															t Critical two-tail	2.44691
															Plate 1
															Abs	1	2	3	4	5	6	7	8	9	10
															A
															B
															C
															D								0.1353	0.1395	0.1471
															E								0.0459	0.0556	0.0442
	For 80-84h
																																												values after normalizing to the total protein
	Measurement results														Measurement results														Measurement results
	2205_Protein_80hrs_CS_SK														2305_86hrs_Protein														1606_Rescue_86hrs_protein.skax																CS	SK
	22-05-2021 18:35:22														23-05-2021 16:16:48														16-06-2021 18:20:10															2205	0.00772431	0.00202256
																																													0.00767144	0.00230749
	Absorbance 1														Absorbance 2														Absorbance 1																0.00786418	0.00251689
	Wavelength: 565 nm														Wavelength: 565 nm														Wavelength: 565 nm															2305	0.00789714	0.004307
																																													0.00755333	0.0046205
	Plate 1														Plate 1														Plate 1															1606	0.00877438	0.00366339
	Abs	1	2	3	4	5	6	7	8	9	10	11	12		Abs	1	2	3	4	5	6	7	8	9	10	11	12		Abs	1	2	3	4	5	6	7	8	9	10	11	12			Mean	0.00791413	0.00323964
	A	0.0912	0.091	0.1941	0.1917	0.2603	0.2635	0.3435	0.3514	0.3865	0.4061	0.4604	0.4591		A														A	0.0737	0.073	0.1421	0.1506	0.2229	0.2234	0.2821	0.2889	0.3458	0.3473	0.3996	0.3927			STD error	0.000179621	0.000450857
	B	0.3776	0.4518	0.3704	0.4494	0.3788	0.3706	0.1743	0.1844	0.1657	0.1717	0.1729	0.1826		B														B									0.5632	0.5923
	C														C														C									0.1595	0.1527
	D														D														D
	E														E														E
	F														F	0.084	0.0725	0.1516	0.1724	0.2095	0.1946	0.2842	0.2933	0.3332	0.328	0.3787	0.3669		F															t-Test: Two-Sample Assuming Unequal Variances
	G														G	0.6265	0.6353	0.7071	0.8333	0.1511	0.1546	0.153	0.1435						G
	H														H														H																CS	SK
																																												Mean	0.00791413	0.00323964
	Sample	1	2	3	4	5	6	7	8	9	10	11	12		Sample	1	2	3	4	5	6	7	8	9	10	11	12		Sample	1	2	3	4	5	6	7	8	9	10	11	12			Variance	1.93583e-07	1.21963e-06
	A	Std0001	Std0002	Std0003	Std0004	Std0005	Std0006	Std0007	Std0008	Std0009	Std0010	Std0011	Std0012		A														A	Std0001	Std0002	Std0003	Std0004	Std0005	Std0006	Std0007	Std0008	Std0009	Std0010	Std0011	Std0012			Observations	6	6
	B	Ctrl0001	Ctrl0002	Ctrl0003	Ctrl0004	Ctrl0005	Ctrl0006	STIMko0001	STIMko0002	STIMko0003	STIMko0004	STIMko0005	STIMko0006		B														B	Ctrl0001	Ctrl0002	Ctrl0003	Ctrl0004	Ctrl0005	Ctrl0006	Ctrl0007	Ctrl0008	Ctrl0009	Ctrl0010					Hypothesized Mean Difference	0
															C														C	SK0001	SK0002	SK0003	SK0004	SK0005	SK0006	SK0007	SK0008	SK0009	SK0010					df	7
	Measurement results														D														D	Rescue0001	Rescue0002	Rescue0003	Rescue0004	Rescue0005	Rescue0006	Rescue0007	Rescue0008							t Stat	9.63176
	2205_Dye_80hrs_CS_SK														E																													P(T<=t) one-tail	1.36914e-05
	22-05-2021 18:37:47														F	Std0001	Std0002	Std0003	Std0004	Std0005	Std0006	Std0007	Std0008	Std0009	Std0010	Std0011	Std0012		Measurement results															t Critical one-tail	1.89458
															G	Ctrl0001	Ctrl0002	Ctrl0003	Ctrl0004	STIMKo0001	STIMKo0002	STIMKo0003	STIMKo0004						1606_Rescue_86hrs_Dye.skax															P(T<=t) two-tail	2.73827e-05
	Absorbance 1																												16-06-2021 18:21:04															t Critical two-tail	2.36462
	Wavelength: 625 nm														Measurement results
															2305_86hrs_Dye														Absorbance 1
	Plate 1														23-05-2021 16:19:27														Wavelength: 625 nm
	Abs	1	2	3	4	5	6								Absorbance 1														Plate 1
	A														Wavelength: 625 nm
	B																												Abs	1	2	3	4	5			Sample	1	2	3	4	5
	C														Plate 1														A								A
	D	0.4965	0.4854	0.4397	0.0606	0.0592	0.0741																						B								B
															Abs	1	2	3	4										C								C
															A														D								D
															B														E					1.0134			E					Ctrl0005
															C														F					0.0664			F					SK0005
															D														G								G
															E														H
															F
															G
															H	1.0763	1.294	0.0693	0.069
																					t-Test: Two-Sample Assuming Unequal Variances
Figure 1K		32-36		40-44		50-54		58-62		70-74		82-86
		CS	STIMKO	CS	STIMKO	CS	STIMKO	CS	STIMKO	CS	STIMKO	CS	STIMKO		32-36				40-44				50-54				58-62				70-74				82-86
	1	43	41	47	29	38	42	68	33	44	37	62	21			CS	STIMKO			CS	STIMKO			CS	STIMKO			CS	STIMKO			CS	STIMKO			CS	STIMKO
	2	44	41	40	35	45	27	56	38	40	43	55	15		Mean	39.3333	35.0667		Mean	43.8333	33.4667		Mean	43.6667	35.6		Mean	53.25	36.1333		Mean	47.1818	37.4667		Mean	58	18.8667
	3	32	35	45	40	47	22	63	41	47	26	50	19		Variance	36.0606	14.3524		Variance	8.69697	26.6952		Variance	18.2424	46.1143		Variance	88.5682	28.1238		Variance	24.1636	38.2667		Variance	39.8182	38.2667
	4	39	33	43	29	45	36	42	35	43	47	46	31		Observations	12	15		Observations	12	15		Observations	12	15		Observations	12	15		Observations	11	15		Observations	12	15
	5	45	32	46	25	40	40	60	32	53	29	65	14		Hypothesized Mean Difference	0			Hypothesized Mean Difference	0			Hypothesized Mean Difference	0			Hypothesized Mean Difference	0			Hypothesized Mean Difference	0			Hypothesized Mean Difference	0
	6	29	34	48	37	44	38	61	43	44	40	56	22		df	18			df	23			df	24			df	16			df	24			df	24
	7	42	33	42	40	36	35	40	39	45	40	67	19		t Stat	2.14357			t Stat	6.55065			t Stat	3.76336			t Stat	5.62622			t Stat	4.45865			t Stat	16.153
	8	30	38	38	30	43	46	43	30	50	41	61	24		P(T<=t) one-tail	0.0229884			P(T<=t) one-tail	5.51414e-07			P(T<=t) one-tail	0.000477998			P(T<=t) one-tail	1.89464e-05			P(T<=t) one-tail	8.227e-05			P(T<=t) one-tail	1.07083e-14
	9	46	37	42	39	44	30	60	40	57	40	55	30		t Critical one-tail	1.73406			t Critical one-tail	1.71387			t Critical one-tail	1.71088			t Critical one-tail	1.74588			t Critical one-tail	1.71088			t Critical one-tail	1.71088
	10	44	31	44	27	43	28	53	44	46	40	58	19		P(T<=t) two-tail	0.0459769			P(T<=t) two-tail	1.10283e-06			P(T<=t) two-tail	0.000955996			P(T<=t) two-tail	3.78927e-05			P(T<=t) two-tail	0.00016454			P(T<=t) two-tail	2.14165e-14
	11	41	36	46	35	52	46	48	37	50	34	56	12		t Critical two-tail	2.10092			t Critical two-tail	2.06866			t Critical two-tail	2.0639			t Critical two-tail	2.11991			t Critical two-tail	2.0639			t Critical two-tail	2.0639
	12	37	37	45	28	47	37	45	41		35	65	10
	13		38		33		38		33		39		13
	14		33		35		33		29		27		14
	15		27		40		36		27		44		20
	Mean	39.3333	35.0667	43.8333	33.4667	43.6667	35.6	53.25	36.1333	47.1818	37.4667	58	18.8667
	STD error	1.73351	0.978175	0.851321	1.33405	1.23296	1.75336	2.71674	1.36928	1.48212	1.59722	1.82159	1.59722

## Sheet: Figure_2
Figure 2A	60h				Mean	STD error		Anova: Single Factor								t-Test: Two-Sample Assuming Unequal Variances
	CS	0	0	0	0	0											at 96h
	STIMKO	0	0	0	0	0		SUMMARY									CS	Rescue
	THD'>Rescue	0	0	0	0	0		Groups	Count	Sum	Average	Variance				Mean	10	9.33333
	66h							Row 1	3	30	10	0				Variance	0	1.33333
	CS	0	0	0	0	0		Row 2	3	0	0	0				Observations	3	3
	STIMKO	0	0	0	0	0		Row 3	3	28	9.33333	1.33333				Hypothesized Mean Difference	0
	THD'>Rescue	0	0	0	0	0										df	2
	72h															t Stat	1
	CS	2	2	3	2.33333	0.333333										P(T<=t) one-tail	0.211325
	STIMKO	0	0	0	0	0										t Critical one-tail	2.91999
	THD'>Rescue	0	2	1	1	0.57735		ANOVA								P(T<=t) two-tail	0.42265
	78h															t Critical two-tail	4.30265
	CS	8	9	9	8.66667	0.333333		Source of Variation	SS	df	MS	F	P-value	F crit
	STIMKO	0	0	0	0	0		Between Groups	187.556	2	93.7778	211	2.75501e-06	5.14325
	THD'>Rescue	3	4	6	4.33333	0.881917		Within Groups	2.66667	6	0.444444
	84h
	CS	10	10	10	10	0		Total	190.222	8
	STIMKO	0	0	0	0	0
	THD'>Rescue	8	7	8	7.66667	0.333333
	90h
	CS	10	10	10	10	0
	STIMKO	0	0	0	0	0
	THD'>Rescue	10	8	9	9	0.57735
	96h
	CS	10	10	10	10	0
	STIMKO	0	0	0	0	0
	THD'>Rescue	10	8	10	9.33333	0.666667
Figure 2B
	320-326hrsAEL	Pupa					Adult
	CS	2	0	0	0.666667	0.666667	23	24	22	23	0.57735
	STIMKO	0	0	0	0	0	0	0	0	0	0
	STIMKO;/UASSTIM/+	0	0	0	0	0	0	0	0	0	0
	STIMKO;THD'/+	0	0	0	0	0	0	0	0	0	0
	STIMKO; + ;THD' GAL4 > UASSTIM	4	3	4	3.66667	0.333333	15	17	16	16	0.57735
Figure 2E
Figure 2E	60h
	CS	0	0	0	0	0		Anova: Single Factor		96h
	STIMKO	0	0	0	0	0									t-Test: Two-Sample Assuming Unequal Variances
	Rescue	0	0	0	0	0		SUMMARY
	Rescue_THGAL80	0	0	0	0	0		Groups	Count	Sum	Average	Variance				CS	Rescue			CS	Rescue_THGAL80			Rescue	Rescue_THGAL80
	66h							Row 1	3	30	10	0			Mean	10	9		Mean	10	4.66667		Mean	9	4.66667
	CS	0	0	0	0	0		Row 2	3	0	0	0			Variance	0	1		Variance	0	2.33333		Variance	1	2.33333
	STIMKO	0	0	0	0	0		Row 3	3	27	9	1			Observations	3	3		Observations	3	3		Observations	3	3
	Rescue	0	0	0	0	0		Row 4	3	14	4.66667	2.33333			Hypothesized Mean Difference	0			Hypothesized Mean Difference	0			Hypothesized Mean Difference	0
	Rescue_THGAL80	0	0	0	0	0									df	2			df	2			df	3
	72h														t Stat	1.73205			t Stat	6.04743			t Stat	4.11096
	CS	4	2	3	3	0.57735									P(T<=t) one-tail	0.112702			P(T<=t) one-tail	0.0131355			P(T<=t) one-tail	0.0130332
	STIMKO	0	0	0	0	0									t Critical one-tail	2.91999			t Critical one-tail	2.91999			t Critical one-tail	2.35336
	Rescue	1	2	0	1	0.57735		ANOVA							P(T<=t) two-tail	0.225403			P(T<=t) two-tail	0.026271			P(T<=t) two-tail	0.0260665
	Rescue_THGAL80	0	0	1	0.333333	0.333333		Source of Variation	SS	df	MS	F	P-value	F crit	t Critical two-tail	4.30265			t Critical two-tail	4.30265			t Critical two-tail	3.18245
	78h							Between Groups	188.25	3	62.75	75.3	3.32134e-06	4.06618
	CS	9	8	10	9	0.57735		Within Groups	6.66667	8	0.833333
	STIMKO	0	0	0	0	0
	Rescue	5	6	4	5	0.57735		Total	194.917	11
	Rescue_THGAL80	2	1	3	2	0.57735
	84h
	CS	10	10	10	10	0
	STIMKO	0	0	0	0	0
	Rescue	7	9	8	8	0.57735
	Rescue_THGAL80	3	2	2	2.33333	0.333333
	90h
	CS	10	10	10	10	0
	STIMKO	0	0	0	0	0
	Rescue	8	9	7	8	0.57735
	Rescue_THGAL80	4	2	3	3	0.57735
	96h
	CS	10	10	10	10	0
	STIMKO	0	0	0	0	0
	Rescue	9	8	10	9	0.57735
	Rescue_THGAL80	5	3	6	4.66667	0.881917
Figure 2F	Pupa at 320h																t-Test: Two-Sample Assuming Unequal Variances					t-Test: Two-Sample Assuming Unequal Variances
	CS	0	0	0	0	0		Anova: Single Factor		for	Adult at 320-326h
	dSTIMko	0	0	0	0	0												THD'_Rescue	THGAL80_Rescue				CS	THD'_Rescue
	dSTIMko;THD'GAl4>UASSTIM	9	3	7	6.33333	1.76383		SUMMARY									Mean	14	0			Mean	23	14
	dSTIMko;THD'GAl4THGAL80>UASSTIM	5	3	7	5	1.1547		Groups	Count	Sum	Average	Variance					Variance	7	0			Variance	1	7
	Adult at 320-326h							Row 1	3	69	23	1					Observations	3	3			Observations	3	3
	CS	23	24	22	23	0.57735		Row 2	3	0	0	0					Hypothesized Mean Difference	0				Hypothesized Mean Difference	0
	dSTIMko	0	0	0	0	0		Row 3	3	42	14	7					df	2				df	3
	dSTIMko;THD'GAl4>UASSTIM	11	15	16	14	1.52753		Row 4	3	0	0	0					t Stat	9.16515				t Stat	5.51135
	dSTIMko;THD'GAl4THGAL80>UASSTIM	0	0	0	0	0											P(T<=t) one-tail	0.00584815				P(T<=t) one-tail	0.00588096
								ANOVA									t Critical one-tail	2.91999				t Critical one-tail	2.35336
								Source of Variation	SS	df	MS	F	P-value	F crit			P(T<=t) two-tail	0.0116963				P(T<=t) two-tail	0.0117619
								Between Groups	1148.25	3	382.75	191.375	8.72961e-08	4.06618			t Critical two-tail	4.30265				t Critical two-tail	3.18245
								Within Groups	16	8	2
								Total	1164.25	11
	40-44h
	Measurement results														Measurement results														Measurement results														Measurement results
	0906_42hrs_Rescue_Protein.skax														1905_42hrs_Protein.skax														2805_CS_SK_Res_Protein														2605_86hrs_Protein
	09-06-2021 18:49:33														19-05-2021 14:30:36														28-05-2021 20:30:34														26-05-2021 19:02:14
	Absorbance 1														Absorbance 1														Absorbance 1														Absorbance 1
	Wavelength: 565 nm														Wavelength: 565 nm														Wavelength: 565 nm														Wavelength: 565 nm
	Plate 1														Plate 1														Plate 1														Plate 1
	Abs	1	2	3	4	5	6	7	8	9	10	11	12		Abs	1	2	3	4	5	6	7	8	9	10	11	12		Abs	1	2	3	4	5	6	7	8	9	10	11	12		Abs	1	2	3	4	5	6
	A	0.0766	0.0788	0.1526	0.1535	0.2276	0.2287	0.3096	0.3169	0.3793	0.3611	0.4119	0.3964		A	0.0678	0.066	0.1287	0.1278	0.1732	0.183	0.2441	0.2527	0.2929	0.2995	0.3416	0.3407		A	0.1337	0.0762	0.1652	0.1687	0.2268	0.2248	0.3083	0.3034	0.3644	0.3708	0.4289	0.4313		A	0.0867	0.0749	0.1677	0.1757	0.2241	0.223
	B	0.1311	0.1255	0.1225	0.1288	0.1221	0.1284								B	0.1057	0.092	0.0881	0.0928	0.1009	0.1056	0.0974	0.1024	0.1036					B	0.1351	0.1416												B	0.3843	0.4046	0.4258	0.4069	0.1448	0.1457
	C	0.1013	0.1035	0.1057	0.1057	0.1095	0.1136								C														C	0.1114	0.1081												C
	D	0.1265	0.1256	0.1318	0.1368	0.1336	0.1388								D														D														D
	E														E														E														E
	F														F														F	0.1239	0.1249												F
	G														G														G														G
	H														H														H														H
	Sample	1	2	3	4	5	6	7	8	9	10	11	12		Sample	1	2	3	4	5	6	7	8	9	10	11	12		Sample	1	2	3	4	5	6	7	8	9	10	11	12		Sample	1	2	3	4	5	6
	A	Std0001	Std0002	Std0003	Std0004	Std0005	Std0006	Std0007	Std0008	Std0009	Std0010	Std0011	Std0012		A	Std0001	Std0002	Std0003	Std0004	Std0005	Std0006	Std0007	Std0008	Std0009	Std0010	Std0011	Std0012		A	Std0001	Std0002	Std0003	Std0004	Std0005	Std0006	Std0007	Std0008	Std0009	Std0010	Std0011	Std0012		A	Std0001	Std0002	Std0003	Std0004	Std0005	Std0006
	B	Ctrl0001	Ctrl0002	Ctrl0003	Ctrl0004	Ctrl0005	Ctrl0006								B	Ctrl0001	Ctrl0002	Ctrl0003	Ctrl0004	STIMko0001	STIMko0002	STIMko0003	STIMko0004	STIMko_Rescue0001					B	Ctrl_400001	Ctrl_400002	Ctrl_400003	Ctrl_400004	Ctrl_400005	Ctrl_400006								B	Ctrl0001	Ctrl0002	Ctrl0003	Ctrl0004	STIMko0001	STIMko0002
	C	SK0001	SK0002	SK0003	SK0004	SK0005	SK0006								C														C	STIMko_400001	STIMko_400002	STIMko_400003	STIMko_400004	STIMko_400005	STIMko_400006
	D	Rescue_360001	Rescue_360002	Rescue_360003	Rescue_360004	Rescue_360005	Rescue_360006																						D	Ctrl_600001	Ctrl_600002	Ctrl_600003	Ctrl_600004	Ctrl_600005	Ctrl_600006
	E														Measurement results														E	STIMko_600001	STIMko_600002	STIMko_600003	STIMko_600004	STIMko_600005	STIMko_600006								Measurement results
															1905_42hrs_dye														F	STIMko_R_400001	STIMko_R_400002	STIMko_R_600001	STIMko_R_600002										2605_86hrs_Dye
	Measurement results														19-05-2021 14:35:10														G														26-05-2021 19:04:00
	0906_36hrs_Rescue_Dye.skax
	09-06-2021 18:50:53														Absorbance 1														2805_CS_SK_Res_Dye_2														Absorbance 1
															Wavelength: 625 nm														28-05-2021 20:36:39														Wavelength: 625 nm
	Absorbance 1
	Wavelength: 625 nm														Plate 1														Absorbance 1														Plate 1
																													Wavelength: 625 nm
	Plate 1														Abs	1	2	3	4	5																							Abs	1	2	3	4	5	6
															A														Plate 1														A
	Abs	1	2	3	4	5	6	7	8	9	10	11	12		B																												B
	A														C	0.0552	0.486	0.0504	0.0488	0.0596									Abs	1	2	3	4	5	6	7	8	9	10	11	12		C	0.3803	0.3665	0.0974	0.04821	0.3621	0.4115
	B								0.0748	0.0695	0.06719				D														A														D
	C								0.05364	0.0546	0.0568																		B								0.1077						E
	D								0.0606	0.076	0.0719				Sample	1	2	3	4	5									C								0.0396						F
	E														A														D														G
	F														B														E														H
	G														C	Ctrl0001	Ctrl0002	STIMko0001	STIMko0002	STIMko_R0001									F								0.049
	H														D														G														Sample	1	2	3	4	5	6
																													H														A
	Sample	1	2	3	4	5	6	7	8	9	10	11	12																														B
	A																												Sample	1	2	3	4	5	6	7	8	9	10	11	12		C	Ctrl0001	Ctrl0002	STIMKo0001	STIMKo0002	STIMKo_Rescue0001	STIMKo_Rescue0002
	B								Ctrl0001	Ctrl0002	Ctrl0003																		A
	C								SK0001	SK0002	SK0003																		B								Ctrl_400001	Ctrl_400002	Ctrl_400003
	D								Rescue_360001	Rescue_360002	Rescue_360003																		C								STIMko_400001	STIMko_400002	STIMko_400003
																													D								Ctrl_600001	Ctrl_600002	Ctrl_600003
																													E								STIMko_600001	STIMko_600002	STIMko_600003
	58-62h																												F								STIMko_Res_400001	STIMko_Res_600001
																													F								STIMko_Res_400001	STIMko_Res_600001
	58-62h
	Measurement results														Measurement results														Measurement results
	2505_Protein_CS_SK_Rescue														0206_Rescue_60hrs_protein (1)														2805_CS_SK_Res_Protein
	25-05-2021 20:03:33														02-06-2021 17:45:03														28-05-2021 20:30:34
	Absorbance 1														Absorbance 1														Absorbance 1
	Wavelength: 565 nm														Wavelength: 565 nm														Wavelength: 565 nm
	Plate 1														Plate 1														Plate 1
	Abs	1	2	3	4	5	6	7	8	9	10	11	12		Abs	1	2	3	4	5	6	7	8	9	10	11	12		Abs	1	2	3	4	5	6	7	8	9	10	11	12
	A														A														A	0.1337	0.0762	0.1652	0.1687	0.2268	0.2248	0.3083	0.3034	0.3644	0.3708	0.4289	0.4313
	B														B														B
	C														C														C
	D														D														D	0.2047	0.1869														CS	SK	SKR
	E	0.0865	0.0983	0.0877	0.2368	0.244	0.2145	0.2968	0.3	0.3545	0.3533	0.4135	0.4108		E														E	0.1498	0.0806													2505	0.00649226	0.00470879	0.00617658
	F	0.2457	0.2405	0.2349	0.3042	0.1625	0.1565	0.1608	0.1546						F	0.0787	0.1322	0.19	0.289	0.2393	0.0974	0.3128	0.3249	0.3689	0.3639	0.4076	0.4227		F			0.3735	0.3551												0.00510679	0.00494617	0.00658152
	G	0.4424	0.4992	0.3955	0.414										G	0.2033	0.2168	0.2458	0.2248	0.235	0.2188	0.1707	0.1627	0.159	0.1669	0.1799	0.1793		G															206	0.00633656	0.00468351	0.00661823
	H														H	0.2143	0.2345	0.2294	0.2408	0.2233	0.2154								H																0.00666178	0.00461105	0.00474516
																																													0.00632943	0.00455798	0.0063464
	Sample	1	2	3	4	5	6	7	8	9	10	11	12		Sample	1	2	3	4	5	6	7	8	9	10	11	12		Sample	1	2	3	4	5	6	7	8	9	10	11	12			2805	0.00596477	0.00504166	0.00591516
	A														A														A	Std0001	Std0002	Std0003	Std0004	Std0005	Std0006	Std0007	Std0008	Std0009	Std0010	Std0011	Std0012
	B														B														B	Ctrl_400001	Ctrl_400002	Ctrl_400003	Ctrl_400004	Ctrl_400005	Ctrl_400006									Mean	0.0061486	0.00475819	0.00606384
	C														C														C	STIMko_400001	STIMko_400002	STIMko_400003	STIMko_400004	STIMko_400005	STIMko_400006									STD error	0.000228666	7.86225e-05	0.000284542
	D														D														D	Ctrl_600001	Ctrl_600002	Ctrl_600003	Ctrl_600004	Ctrl_600005	Ctrl_600006
	E	Std0001	Std0002	Std0003	Std0004	Std0005	Std0006	Std0007	Std0008	Std0009	Std0010	Std0011	Std0012		E														E	STIMko_600001	STIMko_600002	STIMko_600003	STIMko_600004	STIMko_600005	STIMko_600006
	F	Ctrl0001	Ctrl0002	Ctrl0003	Ctrl0004	STIMKo0001	STIMKo0002	STIMKo0003	STIMKo0004						F	Std0001	Std0002	Std0003	Std0004	Std0005	Std0006	Std0007	Std0008	Std0009	Std0010	Std0011	Std0012		F	STIMko_R_400001	STIMko_R_400002	STIMko_R_600001	STIMko_R_600002
	G	STIMKo_Rescue0001	STIMKo_Rescue0002	STIMKo_Rescue0003	STIMKo_Rescue0004										G	Ctrl0001	Ctrl0002	Ctrl0003	Ctrl0004	Ctrl0005	Ctrl0006	STIMko_600001	STIMko_600002	STIMko_600003	STIMko_600004	STIMko_600005	STIMko_600006																	t-Test: Two-Sample Assuming Unequal Variances				t-Test: Two-Sample Assuming Unequal Variances
	H														H	Rescue_600001	Rescue_600002	Rescue_600003	Rescue_600004	Rescue_600005	Rescue_600006								Measurement results
	Measurement results														Measurement results														2805_CS_SK_Res_Dye_2																CS	SK			CS
	2505_Dye_CS_SK_Rescue														0206_Rescue_60hrs_Dye (1)														28-05-2021 20:36:39															Mean	0.0061486	0.00475819		Mean	0.0061486
	25-05-2021 20:06:17														02-06-2021 17:43:53																													Variance	3.13728e-07	3.7089e-08		Variance	3.13728e-07
																													Absorbance 1															Observations	6	6		Observations	6
	Absorbance 1														Absorbance 1														Wavelength: 625 nm															Hypothesized Mean Difference	0			Hypothesized Mean Difference	0
	Wavelength: 625 nm														Wavelength: 625 nm																													df	6			df	10
																													Plate 1															t Stat	5.75012			t Stat	0.232191
	Plate 1														Plate 1																													P(T<=t) one-tail	0.000602149			P(T<=t) one-tail	0.410536
																													Abs	1	2	3	4	5	6	7	8	9	10	11	12			t Critical one-tail	1.94318			t Critical one-tail	1.81246
	Abs	1	2	3	4	5	6								Abs	1	2	3	4	5	6	7	8	9	10	11	12		A															P(T<=t) two-tail	0.0012043			P(T<=t) two-tail	0.821072
	A														A														B															t Critical two-tail	2.44691			t Critical two-tail	2.22814
	B														B														C
	C														C														D								0.1353
	D														D														E								0.0459
	E														E	0.1659	0.2113	0.1891	0.0781	0.0731	0.0889	0.1941	0.1503	0.1791					F									0.2902
	F																												G
	G														Sample	1	2	3	4	5	6	7	8	9	10	11	12		H
	H	0.2269	0.2109	0.0731	0.0747	0.2731	0.2401								A
	Sample	1	2	3	4	5	6								B														Sample	1	2	3	4	5	6	7	8	9	10	11	12
	A														C														A
	B														D														B								Ctrl_400001	Ctrl_400002	Ctrl_400003
	C														E	Ctrl0001	Ctrl0002	Ctrl0003	STIMko_600001	STIMko_600002	STIMko_600003	Rescue_600001	Rescue_600002	Rescue_600003					C								STIMko_400001	STIMko_400002	STIMko_400003
	D																												D								Ctrl_600001	Ctrl_600002	Ctrl_600003
	E																												E								STIMko_600001	STIMko_600002	STIMko_600003
	F																												F								STIMko_Res_400001	STIMko_Res_600001
	G
	H	Ctrl0001	Ctrl0002	STIMko0001	STIMko0002	STIMko_Rescue0001	STIMko_Rescue0002
	80-84h
	Measurement results														Measurement results														Measurement results
	3105_40hrs_84_Protein														1606_Rescue_86hrs_protein.skax														0106_CS_Rescue_84_Protein
	31-05-2021 19:39:52														16-06-2021 18:20:10														01-06-2021 15:12:51
	Absorbance 1														Absorbance 1														Absorbance 1
	Wavelength: 565 nm														Wavelength: 565 nm														Wavelength: 565 nm																		CS	SK	SKR
																																														3105	0.00640396	0.000323049	0.00619867
	Plate 1														Plate 1														Plate 1																	1606	0.00733478	0.00411935	0.00670493
																																															0.00690182	0.00308146	0.0056806
	Abs	1	2	3	4	5	6	7	8	9	10	11	12		Abs	1	2	3	4	5	6	7	8	9	10	11	12		Abs	1	2	3	4	5	6	7	8	9	10	11	12						0.00655918	0.00455411	0.00701751
	A	0.0756	0.0758	0.1586	0.1459	0.2152	0.222	0.2871	0.3119	0.344	0.3365	0.3812	0.3759		A	0.0737	0.073	0.1421	0.1506	0.2229	0.2234	0.2821	0.2889	0.3458	0.3473	0.3996	0.3927		A	0.0829	0.0818	0.177	0.2718	0.0848	0.2542	0.3556	0.3351	0.4042	0.4085	0.4682	0.4428					106	0.00485428	0.00294044	0.00576464
	B														B	0.4258	0.468	0.3882	0.4629	0.4922	0.4482	0.4045	0.5171	0.5632	0.5923				B	0.4656	0.4841	0.4519	0.4562	0.1855	0.1937	0.1917	0.2039	0.4767	0.5199	0.4951	0.5144						0.00704205	0.00261126	0.00756552
	C	0.4271	0.4035	0.1652	0.6011	0.0805	0.5886								C	0.1318	0.142	0.1482	0.1498	0.1155	0.1582	0.182	0.1703	0.1595	0.1527				C
	D														D	0.4728	0.4453	0.4004	0.447	0.4161	0.4052								D																	Mean	0.00651601	0.00293828	0.00648864
	E														E														E																	STD error	0.000359245	0.000604779	0.000280171
	F														F														F
	G														G														G
	H														H														H
	Sample	1	2	3	4	5	6	7	8	9	10	11	12		Sample	1	2	3	4	5	6	7	8	9	10	11	12		Sample	1	2	3	4	5	6	7	8	9	10	11	12
	A	Std0001	Std0002	Std0003	Std0004	Std0005	Std0006	Std0007	Std0008	Std0009	Std0010	Std0011	Std0012		A	Std0001	Std0002	Std0003	Std0004	Std0005	Std0006	Std0007	Std0008	Std0009	Std0010	Std0011	Std0012		A	Std0001	Std0002	Std0003	Std0004	Std0005	Std0006	Std0007	Std0008	Std0009	Std0010	Std0011	Std0012
	B	Ctrl0001	Ctrl0002	Ctrl0003	Ctrl0004	STIMkO0001	STIMkO0002	STIMkO0003	STIMkO0004	Rescue0001	Rescue0002	Rescue0003	Rescue0004		B	Ctrl0001	Ctrl0002	Ctrl0003	Ctrl0004	Ctrl0005	Ctrl0006								B	Ctrl0001	Ctrl0002	Ctrl0003	Ctrl0004	SK_840001	SK_840002	SK_840003	SK_840004	Rescue_840001	Rescue_840002	Rescue_840003	Rescue_840004					t-Test: Two-Sample Assuming Unequal Variances
	C	Ctrl0005	Ctrl0006	STIMkO0005	STIMkO0006	Rescue0005	Rescue0006								C	SK0001	SK0002	SK0003	SK0004	SK0005	SK0006								C
															D	Rescue0001	Rescue0002	Rescue0003	Rescue0004	Rescue0005	Rescue0006																										CS	SK
	Measurement results																												Measurement results																	Mean	0.00651601	0.00293828
	3105_40hrs_84_Dye																												0106_CS_Rescue_84_Dye																	Variance	7.74343e-07	2.19454e-06
	31-05-2021 19:46:22														Measurement results														01-06-2021 15:15:37																	Observations	6	6
															1606_Rescue_86hrs_Dye.skax																															Hypothesized Mean Difference	0
	Absorbance 1														16-06-2021 18:21:04														Absorbance 1																	df	8
	Wavelength: 625 nm																												Wavelength: 625 nm																	t Stat	5.08612
															Absorbance 1																															P(T<=t) one-tail	0.000472971
	Plate 1														Wavelength: 625 nm														Plate 1																	t Critical one-tail	1.85955
																																														P(T<=t) two-tail	0.000945943
	Abs	1	2	3	4	5	6	7	8	9	10	11	12		Plate 1														Abs	1	2	3	4	5	6											t Critical two-tail	2.306
	A																												A
	B														Abs	1	2	3	4	5	6	7	8						B
	C														A														C	0.3567	0.4908	0.0634	0.0602	0.4482	0.5971
	D								1.0287	0.0234	0.6791				B														D
	E														C														E
	F														D														F
	G														E	1.251	1.1091	1.1893											G
	H														F	0.0564	0.0508	0.0623											H
															G	0.5906	0.454	0.5197
	Sample	1	2	3	4	5	6	7	8	9	10	11	12		H														Sample	1	2	3	4	5	6
	A																												A
	B														Sample	1	2	3	4	5	6	7	8						B
	C	40hrs							82h						A														C	Ctrl0001	Ctrl0002	SK0001	SK0002	Rescue0001	Rescue0002
	D	Blank1	Blank1	STIMko0001	STIMko0002	Rescue0001	Rescue0002		Ctrl0001	STIMko0003	Rescue0003				B
															C
															D
															E	Ctrl0001	Ctrl0002	Ctrl0003
															F	SK0001	SK0002	SK0003
															G	Rescue0001	Rescue0002	Rescue0003
															H
Figure 2H	42-46h					Anova: Single Factor		42-46h										t-Test: Two-Sample Assuming Unequal Variances
	CS	STIMKO	STIMKO;THD'>Rescue
	47	42	42			SUMMARY									CS	STIMKO			CS	STIMKO;THD'>Rescue			STIMKO	STIMKO;THD'>Rescue
	40	27	49			Groups	Count	Sum	Average	Variance				Mean	43.8333	35.5833		Mean	43.8333	43.1667		Mean	35.5833	43.1667
	45	22	45			CS	12	526	43.8333	8.69697				Variance	8.69697	57.5379		Variance	8.69697	9.06061		Variance	57.5379	9.06061
	43	36	44			STIMKO	12	427	35.5833	57.5379				Observations	12	12		Observations	12	12		Observations	12	12
	46	40	43			STIMKO;THD'>Rescue	12	518	43.1667	9.06061				Hypothesized Mean Difference	0			Hypothesized Mean Difference	0			Hypothesized Mean Difference	0
	48	38	43											df	14			df	22			df	14
	42	35	39											t Stat	3.51157			t Stat	0.548034			t Stat	-3.21898
	38	46	40			ANOVA								P(T<=t) one-tail	0.00172743			P(T<=t) one-tail	0.294593			P(T<=t) one-tail	0.00309133
	42	30	41			Source of Variation	SS	df	MS	F	P-value	F crit		t Critical one-tail	1.76131			t Critical one-tail	1.71714			t Critical one-tail	1.76131
	44	28	45			Between Groups	504.056	2	252.028	10.0416	0.000392374	3.28492		P(T<=t) two-tail	0.00345486			P(T<=t) two-tail	0.589187			P(T<=t) two-tail	0.00618266
	46	46	40			Within Groups	828.25	33	25.0985					t Critical two-tail	2.14479			t Critical two-tail	2.07387			t Critical two-tail	2.14479
	45	37	47
						Total	1332.31	35
	82-86h
	CS	STIMKO	STIMKO;THD'>Rescue
	68	28	67			Anova: Single Factor		82-86h
	56	26	59															t-Test: Two-Sample Assuming Unequal Variances
	63	26	48			SUMMARY
	42	24	42			Groups	Count	Sum	Average	Variance					CS	STIMKO			CS	STIMKO;THD'>Rescue			STIMKO	STIMKO;THD'>Rescue
	60	29	64			CS	15	798	53.2	70.6				Mean	53.2	32.8667		Mean	53.2	52.7333		Mean	32.8667	52.7333
	61	40	59			STIMKO	15	493	32.8667	41.5524				Variance	70.6	41.5524		Variance	70.6	57.4952		Variance	41.5524	57.4952
	40	40	47			STIMKO;THD'>Rescue	15	791	52.7333	57.4952				Observations	15	15		Observations	15	15		Observations	15	15
	43	41	51											Hypothesized Mean Difference	0			Hypothesized Mean Difference	0			Hypothesized Mean Difference	0
	60	40	56											df	26			df	28			df	27
	53	40	60			ANOVA								t Stat	7.43618			t Stat	0.159693			t Stat	-7.73123
	48	34	47			Source of Variation	SS	df	MS	F	P-value	F crit		P(T<=t) one-tail	3.38536e-08			P(T<=t) one-tail	0.437135			P(T<=t) one-tail	1.29093e-08
	45	31	49			Between Groups	4041.73	2	2020.87	35.7364	8.61992e-10	3.21994		t Critical one-tail	1.70562			t Critical one-tail	1.70113			t Critical one-tail	1.70329
	52	39	51			Within Groups	2375.07	42	56.5492					P(T<=t) two-tail	6.77072e-08			P(T<=t) two-tail	0.874269			P(T<=t) two-tail	2.58187e-08
	51	27	47											t Critical two-tail	2.05553			t Critical two-tail	2.04841			t Critical two-tail	2.05183
	56	28	44			Total	6416.8	44
Figure 2J	60h				Mean	STD error
	THD'/+	0	0	0	0	0		Anova: Single Factor		for 78h			Corrected alpha	0.0166667					Anova: Single Factor
	dsSTIM/+	0	0	0	0	0
	THD'>dsSTIM	0	0	0	0	0		SUMMARY											SUMMARY
	66h							Groups	Count	Sum	Average	Variance							Groups	Count	Sum	Average	Variance
	THD'/+	0	0	0	0	0		THD'/+	3	29	9.66667	0.333333							THD'/+	3	30	10	0
	dsSTIM/+	0	0	0	0	0		dsSTIM/+	3	27	9	3							dsSTIM/+	3	30	10	0
	THD'>dsSTIM	0	0	0	0	0		THD'>dsSTIM	3	6	2	1							THD'>dsSTIM	3	22	7.33333	2.33333
	72h
	THD'/+	1	2	0	1	0.57735
	dsSTIM/+	1	0	0	0.333333	0.333333		ANOVA											ANOVA
	THD'>dsSTIM	0	0	0	0	0		Source of Variation	SS	df	MS	F	P-value	F crit					Source of Variation	SS	df	MS	F	P-value	F crit
	78h							Between Groups	108.222	2	54.1111	37.4615	0.000407602	5.14325					Between Groups	14.2222	2	7.11111	9.14286	0.01508	5.14325
	THD'/+	10	9	10	9.66667	0.333333		Within Groups	8.66667	6	1.44444								Within Groups	4.66667	6	0.777778
	dsSTIM/+	7	10	10	9	1
	THD'>dsSTIM	2	1	3	2	0.57735		Total	116.889	8									Total	18.8889	8
	84h
	THD'/+	10	10	10	10	0		78h
	dsSTIM/+	10	10	10	10	0		t-Test: Two-Sample Assuming Unequal Variances													84h
	THD'>dsSTIM	9	6	7	7.33333	0.881917															t-Test: Two-Sample Assuming Unequal Variances
	90h								THD'/+	dsSTIM/+			THD'/+	THD'>dsSTIM			dsSTIM/+	THD'>dsSTIM
	THD'/+	10	10	10	10	0		Mean	9.66667	9		Mean	9.66667	2		Mean	9	2				THD'/+	dsSTIM/+			THD'/+	THD'>dsSTIM
	dsSTIM/+	10	10	10	10	0		Variance	0.333333	3		Variance	0.333333	1		Variance	3	1			Mean	10	10		Mean	10	7.33333
	THD'>dsSTIM	9	10	9	9.33333	0.333333		Observations	3	3		Observations	3	3		Observations	3	3			Variance	0	0		Variance	0	2.33333
	96h							Hypothesized Mean Difference	0			Hypothesized Mean Difference	0			Hypothesized Mean Difference	0				Observations	3	3		Observations	3	3
	THD'/+	10	10	10	10	0		df	2			df	3			df	3				Hypothesized Mean Difference	0			Hypothesized Mean Difference	0
	dsSTIM/+	10	10	10	10	0		t Stat	0.632456			t Stat	11.5			t Stat	6.06218				df	65535			df	2
	THD'>dsSTIM	10	10	10	10	0		P(T<=t) one-tail	0.295876			P(T<=t) one-tail	0.000705748			P(T<=t) one-tail	0.00450368				t Stat	65535			t Stat	3.02372
								t Critical one-tail	2.91999			t Critical one-tail	2.35336			t Critical one-tail	2.35336				P(T<=t) one-tail	#NUM!			P(T<=t) one-tail	0.0470892
								P(T<=t) two-tail	0.591752			P(T<=t) two-tail	0.0014115			P(T<=t) two-tail	0.00900735				t Critical one-tail	#NUM!			t Critical one-tail	2.91999
								t Critical two-tail	4.30265			t Critical two-tail	3.18245			t Critical two-tail	3.18245				P(T<=t) two-tail	#NUM!			P(T<=t) two-tail	0.0941784
																					t Critical two-tail	#NUM!			t Critical two-tail	4.30265
									Anova: Single Factor												Anova: Single Factor
Figure 2L	58-62h
	THD'/+	0.0537789	0.0491639	0.0419901		0.048311	0.00342973		SUMMARY												SUMMARY
	dsSTIM/+	0.0479626	0.0553782	0.0428856		0.0487421	0.00362729		Groups	Count	Sum	Average	Variance								Groups	Count	Sum	Average	Variance
	THD'>dsSTIM	0.0299218	0.0299378	0.0245147		0.0281248	0.00180505		THD'/+	3	0.144933	0.048311	3.52892e-05								THD'/+	3	0.158535	0.0528448	1.45806e-05
									dsSTIM/+	3	0.146226	0.0487421	3.94718e-05								dsSTIM/+	3	0.166536	0.0555119	1.10232e-05
	82-86h								THD'>dsSTIM	3	0.0843743	0.0281248	9.7746e-06								THD'>dsSTIM	3	0.114077	0.0380258	1.1548e-05
	THD'/+	0.0503061	0.0509922	0.0572362		0.0528448	0.00220459
	dsSTIM/+	0.0519661	0.0585472	0.0560222		0.0555119	0.00191687
	THD'>dsSTIM	0.0379962	0.0414388	0.0346425		0.0380258	0.00196198		ANOVA												ANOVA
									Source of Variation	SS	df	MS	F	P-value	F crit						Source of Variation	SS	df	MS	F	P-value	F crit
									Between Groups	0.000832744	2	0.000416372	14.7762	0.0048067	5.14325						Between Groups	0.000532479	2	0.00026624	21.4988	0.00183625	5.14325
									Within Groups	0.000169071	6	2.81785e-05									Within Groups	7.43037e-05	6	1.2384e-05
									Total	0.00100181	8										Total	0.000606783	8
			t-Test: Two-Sample Assuming Unequal Variances				t-Test: Two-Sample Assuming Unequal Variances				t-Test: Two-Sample Assuming Unequal Variances								t-Test: Two-Sample Assuming Unequal Variances				t-Test: Two-Sample Assuming Unequal Variances				t-Test: Two-Sample Assuming Unequal Variances
				THD'/+	dsSTIM/+			THD'/+	THD'>dsSTIM			dsSTIM/+	THD'>dsSTIM							THD'/+	dsSTIM/+			THD'/+	THD'>dsSTIM			dsSTIM/+	THD'>dsSTIM
			Mean	0.048311	0.0487421		Mean	0.048311	0.0281248		Mean	0.0487421	0.0281248						Mean	0.0528448	0.0555119		Mean	0.0528448	0.0380258		Mean	0.0555119	0.0380258
			Variance	3.52892e-05	3.94718e-05		Variance	3.52892e-05	9.7746e-06		Variance	3.94718e-05	9.7746e-06						Variance	1.45806e-05	1.10232e-05		Variance	1.45806e-05	1.1548e-05		Variance	1.10232e-05	1.1548e-05
			Observations	3	3		Observations	3	3		Observations	3	3						Observations	3	3		Observations	3	3		Observations	3	3
			Hypothesized Mean Difference	0			Hypothesized Mean Difference	0			Hypothesized Mean Difference	0							Hypothesized Mean Difference	0			Hypothesized Mean Difference	0			Hypothesized Mean Difference	0
			df	4			df	3			df	3							df	4			df	4			df	4
			t Stat	-0.0863682			t Stat	5.20836			t Stat	5.08869							t Stat	-0.912923			t Stat	5.02137			t Stat	6.37492
			P(T<=t) one-tail	0.467662			P(T<=t) one-tail	0.00687873			P(T<=t) one-tail	0.00733354							P(T<=t) one-tail	0.206465			P(T<=t) one-tail	0.00368911			P(T<=t) one-tail	0.00155288
			t Critical one-tail	2.13185			t Critical one-tail	2.35336			t Critical one-tail	2.35336							t Critical one-tail	2.13185			t Critical one-tail	2.13185			t Critical one-tail	2.13185
			P(T<=t) two-tail	0.935324			P(T<=t) two-tail	0.0137575			P(T<=t) two-tail	0.0146671							P(T<=t) two-tail	0.41293			P(T<=t) two-tail	0.00737822			P(T<=t) two-tail	0.00310576
			t Critical two-tail	2.77645			t Critical two-tail	3.18245			t Critical two-tail	3.18245							t Critical two-tail	2.77645			t Critical two-tail	2.77645			t Critical two-tail	2.77645
[truncated: 15 more columns]

## Sheet: Figure_3
						Anova: Single Factor
Figure 3A		THD'/+	THRNAi/+	THD'>THRNAi													t-Test: Two-Sample Assuming Unequal Variances
		58	61	42		SUMMARY
		65	57	40		Groups	Count	Sum	Average	Variance				THD'/+	THRNAi/+			THD'/+	THD'>THRNAi			THRNAi/+	THD'>THRNAi
		58	54	42		THD'/+	11	622	56.5455	24.2727			Mean	56.5455	57.2727		Mean	56.5455	45.5455		Mean	57.2727	45.5455
		57	59	42		THRNAi/+	11	630	57.2727	10.4182			Variance	24.2727	10.4182		Variance	24.2727	26.4727		Variance	10.4182	26.4727
		57	60	53		THD'>THRNAi	11	501	45.5455	26.4727			Observations	11	11		Observations	11	11		Observations	11	11
		51	55	55									Hypothesized Mean Difference	0			Hypothesized Mean Difference	0			Hypothesized Mean Difference	0
		59	58	45									df	17			df	20			df	17
		60	59	49		ANOVA							t Stat	-0.40953			t Stat	5.12142			t Stat	6.40374
		57	60	41		Source of Variation	SS	df	MS	F	P-value	F crit	P(T<=t) one-tail	0.343632			P(T<=t) one-tail	2.60121e-05			P(T<=t) one-tail	3.27141e-06
		46	50	49		Between Groups	949.879	2	474.939	23.2952	7.83802e-07	3.31583	t Critical one-tail	1.73961			t Critical one-tail	1.72472			t Critical one-tail	1.73961
		54	57	43		Within Groups	611.636	30	20.3879				P(T<=t) two-tail	0.687265			P(T<=t) two-tail	5.20242e-05			P(T<=t) two-tail	6.54282e-06
													t Critical two-tail	2.10982			t Critical two-tail	2.08596			t Critical two-tail	2.10982
						Total	1561.52	32
Figure 3C		THD'/+	THRNAi/+	THD'>THRNAi
	1	5.709	5.658	3.789		Anova: Single Factor											t-Test: Two-Sample Assuming Unequal Variances
	2	4.915	5.658	4.672
	3	4.877	5.056	3.878		SUMMARY								5.709	5.658			5.658	3.789			5.709	3.789
	4	5.248	4.736	3.61		Groups	Count	Sum	Average	Variance			Mean	5.021	5.1785		Mean	5.1785	3.4663		Mean	5.021	3.4663
	5	5.005	5.555	3.52		THD'/+	16	81.024	5.064	0.182965			Variance	0.164337	0.147243		Variance	0.147243	0.282672		Variance	0.164337	0.282672
	6	4.941	5.005	3.29		THRNAi/+	17	88.514	5.20671	0.151565			Observations	15	16		Observations	16	20		Observations	15	20
	7	4.16	4.787	3.008		THD'>THRNAi	21	73.115	3.48167	0.273497			Hypothesized Mean Difference	0			Hypothesized Mean Difference	0			Hypothesized Mean Difference	0
	8	5.491	4.877	4.518									df	29			df	34			df	33
	9	5.03	5.338	3.61									t Stat	-1.10931			t Stat	11.2083			t Stat	9.81525
	10	4.582	4.749	3.251		ANOVA							P(T<=t) one-tail	0.138206			P(T<=t) one-tail	2.90527e-13			P(T<=t) one-tail	1.28857e-11
	11	5.402	4.8	3.315		Source of Variation	SS	df	MS	F	P-value	F crit	t Critical one-tail	1.69913			t Critical one-tail	1.69092			t Critical one-tail	1.69236
	12	5.299	4.621	3.123		Between Groups	35.3547	2	17.6774	84.736	6.13092e-17	3.1788	P(T<=t) two-tail	0.276412			P(T<=t) two-tail	5.81055e-13			P(T<=t) two-tail	2.57714e-11
	13	4.774	5.389	2.97		Within Groups	10.6395	51	0.208617				t Critical two-tail	2.04523			t Critical two-tail	2.03224			t Critical two-tail	2.03452
	14	4.57	5.581	2.957
	15	5.299	5.568	4.058		Total	45.9942	53
	16	5.722	5.453	3.123
	17		5.683	3.238
	18			3.226
	19			2.752
	20			3.085
	21			4.122
		weight of Tube + 10 flies (A)	Weight of empty tube (B)	weight(C)= A-B
						C*10-2			Anova: Single Factor
Figure 3D	THD'/+	0.4891	0.4777	0.0114		11.4			SUMMARY
		0.4859	0.4748	0.0111		11.1			Groups	Count	Sum	Average	Variance
		0.4851	0.4748	0.0103		10.3			THD'/+	5	53.2	10.64	0.588
		0.4852	0.4745	0.0107		10.7			THRNAi/+	5	52	10.4	0.32
		0.4855	0.4756	0.0099		9.9			THD'>THRNAi	6	33.1	5.51667	2.78567
		0.4837	0.4735	0.0102		10.2
		0.484	0.4735	0.0105		10.5
	THRNAi/+	0.4867	0.4758	0.0109		10.9
		0.4859	0.4761	0.0098		9.8			ANOVA
		0.4863	0.4761	0.0102		10.2			Source of Variation	SS	df	MS	F	P-value	F crit
		0.4869	0.4762	0.0107		10.7			Between Groups	94.019	2	47.0095	34.8014	6.02792e-06	3.80557
		0.4874	0.4772	0.0102		10.2			Within Groups	17.5603	13	1.35079
		0.4872	0.4777	0.0095		9.5
		0.4856	0.4749	0.0107		10.7			Total	111.579	15
		0.4857	0.475	0.0107		10.7
	THD'>THRNAi	0.4824	0.4777	0.0047		4.7
		0.4829	0.4773	0.0056		5.6
		0.4832	0.4777	0.0055		5.5
		0.488	0.4825	0.0055		5.5
		0.4823	0.4795	0.0028		2.8
		0.4798	0.4723	0.0075		7.5
		0.4823	0.4754	0.0069		6.9
		0.4848	0.4791	0.0057		5.7
Figure 3H	Control	THD'>GCaMP																								Mean	STD error
	0.0337862	-0.00553393	-0.0158809	0.000303504	-0.00123184	-0.0481064	0.000214869	0.00596768	0.018339	0.00696078	0.0513105	0.070388	0.0806918	-0.0958519	-0.0947282	-0.209754	-0.000594884	0.0649101	0.0492188	0.00997788	0.0247627	0.113814	-0.053315	0.137185		0.00595142	0.014838
	0.0168026	-0.0193993	-0.00840433	0.00414742	0.0152105	-0.0294552	-0.00554055	0.0692641	0.0338651	0.0100873	-0.0136461	0.0145079	-0.00593397	-0.0863961	-0.134552	-0.00208062	-0.0544844	-0.00710443	0.0247602	0.0153957	0.0321654	0.115827	0.0110447	0.0746075		0.00294532	0.0102263
	0.0176404	-0.00176199	-0.00670511	0.0103143	-0.00998688	-0.0585693	0.0226994	0.0274996	0.0420296	0.00209735	0.00699387	-0.0132827	0.0127301	-0.0659087	-0.0986134	-0.178642	0.0812891	0.0674975	0.0618286	0.0280374	0.00574796	0.0910006	6.86004e-05	0.0206614		0.00269442	0.0118678
	0.0177927	0.0055025	0.0417566	-0.00934777	-0.00115177	-0.0260434	-0.00523359	0.0149703	0.039085	0.00308162	0.00704132	0.0291503	-0.0978344	-0.0636573	-0.0429243	-0.197309	-0.00829338	-0.00236096	0.0367178	0.0108809	-0.0121056	0.143336	0.0225196	-0.0246534		-0.00496166	0.01224
	0.00400788	-0.0201677	-0.00140355	0.00445162	-0.0209841	-0.0390083	0.00251704	0.0288918	0.0192759	-0.00247658	0.0470876	0.0198867	-0.0187148	-0.10058	-0.103065	-0.187197	0.0441964	-0.0295281	0.0173683	0.0298433	0.00952187	0.132601	0.00605554	0.128554		-0.00120279	0.0134991
	0.0134516	-0.00399721	-0.00317074	-0.0141872	-0.0146046	-0.0199022	-0.00891706	0.0150631	0.0186513	-0.0188038	0.015155	-0.0198569	-0.0487397	-0.0805426	-0.043329	-0.0409707	0.0392973	-0.00171412	0.0236732	-0.00130931	0.0191018	0.0936845	-0.0206362	0.0508712		-0.00215551	0.0072758
	0.0103291	-0.00930587	-0.0225418	0.0103972	-0.0249612	0.0274082	0.00351464	0.042442	0.0192313	-0.00849797	-0.0071457	-0.00880037	0.0204392	-0.0643328	-0.0520709	-0.349758	-0.0761801	0.00755722	0.0124766	0.0140413	0.0198276	0.12522	0.0327473	-0.0268112		-0.0126989	0.0167231
	0.00256086	0.00986817	-0.0593809	-0.0122515	-0.00777143	-0.0262709	-0.00791945	0.00262652	0.00160837	-0.00583466	-0.00695591	0.00853143	-0.0193234	-0.0701863	-0.0324826	-0.0277481	-0.0635826	-0.0269408	0.0235645	-0.0225292	0.00734462	0.157427	0.0192767	-0.0527054		-0.00871146	0.0089158
	0.0124616	0.0226858	-0.0275715	0.0145454	-0.0183682	-0.0312749	0.000291608	0.0241584	0.0211498	0.0143717	-0.015544	-0.000433295	-0.0862707	-0.0401306	-0.116988	0.108367	-0.07688	-0.024569	0.0518277	-0.0225292	0.000812843	0.0312841	0.014537	-0.136861		-0.0117053	0.0108732
	0.0199252	0.0133956	-0.0217942	0.00290299	-0.0107876	0.0169453	0.00550985	0.00819512	0.00794371	-0.0047346	-0.00482074	0.0369197	-0.0164832	-0.0721	-0.024793	-0.12264	-0.0838786	0.00561671	0.0136723	0.0257799	-0.00731559	0.0534262	0.0300033	0.0443977		-0.00352974	0.00824852
	0.00271317	0.0161897	-0.0167645	0.0133286	-0.0200498	0.0174002	0.00903984	-0.00786101	0.0119145	0.00203945	0.0118336	-0.0141792	-0.0118172	-0.0193055	-0.01767	-0.228421	-0.0971761	-0.0105542	0.0235645	-0.0739988	-0.0208146	0.0447035	-0.0156471	0.0810811		-0.0133521	0.0117045
	0.0297497	0.0157356	0.0117824	-0.0113665	-0.0343302	0.00943933	0.014565	-0.0138008	0.0209267	-0.028878	0.013257	0.00853143	0.0214536	-0.0856081	-0.0430053	0.015031	-0.0649823	0.00841967	-0.0295922	-0.0247867	-0.0167504	0.0104839	0.00605554	0.01203		-0.00648498	0.00598942
	-0.00665442	0.00731862	0.00158707	-0.00235129	-0.0217314	0.0135335	0.0337498	-0.0175132	0.0195436	0.00794504	-0.0112263	0.0142091	-0.0308871	-0.0615185	0.0371288	-0.185642	-0.0040942	0.0269623	0.0437836	0.042485	-0.0324266	0.0225614	-0.0176428	0.068134		-0.00219774	0.00992945
	0.0108622	0.0233494	0.0106269	0.000469428	-0.0123625	-0.033322	0.00635398	0.0179402	0.0154837	0.0145454	0.0243125	0.00345142	-0.0160775	-0.076265	0.0289535	-0.0363039	0.020401	0.017691	-0.0032856	0.0352612	-0.0218306	0.0178646	0.0212723	-0.0527054		0.000695261	0.00566021
	0.0117	-0.00127303	-0.0274356	-0.0127216	-0.0115617	0.0196747	0.0149487	-0.00414861	0.0040622	-0.010177	0.0114066	0.0366209	-0.0183091	-0.014465	-0.0231741	-0.112528	-0.0642825	-0.041818	0.00258446	-0.00627568	0.003861	0.00981297	0.00206425	-0.0181799		-0.0104006	0.00615718
	0.0362994	0.0219873	-0.020027	-0.00586336	-0.00659697	-0.0271807	-0.00224078	-0.00646886	-0.00655618	-0.015272	0.00424187	-0.0123863	0.0648679	-0.0893229	0.012522	-0.134307	0.0413969	-0.0437586	-0.0168737	-0.049167	0.0103928	0.0272582	0.0275087	0.104817		-0.00353036	0.00975431
	0.0159649	0.0243273	-0.00820043	0.00165855	0.00434682	-0.00875697	0.0107281	-0.00154993	0.0013853	0.000649904	-0.0087115	-0.0159721	0.0155703	-0.0731131	0.00321346	-0.00830303	-0.0495853	-0.0472084	-0.00795991	0.00139961	-0.000493512	-0.0130001	-0.000430311	0.156606		-0.000309776	0.00814002
	0.0122331	0.0242225	0.0161324	-0.0173951	-0.00261984	0.0169453	0.0255387	0.0147846	-0.0161484	0.0288462	-0.00780998	-0.0377863	-0.029467	0.00242022	-0.0222028	-0.107084	0.109984	-0.0142196	0.012694	-0.0649691	0.028972	0.00243227	0.0187778	-0.0268112		-0.00135544	0.00812416
	0.0174119	0.0252703	0.0153168	-0.018446	0.000503148	-0.0362789	-0.00791945	0.0139493	-0.00744849	-0.0164879	-0.00221109	0.0327362	0.107876	-0.0220071	-0.0334539	-0.000525016	-0.0285894	-0.0288813	-0.0322011	0.0149442	0.00371585	-0.0190388	-0.000430311	0.128554		0.00443163	0.00819577
	0.000199918	0.0179359	-0.00473402	-0.0108411	-0.0171404	0.0110315	0.00574007	-0.0150074	-0.0194053	-0.000508054	-0.00368198	-0.00551331	-0.0142517	-0.00928688	-0.0286783	-0.220643	-0.000594884	-0.0838625	-0.018613	0.0253285	0.0209888	-0.0458777	0.0132898	0.00339861		-0.0166969	0.0100195
	0.00773969	0.0060613	0.00885972	0.00174152	-0.0075312	-0.00625498	0.00144269	-0.0119446	-0.000310075	-0.0199618	-0.0118431	-0.0123863	0.00177512	0.0283109	-0.0166177	0.0795885	-0.0173916	-0.0355653	-0.0200261	-0.0369768	0.0032804	-0.142498	0.0357408	0.0551869		-0.00456582	0.00807583
	-0.0177737	0.0267371	0.0113066	-0.0129151	0.014303	0.00534516	0.00919332	-0.0248452	-0.00735926	-0.0201355	0.00362505	0.00673848	-0.0292641	-0.0117634	0.0151931	-0.0643047	-0.041187	-0.0444054	-0.026331	-0.0423947	-0.0132668	-0.00763231	0.00480826	0.00339861		-0.0109554	0.00460121
	-0.000180878	0.0275404	-0.0169684	-0.00384461	0.00309229	0.0167178	-0.00185708	-0.0228962	0.00392836	-0.032294	-0.00785743	0.0082326	-0.00938277	-0.0420442	-0.021879	-0.10475	-0.0369878	-0.0275876	-0.00861214	0.0519662	-0.0150086	-0.0680198	0.006305	-0.143335		-0.0185718	0.00834443
	-0.0238664	0.0131162	-0.0306981	0.00467285	0.00157084	0.00943933	0.00443551	0.000677513	-0.00062238	-0.0147509	-0.00804722	-0.0198569	0.0352488	-0.00118197	0.0283869	0.0344761	-0.0782797	0.00863528	0.0036715	-0.0220777	0.0122797	-0.0378261	0.0344935	-0.0138642		-0.00249865	0.00525609
	-0.0245519	0.0166088	-0.00684105	-0.00486781	0.0139026	-0.000113727	0.0160231	-0.00767539	-0.00597619	-0.0120297	0.023838	0.0240703	-0.0339301	0.0153656	0.00167553	0.225037	-0.0222907	-0.0155133	-0.0349187	0.0393246	-0.0293785	-0.0995555	-0.0116558	0.0141878		0.00336397	0.0111934
	-0.0124425	0.0269467	0.00682066	0.00782541	0.0154775	0.0251336	0.0337498	0.000770323	-0.0139177	0.00371849	-0.0120329	0.0240703	-0.00796267	0.0206563	0.0720154	0.0539211	-0.0404871	-0.0256471	-0.0581815	0.0135898	0.00632856	-0.0371551	0.0105457	-0.000917085		0.00470108	0.00592588
	-0.0121379	0.017447	-0.0060934	-0.0149339	0.00157084	0.0280905	0.00996071	0.00968008	-0.00637772	0.00458696	0.0198523	-0.00820272	-0.0304813	0.00827377	0.0151931	-0.0114142	-0.0166917	-0.0720038	-0.037745	-0.011242	0.0021192	-0.0358131	-0.013402	-0.151966		-0.0129888	0.0075065
	-0.0239426	-0.00186676	0.000159726	-0.012445	0.0108864	0.001251	-0.0106053	-0.0219681	-0.0244022	-0.00722421	0.0142534	0.0148067	0.00826698	0.0283109	0.0371288	-0.0355261	0.102985	-0.0344872	-0.0111123	0.0217166	-0.0158795	-0.015013	-0.0158966	-0.0548632		-0.00189445	0.00632338
	0.0133755	-0.00923602	-0.00935589	0.00174152	0.00231822	0.0139884	-0.00554055	-0.0108309	-0.0133377	-0.0076874	0.0102678	-0.00162859	-0.081199	0.0852704	-0.00220976	0.163591	0.066592	-0.0545392	-0.0076338	-0.0243352	0.0205533	-0.104252	0.0130403	-0.0483897		0.000440111	0.0107287
	-0.0219624	-0.0339632	0.0142972	-0.00268314	0.0034126	0.0565222	-0.00224078	0.00875198	-0.0146761	-0.0019555	0.00723111	0.0136114	0.0573617	0.0343896	0.0269299	0.23126	-0.0677818	-0.00926056	-0.00850343	0.0293918	-0.00339652	-0.106936	-0.0173933	0.0141878		0.0086081	0.0120431
	-0.0224955	-0.0268035	0.0353675	0.00591728	0.00706943	0.0537928	-0.0176653	-0.0575144	-0.00329928	0.014198	-0.00026571	0.0255644	0.0180048	0.144594	0.0937892	0.152702	-0.00129475	-0.0163758	-0.0307879	0.00726895	0.0278108	-0.087478	-0.0336079	0.0185035		0.0127914	0.0113034
	-0.0254658	-0.0171292	0.032241	0.0168406	0.00415998	0.0542477	-0.0252624	0.00411148	-0.00646695	0.000186721	-0.00576971	-0.0177651	0.0163818	0.0799797	0.0364003	0.117701	-0.0173916	0.0500329	-0.00578581	-0.0392343	-0.000638662	-0.0472197	-0.0375992	-0.0246534		0.00591255	0.00806515
	-0.0207439	-0.0182119	0.00940347	0.00779776	0.0164384	0.0046628	-0.00185708	0.000399083	-0.0180669	0.00846612	0.00827497	-0.00551331	-0.088908	0.066359	0.0865043	0.123145	-0.0712811	0.242359	0.0396528	-0.0229807	0.00748977	-0.063323	-0.00666671	-0.0138642		0.012064	0.0136857
	-0.000790153	-0.00427662	0.0224535	0.0113928	0.0102725	0.0167178	-0.015977	-0.0104597	-0.0300683	0.0172087	0.00557042	-0.00730625	0.0372775	0.0569032	0.08699	0.198592	0.0399972	0.118166	-0.0146996	-0.0283986	-0.031846	-0.0700327	-0.013402	-0.0591789		0.0139628	0.0117205
	-0.0127472	-0.0308199	-0.00453012	0.00768714	0.0206824	0.0217218	-0.00669163	-0.0256805	-0.0176653	-0.00635575	-0.00206874	-0.036591	0.0330172	0.0876344	0.00159459	0.0694771	0.0882878	0.0584418	0.0210643	-0.032462	-0.0176213	-0.0800973	-0.00791399	-0.0678103		0.00252306	0.00872619
	-0.0119094	-0.0594937	0.0245605	-0.000249578	0.0191076	0.0317298	-0.00162686	-0.0134296	-0.0301576	0.0148349	0.0136841	0.0530562	-0.0844449	0.0688355	0.0716916	0.007253	0.00570389	-0.0131416	-0.0222002	-0.0252382	-0.0167504	-0.0928458	-0.0111569	-0.132546		-0.00853055	0.00981857
	-0.00589282	-0.0203772	0.00233473	0.0111716	0.0298379	0.0119413	-0.0298668	-0.0119446	-0.0240007	0.025546	-0.00662377	-0.0339016	-0.0203378	0.0740136	0.0377763	0.149591	0.0959863	0.0530515	-0.0212219	0.0316493	-0.0122507	0.0232324	0.006305	-0.044074		0.0134144	0.00918795
	-0.0305684	-0.0154877	0.0289105	-0.00168759	0.0108864	-0.00830206	-0.0317085	0.0061533	-0.0102146	0.0315674	-0.0341912	-0.0428663	0.182533	0.133112	0.0810811	0.387598	0.0287994	0.0342932	-0.0282877	0.0199106	0.00850582	-0.0170259	-0.0241286	0.0336085		0.0309371	0.0189153
	-0.016022	-0.0306104	0.0301339	0.0143794	0.0098721	0.000568634	-0.0178955	-0.00860349	-0.00450389	0.00412378	-0.0594337	-0.0548193	0.019222	0.143806	0.0646496	0.204037	0.12608	-0.0375058	-0.027092	0.00456003	0.0105379	-0.00360647	-0.00342378	-0.0203377		0.0145049	0.0127542
	-0.0168598	-0.0325313	-0.00554965	0.0147113	0.0288502	-0.0854088	-0.0236509	-0.0221537	-0.0174423	0.0190035	-0.0693503	-0.0760358	0.0673023	0.167333	0.11362	0.244482	0.193267	-0.0150821	0.00954156	0.0781525	-0.018347	-0.0217227	-0.0321112	-0.0354426		0.0193573	0.0172952
	-0.0581381	-0.010633	0.0466503	0.0338203	0.00343929	-0.099511	-0.0345479	0.0127428	-0.0048162	0.0134453	-0.0896582	-0.0742429	0.257392	-0.0014071	-0.214444	0.41871	0.0735906	0.0159661	-0.0228525	0.0632534	-0.0116701	-0.0418519	-0.0206362	0.0292928		0.0118289	0.0244283
	-0.0464096	-0.033125	-0.00119965	0.0112822	0.0393403	-0.110656	-0.049205	0.00281214	-0.0119992	-0.0134193	-0.100809	-0.0610946	-0.0203378	0.135251	0.0550982	0.423377	0.146376	-0.0284501	-0.0152431	-0.0234322	0.0208436	0.0205485	-0.0238792	0.0832389		0.0166212	0.0216842
	-0.0252373	-0.00120318	0.0328527	0.0157345	0.0392869	-0.112248	-0.028332	0.0070814	-0.0135161	0.0118821	-0.0739528	-0.0676687	0.0794746	0.107221	0.107469	0.281039	0.12888	-0.0422493	-0.0265484	-0.00763014	-0.00557378	-0.0586262	-0.0191395	-0.0958623		0.00971387	0.0173203
	-0.0162505	0.0360622	0.0284347	0.0285107	0.0318665	-0.11566	-0.0518141	-0.0147289	-0.0145423	-0.0019555	-0.0841067	-0.0933676	0.0449866	0.159565	0.159839	0.589826	0.123981	-0.00667321	-0.0181782	0.0330037	-5.80602e-05	-0.0176969	-0.013402	0.0659762		0.0355674	0.0278693
	0.0037794	0.0158753	0.0269394	0.0200485	0.0176128	-0.108837	-0.0457517	0.00652454	-0.0217253	-0.0021292	-0.105933	-0.0972523	0.0902267	0.0983284	0.056798	0.234371	0.133079	-0.0224129	-0.0160041	0.0162987	0.00778007	0.0138388	-0.0548117	-0.12823		0.00576725	0.0165088
	-0.00223718	0.0179359	0.0272792	0.032161	0.0448122	-0.119754	-0.0408404	-0.0145433	-0.0279268	0.0111873	-0.101141	-0.0569111	0.108688	0.12602	0.0649733	0.335485	0.0931868	0.00712599	0.0160639	0.00952639	0.0397132	-0.102239	-0.0637921	-0.0483897		0.0148493	0.0191014
	0.0105576	0.00253384	0.0131418	0.0119182	0.0123278	-0.0524281	-0.0200442	0.00132718	-0.0105715	-0.00531358	-0.0738579	-0.0703581	0.0516813	0.149659	0.065378	0.4646	0.0826889	0.00863528	-0.00491618	0.0916971	-0.00368682	-0.0223937	-0.019389	-0.072126		0.0254609	0.0219254
	0.00842512	-0.0111918	0.0348917	0.013771	0.0512717	-0.111566	-0.0333968	0.0107938	-0.00062238	-0.0020713	-0.078413	-0.0718523	0.0510727	0.196826	0.111921	0.100589	0.097386	-0.0118479	-0.0104601	0.0375186	0.026069	-0.0445358	-0.00766453	-0.102336		0.0106074	0.0144247
	0.00179926	-0.0418564	0.0183753	0.00273706	0.0224174	-0.0437848	-0.0116029	0.0296342	-0.0210561	-0.00664523	-0.0822088	-0.0342004	0.0502612	0.130748	0.0890135	0.19937	0.097386	0.0301965	0.0149768	0.0483543	0.000377391	-0.0814392	-0.0251264	-0.0807574		0.0127904	0.01373
	-0.00132327	0.00529295	0.0204144	0.00533655	0.0270619	-0.0485614	-0.0218092	0.018497	-0.0210115	-0.015272	-0.0712008	-0.075737	0.124309	0.284516	0.153687	0.356486	0.0749904	0.0470143	0.0208469	0.0307463	0.00371585	-0.0217227	0.0327473	-0.147651		0.0325572	0.0221204
	-0.00376036	-0.00965513	0.0369988	0.0127478	0.0243927	-0.0738087	-0.0332433	0.016084	-0.0071808	0.00505015	-0.0738105	-0.0458546	0.00116651	0.260652	0.107064	0.214148	0.235959	0.027178	-0.0175259	0.0104294	0.032746	-0.118343	-0.0687812	0.0141878		0.022785	0.0193329
	-0.00673058	0.00529295	0.0411449	0.0268238	0.0273288	-0.0831343	-0.026874	0.00401867	-0.0167284	0.00863982	-0.0651274	-0.101137	0.144799	0.188383	0.14794	0.215704	0.17717	0.0250218	0.023021	0.0158472	0.0263593	-0.00561939	-0.0143998	0.00555645		0.0318042	0.0170284
	0.0107861	0.00141623	0.0342121	0.0309719	0.028263	-0.0540202	-0.00930076	0.0380799	-0.0239114	-0.00450301	-0.0671203	-0.0598993	-0.0156718	0.198176	0.142274	0.22426	0.214263	-0.0323311	-0.0128516	0.0655109	0.0208436	-0.0673488	0.00655445	-0.104494		0.0235067	0.018074
	0.0226669	-0.0243587	0.0637784	0.0401254	0.0180399	-0.0146708	-0.0264135	0.00141999	-0.0244022	0.0108978	-0.0538822	-0.0428663	0.162652	0.221816	0.136042	0.603827	0.145677	0.00108884	0.0424791	0.0280374	0.0189567	-0.0767424	0.0170316	0.0422398		0.0547266	0.0279916
	-0.0339194	0.00211473	0.0344839	0.0236159	0.00909803	-0.0344592	-0.0372337	0.0376159	-0.0263207	-0.013014	-0.0419253	-0.0362922	0.0159761	0.205156	0.123819	0.274817	0.100885	0.0260999	0.00182352	0.0325523	0.023166	-0.0364841	0.026012	-0.0764417		0.0250477	0.0164494
	-0.0163266	0.0156658	0.0591566	0.0288702	0.0110999	-0.0765382	-0.0343176	0.0415139	-0.0231084	-0.0100612	-0.0349504	-0.0619911	0.0236851	0.24129	0.157087	0.571937	0.107184	-0.0103386	0.0262821	0.043388	0.00865097	0.00511616	0.0110447	0.0292928		0.0464013	0.0267019
	0.0021039	-0.022822	0.0486214	0.0391298	0.00186445	-0.0185375	-0.0220394	0.00995851	-0.0210115	0.00256054	-0.0383666	-0.0392804	0.141147	0.271571	0.165019	0.462267	0.256255	-0.0405244	-0.0415497	0.0140413	0.0222951	0.032626	0.0315	-0.100178		0.0481938	0.0258721
	-0.0362804	0.0110207	0.0515441	0.0388809	0.0180666	0.0110315	-0.0182025	0.0210957	-0.0179776	-0.00872956	-0.0636091	-0.0171674	0.0557387	0.291946	0.0834284	0.534602	0.222662	0.0314902	-0.00709027	0.0275859	0.0397132	-0.0190388	-0.0233803	-0.0462319		0.0492124	0.0265992
	-0.0352142	-0.0276417	0.0448831	0.0335161	0.0197749	0.00943933	-0.00454294	-0.0152858	-0.00410236	-0.00919274	-0.0341437	-0.0811158	0.11234	0.178364	0.116372	0.394598	0.244357	0.0196315	0.00921545	0.0185561	0.0346329	-0.0458777	-0.0158966	0.0702918		0.04304	0.0213652
	-0.0441248	0.00099712	0.0804988	0.0431397	0.0353364	-0.00102354	-0.0172816	0.000677513	-0.0174869	0.00794504	-0.0403595	-0.0079039	-0.00390526	0.185344	0.166557	0.300484	0.114883	-0.0280188	-0.0197	0.0460969	-0.00557378	-0.0686908	0.0107952	-0.0289691		0.0295715	0.0174202
	-0.0621745	-0.0151384	0.0666331	0.0343457	0.0315995	0.0146708	-0.00178034	-0.0119446	0.00209914	0.0106083	-0.0467175	-0.0207533	-0.0710554	0.193336	0.147131	0.33393	0.104385	-0.0424649	-0.021548	0.00320556	0.00792522	-0.0713747	-0.0478269	-0.154124		0.0159569	0.0203079
	-0.021734	-0.0102838	0.0309496	0.0445224	0.0563432	0.0592517	-0.00999141	0.0178474	-0.0209222	0.00684498	-0.0630872	0.000463177	0.0184105	0.236675	0.177242	0.37982	0.249256	-0.0428961	0.0144333	0.0212651	0.00168375	-0.125052	-0.0166449	-0.0419162		0.0401033	0.0229533
	-0.057605	-0.00193661	0.0608558	0.0359496	0.0545815	0.0296827	0.00781202	0.0197964	-0.0222161	0.0145454	-0.0410712	-0.0171674	0.0675052	0.252659	0.191083	-0.0277481	0.18067	-0.0103386	-0.01383	0.0451939	-0.0099283	-0.126394	-0.030365	0.00555645		0.0253038	0.0168989
	-0.026532	-0.0105981	0.0499128	0.0448819	0.0547951	0.0228591	0.0241574	-0.0106453	-0.0198961	0.0170929	-0.0349029	-0.0425675	-0.0586803	0.213486	0.133209	0.430377	0.0882878	0.0163973	-0.00263337	-0.00492122	0.0112637	-0.0693617	-0.0143998	-0.0483897		0.0317996	0.0215589
	-0.024628	-0.0103536	0.0618753	0.0392128	0.0769763	0.0401456	0.0176346	0.00531801	-0.0210115	0.0434944	-0.0511302	-0.0440616	-0.0862707	0.149434	0.239407	0.289595	0.0903874	0.0534827	0.00280187	0.0108809	0.0487125	-0.063994	-0.0508204	-0.0419162		0.0322988	0.0184904
	-0.0245519	-0.00190169	0.0295902	0.0311931	0.0603737	0.0849539	0.00750506	-0.00934597	-0.019093	0.0137348	-0.055875	-0.0168686	-0.0207435	0.243091	0.195292	0.459156	0.148476	0.0353712	0.0505233	0.104339	0.0504543	-0.104252	-0.0196384	0.0077143		0.0520624	0.0237533
	-0.0402407	-0.00902647	0.0375425	0.0384661	0.0572507	0.0337769	-0.0136749	-0.000343397	-0.0330575	0.0128664	-0.052696	-0.014478	-0.062332	0.216525	0.159192	0.515935	0.0826889	0.0312746	0.0151942	0.076798	0.035649	-0.0264195	-0.00566888	0.0141878		0.0445587	0.024236
	-0.0273697	-0.0120999	0.0399894	0.0260495	0.0460667	0.0244513	-0.0119099	0.00995851	-0.0247591	0.0342307	-0.0817818	-0.0500381	-0.070244	0.273597	0.195454	0.215704	0.0448962	-0.0497957	0.0106286	0.10163	0.0388423	0.0353099	-0.0525666	-0.00954847		0.0294456	0.0181264
	-0.0395552	-0.00253035	0.040941	0.022012	0.0526864	0.0713067	0.00911658	-0.0128727	-0.0164607	0.0265882	-0.0693029	-0.0625887	-0.0361617	0.228682	0.218037	0.291151	0.212164	-0.0187475	0.00986768	0.0307463	0.0604697	-0.114317	-0.00516997	-0.102336		0.0330719	0.0214861
	-0.0240949	0.00497862	0.0566417	0.0410103	0.043958	0.0481064	0.000675302	-0.00516952	-0.0399283	0.0333043	-0.0430166	-0.00282389	0.0543186	0.218776	0.182503	0.487157	0.249956	-0.120301	-0.0140474	0.0745406	0.0257787	-0.149878	-0.0293672	0.0292928		0.0467655	0.026609
	-0.017469	-0.0165704	0.0782558	0.0335161	0.0241524	0.0583419	0.0137209	-0.0206688	-0.0294883	0.0302936	-0.0606199	-0.0584052	0.0382918	0.336748	0.216419	0.451378	0.191868	0.0213564	0.0322609	0.0524177	0.0429065	-0.121027	-0.0139009	0.128554		0.0588471	0.0261649
	-0.0491513	0.0139894	0.0420285	0.0350647	0.0642975	0.0274082	0.0159463	-0.0361681	-0.0193607	0.0370677	-0.0732885	-0.00521448	-0.109804	0.198514	0.217633	0.435822	0.0574938	-0.051305	0.00084518	-0.000406339	0.0420356	-0.10291	0.0449707	-0.016022		0.0320619	0.0234627
	-0.0167836	0.0162246	0.0813823	0.0370558	0.0540744	0.100193	0.0120327	-0.000993067	-0.0166838	0.0422206	-0.0818767	-0.0234428	-0.0554344	0.19964	0.232203	0.546269	0.0413969	-0.023491	0.000301656	0.0560296	0.0408744	-0.145182	0.00106642	-0.0613368		0.0431559	0.0273676
	-0.0338433	0.0454572	0.0760808	0.0594003	0.0429704	0.0990561	-0.0030849	-0.0194623	-0.0198069	0.0280935	-0.0734309	-0.0503369	-0.0306842	0.289244	0.244506	0.476267	0.133079	-0.0146509	0.00399762	0.0357127	0.0879032	-0.143169	0.0409794	-0.0850731		0.0495502	0.0269974
	-0.0435155	-0.00431154	0.0822659	0.0454073	0.0385929	0.0385534	-0.00224078	0.016548	-0.0224392	0.0281514	-0.0451992	-0.0604969	-0.0992545	0.225981	0.164858	0.364264	0.161074	-0.0877435	0.0154116	0.0384216	0.063663	-0.124381	0.0147865	-0.0678103		0.0308577	0.0224668
	-0.0287406	0.00599145	0.0679925	0.0378577	0.0479885	0.0349141	-0.00907054	-0.0188126	-0.0128915	0.0375309	-0.0549261	-0.0204545	-0.0529999	0.305454	0.173438	0.703385	0.12608	-0.0487176	0.0124766	0.0754436	0.0873226	-0.149878	0.0532027	0.0336085		0.0585914	0.0333135
	-0.00931999	0.000578016	0.0851886	0.0504127	0.0326939	-0.0410554	-0.0249555	-0.00396299	-0.01191	0.0103189	-0.0745222	-0.0419698	0.0218593	0.231947	0.202577	0.382931	0.0211009	-0.0648886	-0.0161128	0.108854	0.0600343	-0.162627	0.0227691	0.0185035		0.0332685	0.0226787
	-0.0339194	0.00948399	0.062487	0.0419229	0.0459866	-0.0847265	-0.0358524	-0.00145712	-0.0175761	0.0151244	-0.0689233	-0.0476475	0.0125273	0.314122	0.213666	0.647384	0.131679	-0.075238	-0.0133952	0.0587385	0.0285366	-0.167324	0.00605554	-0.0138642		0.0428246	0.0329769
	-0.0305684	0.0193679	0.0265996	0.036475	0.0500438	-0.0885932	-0.0393824	-0.0191838	0.00825602	0.0236354	-0.112054	-0.0730476	-0.0605062	0.339675	0.224513	0.622494	0.212164	-0.0392307	0.0234558	0.0537722	0.0324557	-0.17873	-0.0226319	-0.000917085		0.0420026	0.0338434
	-0.0401645	0.036656	0.0478738	0.0430014	0.0510581	-0.137041	-0.0630947	-0.00619043	-0.0224838	-0.0018976	-0.103703	-0.0339016	0.0675052	0.324928	0.181289	0.549381	0.247157	-0.0459147	-0.032962	0.0858278	0.0593085	-0.0847941	0.00929847	0.0141878		0.0477219	0.0306252
	-0.0221148	-0.00766438	0.0602441	0.0386874	0.0583451	-0.0935972	-0.0611763	0.00253371	0.0037499	0.0162823	-0.108021	-0.0359934	-0.00410813	0.301064	0.279797	0.390709	0.109984	-0.0538923	-0.0143735	0.0555781	0.0159085	-0.145182	0.00455881	0.0379242		0.0345518	0.0258501
	-0.00208486	-0.0212154	0.032173	0.0370558	0.0383794	-0.103833	-0.0643225	0.0222094	0.0167775	0.00209735	-0.0849134	-0.0811158	-0.0120201	0.344628	0.213262	0.572715	0.092487	-0.0817064	-0.0379624	0.0573841	0.0183761	-0.16464	0.00206425	0.0163457		0.0338392	0.0314624
	-0.0192969	-0.0113665	0.0480777	0.0554734	0.0253002	-0.0813147	-0.0415311	0.0061533	-0.0152561	0.0393836	-0.111057	-0.0942641	0.038089	0.386053	0.238921	0.821611	0.144277	-0.0437586	-0.0342665	0.0582871	0.0781781	-0.110962	0.0157843	-0.0505476		0.0559153	0.0402442
	0.00195158	0.00145115	0.0378144	0.0290914	0.0164918	-0.0738087	-0.0392289	0.00299776	-0.0211453	0.0174982	-0.122208	-0.0306145	0.0533043	0.337648	0.215123	0.985727	0.0805893	-0.0500113	0.00758488	0.0537722	0.071356	-0.203556	0.00904901	-0.00523278		0.0573186	0.0454584
	-0.0109955	-0.00490527	0.0534472	0.0452414	0.0074965	-0.0808598	-0.0563417	-0.0167708	-0.0187807	0.0212037	-0.0791247	-0.0984476	0.0957042	0.320876	0.221356	0.558714	0.469014	0.017691	0.0121505	0.16529	0.072372	-0.163969	-0.0256254	-0.0376005		0.0611306	0.0355443
	-0.000790153	0.0238733	0.0302019	0.0420059	0.0384861	-0.0533379	-0.0304807	0.0233232	-0.0184238	0.0515422	-0.108827	-0.0437628	0.00867272	0.296674	0.253653	0.739164	0.958218	0.166248	0.0966141	0.230755	0.178622	-0.190137	0.0242658	0.104817		0.117557	0.0517967
	0.0420114	0.00295294	0.0587488	0.0430567	0.0159045	-0.0672126	-0.00607772	0.0239728	-0.00263006	0.0826913	-0.0961586	-0.0593016	-0.0998631	0.290595	0.320755	0.743053	1.40613	0.493117	0.361963	0.312023	0.496937	-0.176046	0.00505772	0.26234		0.185584	0.070588
	0.0573194	0.0114049	0.0564378	0.0456839	0.0157444	0.0110315	0.0818651	0.0689857	0.0574218	0.288982	-0.0542144	-0.0557158	0.0829234	0.244329	0.290644	0.683163	1.10519	0.577637	0.748626	0.366202	1.12442	-0.207582	0.0235175	0.756487		0.265854	0.075718
	0.0433061	0.0197171	0.0499128	0.0299763	0.0430772	0.166837	0.459267	0.146111	0.217724	0.588488	-0.0175369	-0.079024	-0.119947	0.345528	0.217957	0.788166	1.14228	1.8021	1.39705	0.498488	2.71629	-0.193492	-0.0655383	1.0478		0.468522	0.144165
	0.0672201	0.03477	0.0815863	0.0587366	0.0151038	0.47208	0.949322	0.262587	0.502993	0.957587	-0.0193873	-0.0249369	-0.0945884	0.31187	0.212857	0.385265	1.10659	2.92824	1.57989	0.622195	4.08927	-0.183427	0.00805119	1.45131		0.6573	0.207886
	0.0366041	0.00808698	0.0698956	0.0296445	0.0455329	0.938815	1.71272	0.470203	1.05301	1.54884	0.0615593	-0.0318098	0.0969214	0.32763	0.265875	0.727497	1.17238	3.42307	1.34541	0.843876	4.06169	-0.114317	-0.0448335	1.27437		0.805111	0.218973
	0.0812334	0.0425584	0.0780519	0.0598981	0.0380857	1.6189	2.65715	0.777683	1.81182	2.16453	0.137192	-0.0210522	-0.0203378	0.423538	0.330063	0.584382	1.26476	3.28465	1.15431	0.896248	3.21474	-0.159272	-0.0266232	1.31968		0.904674	0.21664
	0.0702665	0.038996	0.0497089	0.0510764	0.0167587	1.93051	3.3313	1.15264	2.42992	2.6907	0.215339	0.0599292	-0.0304813	0.444926	0.24912	0.531491	1.28156	2.75101	0.97321	0.889476	2.57056	-0.225027	0.0142876	1.09743		0.941029	0.223045
	0.0715612	0.00630578	0.0685363	0.0415634	0.0344823	1.79245	3.5708	1.49278	2.69997	3.13953	0.366699	0.120292	-0.0172947	0.413857	0.31436	0.56027	1.5664	2.14816	0.762648	0.823107	2.22016	-0.200872	0.0270098	0.898905		0.95507	0.226417
	0.0907533	0.060056	0.0893347	0.0684432	0.0643242	1.39622	3.60763	1.61483	2.74004	3.41037	0.54667	0.25805	-0.092154	0.294085	0.268708	0.650495	1.83165	1.91573	0.685577	0.744097	1.7911	-0.148536	0.0372375	1.08016		0.958537	0.225586
	0.0720181	0.0304742	0.0688761	0.0576581	0.074227	1.07779	3.26262	1.42086	2.50683	3.60607	0.753449	0.392222	0.00928133	0.359712	0.304404	0.71583	2.13539	2.24648	0.680468	0.970292	1.63158	-0.149207	0.0202745	1.09958		0.972799	0.220267
	0.0735413	0.0564237	0.0983745	0.0671158	0.0751078	0.877857	3.03363	1.31431	2.17771	3.76164	0.950787	0.58586	-0.0536086	0.361175	0.236169	0.491046	2.96963	2.7771	0.819284	1.10168	1.64435	-0.103581	0.042975	1.34126		1.02916	0.232388
	0.0905248	0.0561094	0.0749253	0.0732826	0.109381	0.676106	3.15603	1.36508	1.81512	3.78069	0.926588	0.565838	0.086575	0.369956	0.279393	0.714275	3.47493	3.39957	0.982123	1.44255	1.85569	-0.137801	0.0412288	1.32184		1.105	0.249636
	0.0926573	0.0458413	0.138612	0.0603129	0.0951803	0.583077	3.2973	1.66523	1.55644	3.74329	0.787328	0.477386	-0.0797789	0.327968	0.337591	0.736053	4.15869	3.90368	1.28824	1.93964	2.28664	-0.151891	0.026012	1.57215		1.20365	0.279066
	0.0721704	0.0654694	0.162809	0.0634931	0.149179	0.623564	3.45953	2.00482	1.47511	3.82243	0.920799	0.44093	0.0222651	0.292058	0.290725	0.564937	4.79487	4.25254	1.65588	2.41505	2.73472	-0.201543	0.00405989	1.55489		1.31836	0.308778
	0.0908295	0.0477273	0.154721	0.0626911	0.173388	0.697714	3.56926	2.48335	1.48207	4.05455	1.15368	0.559264	-0.12015	0.292058	0.22856	0.609271	5.47724	4.42503	2.05852	2.946	3.4014	-0.155246	0.0257626	1.77715		1.47895	0.343204
	0.0833659	0.105005	0.226971	0.0678071	0.209983	0.846241	3.70709	2.88707	1.50183	4.02936	1.51253	0.922933	-0.160116	0.303653	0.30149	0.596827	6.28418	4.64193	2.48486	3.44264	4.08695	-0.177388	0.0389837	1.95409		1.66243	0.376865
	0.0762069	0.118172	0.237642	0.0908153	0.246632	1.09712	3.79396	3.15817	1.61484	4.22564	1.85857	1.51102	-0.17594	0.199302	0.289996	0.484823	7.28568	4.75384	2.93359	3.99345	4.60847	-0.188795	0.0487125	2.1224		1.84935	0.417551
	0.0539684	0.101233	0.301941	0.0801408	0.322998	1.44399	3.94068	3.38184	1.82735	4.33576	2.26453	2.44724	-0.0803875	0.336072	0.260857	0.72283	7.12262	4.86315	3.36656	4.24674	5.02709	-0.0975426	0.0487125	2.14182		2.01917	0.423501
	0.0362994	0.122188	0.348228	0.0957377	0.385645	1.67508	4.00675	3.55168	2.12207	4.4992	2.57679	3.16919	-0.110007	0.329994	0.265389	0.53538	7.96805	4.66781	3.62028	4.54833	5.44222	-0.158601	0.0419772	2.64029		2.1825	0.456527
	0.0602896	0.15198	0.465202	0.117419	0.520574	2.04924	4.00061	3.75735	2.38936	4.53423	2.84411	3.61683	-0.0953999	0.283953	0.304323	0.608494	8.14022	4.84698	3.84921	4.63592	5.61451	-0.184098	0.0696668	2.94023		2.31338	0.467553
	0.0296736	0.149221	0.609839	0.151682	0.630385	2.23234	4.14289	3.8019	2.58201	4.663	3.00762	3.97243	-0.0923568	0.335622	0.28004	0.691718	8.7435	4.80386	3.84378	4.78536	5.91062	-0.114317	0.0317495	3.06538		2.42741	0.488011
	0.0387365	0.206184	0.731911	0.18907	0.879984	2.49483	4.18041	3.86473	2.7333	4.7572	3.20676	3.93807	-0.138206	0.337086	0.36843	0.402376	8.754	4.88277	3.98412	4.9172	5.98305	-0.119014	0.071413	3.3718		2.50151	0.49248
	0.0487134	0.279492	0.917194	0.210917	1.1677	2.55942	4.16437	3.95002	2.89833	4.67573	3.3659	4.17802	-0.151189	0.337086	0.25171	0.437377	9.00385	4.84353	4.01086	5.07522	6.17755	-0.140485	0.0509576	3.75589		2.58617	0.502548
	0.0679817	0.36471	1.13755	0.232349	1.5329	2.66337	4.15908	4.02046	3.03699	4.74214	3.5566	4.20223	-0.133742	0.239939	0.358151	0.858946	9.29289	4.60161	4.09249	5.05219	6.14605	-0.204898	0.0669228	3.32217		2.64205	0.500878
	0.0571671	0.50284	1.4536	0.288293	1.85387	2.79984	4.03024	4.07838	3.14902	4.63943	3.72119	4.19625	-0.118933	0.308381	0.262314	0.474712	9.54204	4.61735	4.12652	5.1163	6.10454	-0.127736	0.0561962	3.90694		2.70995	0.506796
	0.0878593	0.663043	1.79168	0.339066	2.24921	2.81804	4.06377	4.11021	3.22201	4.6044	3.76916	4.33819	-0.0400162	0.376034	0.304971	0.543936	9.47626	4.50825	4.17468	5.12262	6.09525	-0.145182	0.00356098	3.58327		2.75251	0.498722
	0.0950182	0.853282	2.22736	0.396282	2.47906	2.85534	3.98903	4.06009	3.29795	4.63411	3.85244	4.2602	-0.165593	0.282377	0.335163	0.447489	9.41817	4.46384	4.08575	5.21247	6.15331	-0.147865	0.0556973	3.49911		2.77667	0.496177
	0.0963129	0.948349	2.53974	0.422692	2.69607	3.03958	4.02417	4.01824	3.33101	4.48386	3.93666	4.38899	-0.138003	0.287893	0.365597	0.601493	9.83669	4.43171	4.07662	5.16506	6.00584	-0.154575	0.0522049	3.566		2.83426	0.501198
	0.159221	1.03273	2.82644	0.484222	2.85064	2.91198	3.94644	4.09146	3.35439	4.46782	3.8773	4.38033	-0.0970229	0.339675	0.3384	0.354152	9.95356	4.46211	4.15152	5.17138	6.05446	-0.236434	0.0778988	3.48832		2.85171	0.504885
	0.189075	1.05557	3.03456	0.523906	2.94308	2.90879	3.92526	4.01239	3.31664	4.43737	3.88185	4.50195	-0.150986	0.345978	0.303028	0.532269	9.30269	4.39441	4.26403	5.45718	6.11876	-0.11633	0.0267604	3.76237		2.87377	0.490902
	0.270718	1.03926	3.00445	0.539116	2.86183	3.01501	3.86103	3.95457	3.31936	4.33784	3.91962	4.38481	-0.145306	0.375809	0.35896	0.277928	9.57704	4.50588	4.38056	5.7967	6.0594	-0.17202	0.108582	3.70842		2.88915	0.500149
	0.344364	0.980306	2.83683	0.509056	2.71136	2.93609	3.75666	3.91949	3.26368	4.31868	4.00394	4.43979	-0.199473	0.362751	0.297362	0.102923	9.53854	4.43149	4.33654	5.7827	5.90263	-0.182756	0.099851	3.72137		2.84226	0.49976
	0.39242	0.792651	2.71503	0.486518	2.48181	2.89401	3.77293	3.86928	3.25503	4.15998	3.99269	4.33939	-0.11305	0.392357	0.352727	0.326152	9.69741	4.18634	4.25044	5.74477	6.06651	-0.208924	0.0619337	3.70842		2.81737	0.499885
	0.415497	0.767575	2.37893	0.45112	2.25783	2.94132	3.68046	3.85062	3.18271	4.13734	4.01001	4.52137	-0.174519	0.394158	0.387857	0.562603	9.70861	4.28941	4.33404	5.77683	5.96664	-0.19953	0.0744065	4.34714		2.83593	0.502719
	0.469798	0.58474	2.47728	0.403583	2.06626	2.99818	3.64961	3.73461	3.12524	4.17469	3.96797	4.32236	-0.0359588	0.327517	0.309261	0.401598	9.72611	4.28402	4.38469	5.68789	5.97187	-0.263273	0.106836	4.31693		2.79966	0.503915
	0.41542	0.480698	2.51038	0.394291	1.97276	3.0762	3.51578	3.71595	3.11195	4.07956	3.90695	4.32325	-0.127656	0.412619	0.370778	0.505824	9.42167	4.42632	4.5147	5.63416	6.01759	-0.255892	0.096608	4.09252		2.77552	0.496152
	0.429434	0.445772	2.74392	0.43038	1.88922	3.06414	3.53918	3.66287	3.02464	3.97725	3.91355	4.24257	-0.0377847	0.417122	0.259642	0.559492	9.81849	4.38083	4.43785	5.84907	5.9202	-0.143169	0.0564456	3.76884		2.77708	0.502748
	0.465076	0.401592	3.42075	0.495422	1.93491	3.12055	3.49383	3.59809	2.99863	3.88363	3.87194	4.14217	-0.0329158	0.490966	0.322778	0.478601	9.44126	4.27561	4.34665	5.58675	5.86591	-0.149878	0.111575	4.14862		2.77969	0.488077
	0.574746	0.484924	3.88641	0.617736	2.32264	3.12055	3.40926	3.53043	2.98355	3.86933	3.8744	4.07433	-0.163159	0.479822	0.295986	0.736053	9.42587	4.39376	4.46416	5.61745	5.91831	-0.173362	0.117063	3.82063		2.82004	0.485445
	0.767429	0.527672	4.08929	0.762284	2.61316	3.08052	3.37995	3.45442	2.95611	3.8233	3.9136	4.14067	-0.145712	0.575618	0.348195	0.516713	9.46226	4.45457	4.49318	5.77006	5.95808	-0.0988845	0.184416	3.93068		2.87323	0.485526
	0.995983	0.577895	4.31726	0.875804	2.67989	3.11327	3.36951	3.39743	2.86255	3.75805	3.85699	4.03997	-0.0682152	0.578657	0.438204	0.417932	9.48256	4.45176	4.61091	5.72807	5.95227	-0.0304454	0.111575	3.90694		2.8927	0.48232
	1.21136	0.694721	4.43723	0.989628	2.86367	3.33254	3.37419	3.34778	2.83899	3.68811	3.86287	3.97034	-0.0347416	0.654753	0.397894	0.467712	9.41397	4.35366	4.59569	5.62016	5.82382	-0.0136711	0.233809	3.94363		2.9195	0.471882
	1.34365	0.873434	4.46829	1.02851	2.97519	3.24883	3.32378	3.26991	2.83641	3.59686	3.80727	3.84693	0.0376832	0.649237	0.346819	0.511268	8.94646	4.36573	4.62906	5.56824	5.82686	0.0386648	0.27896	3.894		2.90467	0.454559
	1.45164	1.02449	4.39597	1.0961	3.14014	3.3107	3.26185	3.22935	2.81205	3.58951	3.82292	3.86785	0.0687224	0.845219	0.426224	1.03628	9.06474	4.43624	4.58243	5.58314	5.82541	0.133272	0.373005	4.41404		2.9913	0.447943
	1.64829	1.21427	4.34941	1.10047	3.24358	3.20198	3.20982	3.2042	2.73856	3.4967	3.77106	3.80928	0.188416	0.816176	0.496483	1.10084	9.18371	4.5434	4.5521	5.59443	5.92426	0.151388	0.373754	4.01699		2.99707	0.444576
	1.75217	1.37493	4.32338	1.18478	3.43333	3.20562	3.16516	3.18443	2.69341	3.40111	3.72637	3.67421	0.198762	1.05572	0.525461	1.03317	9.18161	4.41877	4.5534	5.46801	5.908	0.215801	0.516442	4.12273		3.0132	0.435627
	1.88712	1.4563	4.32181	1.21777	3.56685	3.16923	3.09916	3.05106	2.64559	3.40325	3.71745	3.61295	0.234062	1.05854	0.482561	1.12106	9.11793	4.4412	4.637	5.7389	6.0726	0.311079	0.595021	3.95873		3.03822	0.434892
	1.9795	1.51927	4.10248	1.29684	3.63176	3.07642	3.06409	3.0054	2.60882	3.36475	3.7332	3.61116	0.262058	1.21726	0.518985	1.95253	8.91847	4.47979	4.50818	5.58088	6.00917	0.427158	0.781115	4.01699		3.06943	0.413876
	2.12162	1.71018	4.01684	1.29435	3.62391	3.08689	3.03992	2.98016	2.56867	3.29626	3.71593	3.56006	0.476695	1.40772	0.587544	2.23954	8.61193	4.46642	4.54025	5.57863	6.01411	0.46339	0.900105	3.60269		3.07932	0.394676
	2.17447	1.69945	3.95003	1.26504	3.64847	3.01911	2.99672	2.90294	2.49577	3.19638	3.67987	3.4734	0.396561	1.53357	0.623645	2.2621	8.82398	4.43796	4.4947	5.65854	6.09089	0.553971	1.07448	3.60484		3.0857	0.398224
	2.19488	1.72928	3.90557	1.25663	3.62277	2.96338	2.94875	2.85152	2.46588	3.15429	3.6234	3.43754	0.548309	1.80768	0.76902	3.24524	8.92546	4.6788	4.61895	5.7231	6.04067	0.620398	1.09967	3.69979		3.16379	0.39523
	2.1827	1.72792	3.85072	1.27082	3.52916	2.96725	2.89918	2.79175	2.44045	3.14595	3.63688	3.51224	0.666379	1.98745	0.75445	3.24291	8.7505	4.58889	4.71798	5.85765	6.09133	0.717018	1.27878	3.55306		3.17339	0.387614
	2.19465	1.78307	3.72777	1.329	3.48479	2.84306	2.82835	2.76818	2.42501	3.0792	3.6217	3.36582	0.87635	2.17949	0.871899	4.2416	8.13462	4.5214	4.61917	5.97368	6.09351	0.890128	1.32044	3.41927		3.19134	0.366604
	2.23707	1.79784	3.57831	1.30469	3.44959	2.91903	2.84792	2.73542	2.34493	3.03404	3.53951	3.26153	0.967034	2.61434	1.01031	4.65306	8.14302	4.4537	4.66385	6.13667	6.07362	0.971987	1.49381	3.43653		3.23616	0.364036
	2.25497	1.79264	3.45256	1.32261	3.42204	2.7755	2.80602	2.64929	2.32579	3.01337	3.54848	3.269	1.15854	2.76518	1.0346	5.31808	7.90156	4.57078	4.69004	5.9502	6.24185	1.13436	1.62602	3.7451		3.28203	0.359921
	2.19557	1.82952	3.25987	1.31788	3.36484	2.72774	2.7589	2.53857	2.30125	2.93474	3.58397	3.20983	1.60952	3.02218	1.12711	5.39742	7.87637	4.502	4.73298	6.18543	6.18989	1.19341	1.75848	3.50343		3.2967	0.355509
	2.11339	1.77594	3.13637	1.29872	3.36593	2.74957	2.71117	2.57059	2.23812	2.91847	3.53591	3.14439	1.75397	3.43598	1.28617	5.80576	7.88127	4.53607	4.80647	6.21974	6.1491	1.33565	1.94034	3.02223		3.32214	0.356729
	2.08041	1.75443	3.02273	1.25295	3.41676	2.56374	2.66912	2.46478	2.21684	2.89653	3.50459	3.08074	1.8554	3.74104	1.48739	6.33	7.41726	4.5794	4.68722	6.3299	6.20484	1.53896	2.09151	3.10638		3.34554	0.352654
	2.13167	1.74206	3.00981	1.24866	3.4052	2.59968	2.64633	2.45058	2.1902	2.88431	3.48884	3.15246	1.9826	4.07874	1.6475	7.21203	7.31368	4.61347	4.84104	6.4658	6.12921	1.6443	2.36616	3.25096		3.4373	0.36359
	2.12459	1.70274	2.82487	1.17881	3.3823	2.60378	2.5659	2.37912	2.17209	2.80384	3.3975	2.99349	2.26155	4.17668	1.77774	7.17936	7.26259	4.6594	4.79984	6.40711	6.29599	1.68456	2.65104	3.13875		3.43432	0.362223
	2.08445	1.72757	2.73332	1.19192	3.43192	2.56238	2.57542	2.36743	2.17343	2.7838	3.4115	2.82764	2.46422	4.38864	1.81942	7.1288	7.04003	4.48971	4.8031	6.61479	6.23691	1.9865	2.83015	3.31785		3.45795	0.355601
	2.08719	1.7399	2.70253	1.17361	3.39556	2.45184	2.5181	2.34896	2.1475	2.70836	3.35855	2.83242	2.77197	4.76169	2.17598	7.3707	7.14011	4.45996	4.79397	6.30101	6.13952	2.14149	3.02297	3.27254		3.49235	0.353814
	2.11766	1.74248	2.59527	1.20574	3.34722	2.46821	2.46507	2.26886	2.12778	2.69348	3.3138	2.77056	2.92149	4.9525	2.53286	7.18558	6.6796	4.45478	4.87136	6.42607	6.2793	2.41592	3.22578	3.3049		3.51526	0.343921
	2.09252	1.75233	2.61614	1.29913	3.34968	2.38406	2.44243	2.24677	2.09945	2.69377	3.24918	2.65312	2.8304	5.2687	2.70235	6.58279	6.60892	4.47095	4.82158	6.32403	6.20948	2.38573	3.37171	3.18838		3.48515	0.331735
	2.08072	1.72034	2.58555	1.21421	3.30097	2.41886	2.41273	2.23981	2.09477	2.68694	3.20581	2.6092	2.84805	5.40063	3.11169	7.37381	6.34437	4.31205	4.7569	6.32584	6.26174	2.59775	3.57352	2.97475		3.51879	0.343049
	2.07699	1.68667	2.5861	1.19623	3.29077	2.3438	2.38672	2.15081	2.09325	2.5833	3.18095	2.6839	2.92108	5.71717	3.65449	6.70335	6.6677	4.51925	4.89669	6.42155	6.1385	2.80441	3.74041	3.27254		3.57153	0.340532
	2.05871	1.59038	2.54436	1.22831	3.27772	2.28762	2.34927	2.12473	2.0303	2.5455	3.15699	2.59964	2.80971	5.96381	3.78368	7.02769	6.36116	4.36509	4.87299	6.45993	6.24504	2.95135	3.95719	3.22506		3.57568	0.348829
	1.98392	1.71182	2.50481	1.2449	3.24769	2.17844	2.29294	2.10635	2.00407	2.50456	3.11718	2.61488	2.82533	6.00028	4.33749	7.24859	6.45425	4.46103	4.88517	6.23012	6.30368	3.04797	4.19841	3.15385		3.61074	0.355601
	2.04043	1.67644	2.37254	1.23594	3.15434	2.14091	2.25258	2.05948	1.98113	2.49263	3.12515	2.48459	2.57661	5.89323	4.46004	6.80368	6.39756	4.40476	4.88343	6.54075	6.33678	3.36199	4.25653	3.35238		3.59516	0.354008
	2.04157	1.71891	2.38375	1.24438	3.14789	2.10702	2.22042	2.03814	1.98635	2.45952	3.03338	2.58051	2.76934	6.28474	4.88929	7.02225	6.06162	4.44853	5.00725	6.44819	6.15244	3.43513	4.46433	3.45164		3.64152	0.35725
	1.98255	1.66526	2.28751	1.2358	3.14014	2.12772	2.22787	1.965	1.91296	2.39913	3.02556	2.46666	2.64701	6.48489	5.40069	6.62323	6.00703	4.42481	4.97366	6.6017	6.23387	3.47941	4.42866	3.42143		3.63177	0.364005
	1.97219	1.57379	2.16048	1.18022	3.1209	2.06062	2.17315	1.94458	1.94009	2.36781	3.04287	2.49445	2.42466	7.32543	5.94778	6.8768	5.72849	4.35883	5.0267	6.56332	6.24374	3.55523	4.62723	3.52285		3.67634	0.388256
	1.94538	1.57861	2.01149	1.16742	3.06954	2.04629	2.16663	1.93539	1.92822	2.36613	2.94542	2.54734	2.68636	7.41695	6.34028	7.43837	5.88946	4.21739	4.99377	6.63646	6.20411	3.72163	4.78413	3.28764		3.72185	0.406047
	1.93198	1.60432	1.91701	1.13719	3.06538	1.99079	2.1067	1.90783	1.89748	2.28079	2.87847	2.52403	2.80869	7.84437	6.85427	8.02794	5.81807	4.25146	4.86832	6.48657	6.28583	3.93433	4.86995	3.51853		3.78376	0.430298
	1.87379	1.52109	1.7424	1.18122	3.02313	1.95349	2.11629	1.84964	1.88178	2.2596	2.93185	2.37462	2.98418	8.60556	7.35612	7.37926	5.57802	4.32563	4.95974	6.47438	6.15839	4.2101	4.98644	3.62426		3.80629	0.441924
	1.84904	1.48194	1.69836	1.20754	2.97092	1.94666	2.0968	1.88119	1.8244	2.17049	2.88402	2.37641	3.35705	9.14431	7.91738	8.33517	5.39465	4.14667	4.91528	6.31771	6.20426	4.26378	5.14435	3.25959		3.86617	0.475791
	1.81782	1.48323	1.65173	1.23697	2.92882	1.88502	2.07217	1.82031	1.78523	2.17217	2.86978	2.27691	3.30654	9.73811	8.83471	8.75441	5.55562	4.21006	4.93398	6.32674	6.09031	4.29196	5.2132	3.3869		3.94345	0.512855
	1.79885	1.48082	1.59301	1.27745	2.85411	1.88889	2.00824	1.783	1.77207	2.09731	2.8406	2.23417	3.80458	10.2762	9.15201	8.88041	5.49963	4.0449	4.90245	6.56964	6.25128	4.44695	5.22742	3.46458		4.00619	0.536046
	1.81629	1.49284	1.57669	1.30403	2.85723	1.93665	1.92252	1.72667	1.76158	2.05006	2.81474	2.24314	4.50347	10.7021	9.65265	8.82286	5.46394	3.97483	4.79244	6.39582	6.18742	4.53015	5.29477	3.35669		4.04915	0.552565
	1.77867	1.4709	1.56759	1.32103	2.81898	1.86637	1.92728	1.76732	1.7146	1.99668	2.78006	2.16544	4.80352	10.9532	9.93401	9.61466	5.05172	3.94723	4.90669	6.59944	6.09873	4.50935	5.24313	3.47753		4.09642	0.578007
	1.81896	1.42938	1.52239	1.29977	2.75423	1.80974	1.93987	1.7211	1.66762	1.96281	2.67947	2.05518	4.91348	11.4298	10.2724	9.52677	5.19029	3.94938	4.83169	6.41839	6.19729	4.61268	5.26858	3.32217		4.10806	0.596752
	1.83488	1.43353	1.47175	1.30419	2.70306	1.80678	1.88231	1.64601	1.66959	1.90526	2.64625	1.95806	5.17842	11.6297	10.1488	9.53921	5.1763	3.66025	4.77842	6.26218	6.14271	4.56504	5.38832	3.66095		4.09967	0.600878
	1.84432	1.5	1.41201	1.28489	2.62824	1.71011	1.83435	1.65808	1.64068	1.86954	2.58006	1.95985	5.50789	11.9048	10.5146	10.5581	5.35126	3.68742	4.84104	6.35835	6.26653	4.63147	5.42324	3.53579		4.18761	0.636858
	1.80997	1.43011	1.38563	1.32256	2.68403	1.7349	1.83942	1.61102	1.63626	1.78831	2.58514	1.90935	5.77628	12.1148	10.7227	10.6001	4.88095	3.46943	4.7482	6.39311	6.21964	4.77371	5.49458	3.27038		4.17503	0.648515
	1.83054	1.51191	1.31433	1.29023	2.59875	1.83748	1.80634	1.58281	1.56108	1.70482	2.52901	1.83853	5.6499	12.1775	10.9813	9.87755	5.11681	3.38944	4.61558	6.43239	6.21834	4.82873	5.48585	3.49264		4.15299	0.644237
	1.82147	1.42997	1.30863	1.27195	2.56076	1.744	1.72738	1.52453	1.54069	1.68201	2.46244	1.79789	6.10575	12.6765	11.0367	10.24	4.96634	3.38383	4.76603	6.23554	6.13894	4.54961	5.4664	3.10638		4.14765	0.666885
	1.7837	1.4569	1.24616	1.26304	2.50722	1.76857	1.74871	1.55766	1.5394	1.62573	2.49366	1.64818	6.00898	12.9475	11.2862	10.0222	4.75078	3.30513	4.75483	6.44097	6.21413	4.77975	5.51728	3.25096		4.16324	0.676932
	1.66725	1.37294	1.23474	1.236	2.45448	1.86819	1.69545	1.4952	1.54003	1.57767	2.37941	1.64549	6.19602	12.8839	11.3037	9.65666	4.51073	3.21911	4.56851	6.50418	6.3108	4.63549	5.60584	3.23585		4.11657	0.67482
	1.62887	1.33089	1.10961	1.20287	2.50151	1.79086	1.68717	1.47032	1.48046	1.52435	2.3748	1.63145	6.25871	13.2425	11.2671	9.54777	4.6556	3.1376	4.55906	6.46941	6.26145	4.73882	5.55021	3.1668		4.10784	0.68459
	1.62384	1.27941	1.10017	1.22333	2.47524	1.76606	1.6488	1.45817	1.42947	1.49615	2.35957	1.54329	6.63727	13.4356	11.5551	9.61932	4.44424	3.19323	4.56047	6.45677	6.19758	4.77103	5.63228	3.0848		4.12464	0.699986
	1.59307	1.28723	1.07434	1.17878	2.43478	1.79586	1.59677	1.44155	1.42403	1.43501	2.29272	1.49428	7.07486	13.4243	11.522	9.87911	4.6493	2.90194	4.52873	6.49966	6.15549	4.86161	5.53225	3.15817		4.13483	0.708756
	1.54014	1.27148	1.04314	1.14759	2.38008	1.80837	1.54812	1.46865	1.42148	1.40543	2.27137	1.48771	6.90526	13.5789	11.4853	10.0603	4.47783	2.81763	4.57134	6.62517	6.14373	4.72272	5.63328	3.16033		4.12398	0.715792
	1.57335	1.22883	1.0254	1.13467	2.35878	1.87956	1.57114	1.36155	1.37151	1.38979	2.24309	1.45902	6.78252	13.9672	11.8117	10.4765	4.6311	2.63695	4.41839	6.61344	6.16129	4.79116	5.55894	2.98123		4.14279	0.739091
	1.56154	1.22625	1.01113	1.16396	2.31714	1.9478	1.5785	1.34373	1.36562	1.27788	2.18975	1.43123	7.10123	13.8333	11.7832	10.8607	4.30707	2.51103	4.43057	6.68748	6.30993	4.66099	5.63652	2.8086		4.13939	0.746839
	1.59208	1.28024	1.01079	1.18005	2.28736	1.94143	1.47836	1.32081	1.3033	1.25107	2.20366	1.3383	7.20165	14.0981	11.6417	10.3186	4.31546	2.5658	4.3636	6.56468	6.30601	4.98708	5.73905	2.72876		4.12575	0.744413
	1.56162	1.23924	0.9645	1.17784	2.20237	1.90799	1.42487	1.29166	1.31258	1.27018	2.10003	1.27106	7.22722	14.1756	11.7686	10.772	4.33366	2.46015	4.39611	6.68116	6.31849	4.79787	5.68991	2.76328		4.1295	0.759055
	1.54639	1.23467	0.85208	1.1774	2.15406	1.84681	1.34591	1.27468	1.31811	1.2564	2.08646	1.28182	7.59603	14.2327	11.8575	10.3396	4.43304	2.30879	4.3411	6.7701	6.42547	4.77908	5.75901	2.54966		4.11528	0.763294
	1.48211	1.23369	0.784859	1.20157	2.07195	1.7117	1.30754	1.28034	1.26462	1.1417	2.05885	1.31977	7.46518	14.0669	11.7763	10.0907	4.49813	2.25251	4.32001	6.87124	6.29425	4.85021	5.60409	2.81723		4.07356	0.755125
	1.46604	1.17833	0.826659	1.24736	2.02057	1.71989	1.25374	1.2422	1.25926	1.07883	2.00328	1.22654	7.23188	14.1801	11.967	10.9517	4.00822	2.19732	4.2162	6.83692	6.28728	4.8757	5.75626	2.93375		4.08187	0.774713
	1.4521	1.11124	0.898434	1.25566	2.04601	1.75628	1.23932	1.19468	1.24878	1.05752	2.01847	1.17275	7.67617	14.132	12.1494	10.6126	4.18389	2.15937	4.31588	6.96063	6.20034	4.96964	5.67993	2.58418		4.08647	0.777288
	1.42019	1.11117	1.00345	1.26404	1.97847	1.72467	1.242	1.21166	1.18752	1.01369	1.95194	1.21429	7.65791	14.6603	11.9477	10.1358	4.1062	2.1639	4.23001	7.11414	6.29439	4.80592	5.65299	2.64244		4.07228	0.780452
	1.38782	1.08173	1.09969	1.26014	1.95504	1.633	1.15414	1.14345	1.1628	0.979125	1.93202	1.19845	7.52178	14.5905	11.7501	10.4422	3.71358	2.08779	4.30436	6.97869	6.11528	4.90858	5.74404	2.9316		4.04483	0.778876
	1.4128	1.11173	1.05707	1.25566	1.94925	1.7042	1.14554	1.16164	1.15589	0.917232	1.93543	1.24925	7.95309	14.8924	11.9068	10.758	3.98583	2.03367	4.24729	7.00578	6.24011	4.89986	5.84482	2.70934		4.10553	0.798983
	1.33801	1.03409	1.04722	1.21158	1.88567	1.68145	1.09229	1.08906	1.09887	0.851055	1.96978	1.14884	8.06243	14.6679	12.0747	10.5877	3.89555	2.03604	4.26044	7.21978	6.21238	5.0468	5.7842	2.50218		4.07492	0.801071
	1.34236	1.00255	0.973404	1.20215	1.83695	1.62231	1.07786	1.11069	1.085	0.806936	1.9314	1.1354	7.83481	14.6212	11.9854	9.98645	3.89485	2.05286	4.20392	7.02429	6.15432	5.14342	5.88972	2.57987		4.02075	0.788354
	1.37084	1.01841	0.949003	1.17969	1.82638	1.56272	1.03819	1.0963	1.06282	0.752512	1.86611	1.13091	8.20018	14.8443	12.1396	10.8226	4.02012	2.07593	4.11043	7.09021	6.03037	5.24474	5.90743	2.72013		4.08583	0.813126
	1.34228	0.961725	0.953353	1.17878	1.7656	1.58888	1.03558	1.06697	1.02106	0.733638	1.88011	1.05053	8.27829	15.0919	12.1476	11.1205	3.95923	1.98774	4.10434	7.0437	6.04706	5.11725	5.81289	2.51729		4.07526	0.826422
	1.31981	0.913773	0.945129	1.14665	1.71953	1.51177	1.00112	1.04813	0.993491	0.772024	1.82331	1.07683	7.94233	15.2317	11.9107	11.1181	3.95293	1.97739	4.12391	7.18547	6.18466	5.28365	5.92839	2.59713		4.07117	0.826644
	1.32271	0.890827	0.892997	1.12289	1.68537	1.45923	1.00204	1.03217	0.990948	0.742901	1.81624	1.08011	7.88979	14.9125	11.8664	10.7954	3.44063	2.03453	4.1875	6.89336	6.14663	5.32391	5.82037	2.68776		4.00155	0.811581
	1.22857	0.821325	0.861595	1.1378	1.63452	1.34914	0.960372	1.04331	0.967703	0.670297	1.72899	0.975227	8.25962	15.1051	12.1219	11.2582	4.03342	2.02116	4.2437	7.10375	6.14503	5.19173	5.87525	2.64676		4.05769	0.836262
	1.22522	0.83781	0.823533	1.11944	1.58631	1.33004	0.920851	0.972305	0.949634	0.641985	1.72989	0.989272	8.11741	15.1336	11.9733	10.6507	3.75977	1.94936	4.21696	7.00442	6.17668	5.03674	5.98626	2.72229		3.99391	0.825247
	1.23177	0.779799	0.793898	1.11346	1.49815	1.24224	0.903509	0.972213	0.930583	0.588372	1.75698	1.04934	8.2795	15.2809	12.2252	10.8934	3.67089	1.75035	4.29295	7.12001	6.14794	5.01594	5.80765	2.79997		4.00604	0.840709
	1.19445	0.737329	0.761205	1.08335	1.43817	1.25452	0.900823	0.962189	0.895159	0.566023	1.67674	0.923232	8.25942	15.2931	11.8996	10.2369	3.83606	1.69731	4.18435	7.24687	6.15882	4.96763	5.96431	2.54966		3.9453	0.83092
	1.11174	0.696572	0.755768	1.08108	1.37779	1.17264	0.87005	0.960519	0.887798	0.536032	1.6655	0.860778	8.3148	15.3037	12.3442	11.0303	3.70378	1.84565	4.17087	7.30782	6.10802	4.8757	5.91117	2.47413		3.9736	0.852862
	1.06978	0.62934	0.692897	1.01864	1.32406	1.19038	0.835288	0.882465	0.841933	0.487803	1.68472	0.848526	8.19227	15.1336	12.2458	11.0971	3.78847	1.7758	4.25218	7.17689	6.12268	4.90455	5.99724	2.40077		3.94138	0.850185
	1.05836	0.581248	0.691809	1.04986	1.31886	1.13829	0.814261	0.899542	0.802315	0.477439	1.62531	0.928611	8.25678	15.1919	12.0476	11.1594	3.57781	1.61624	4.09662	7.08976	6.06912	4.71467	5.9451	2.60792		3.90662	0.849078
	1.07001	0.523027	0.646678	1.04441	1.28875	1.1483	0.783642	0.903255	0.782372	0.463949	1.57938	0.861077	8.45702	15.3168	12.1431	11.5934	3.71918	1.60007	4.03271	7.22385	5.98943	4.61268	5.97853	2.30366		3.91939	0.865761
	1.01007	0.594589	0.593595	1.06786	1.24722	1.12669	0.753791	0.865388	0.762474	0.444032	1.61089	0.873627	8.73617	15.3177	12.1269	11.4339	3.24887	1.55458	4.06912	7.07531	5.91454	4.7811	6.08704	2.33603		3.90131	0.866598
	1.02698	0.607896	0.608276	1.07442	1.18617	1.11873	0.734069	0.867152	0.708936	0.462212	1.5418	0.759775	8.47183	15.3244	12.0007	11.2784	3.31116	1.46618	4.00499	7.14664	5.86954	4.85423	6.02518	2.13535		3.85771	0.862186
	0.960645	0.580095	0.583263	1.1248	1.10828	1.09166	0.722865	0.794574	0.68007	0.468407	1.51964	0.694333	8.66496	15.2744	12.2592	11.7902	3.12849	1.46035	4.09554	7.00126	5.78796	4.67307	6.10924	2.19361		3.86529	0.87664
	0.976105	0.518557	0.576602	1.05633	1.15219	1.05322	0.707748	0.813693	0.647992	0.4394	1.51775	0.693138	8.45397	15.3443	12.0784	11.339	3.25237	1.298	3.97944	7.12904	5.76459	4.7717	5.9204	2.01451		3.81244	0.868371
	0.936274	0.461209	0.575379	1.08614	1.09608	1.03889	0.665848	0.782231	0.627692	0.402288	1.50683	0.639349	9.0918	15.3818	12.409	11.5102	3.06761	1.2773	4.03705	7.49023	5.77476	4.51472	5.93862	2.04041		3.84799	0.888876
	0.896747	0.384129	0.496331	1.02074	1.07609	1.0166	0.635153	0.743343	0.60641	0.431932	1.43542	0.708676	8.58787	15.5927	12.2013	12.407	3.14389	1.1876	3.93042	7.35207	5.73469	4.54223	5.95283	1.95193		3.83484	0.901699
	0.857601	0.367435	0.387513	0.967173	1.02164	1.00409	0.610519	0.720326	0.588207	0.385729	1.40596	0.694333	8.82969	15.5145	12.2505	12.0111	3.20898	1.07247	4.00673	7.17012	5.5608	4.64824	5.97179	2.12025		3.80732	0.897421
	0.8493	0.314068	0.411235	0.934458	0.979466	1.02729	0.620035	0.723853	0.539532	0.33171	1.42721	0.696425	8.42131	15.2223	12.2432	11.7816	3.24957	1.11149	3.99781	7.43514	5.53337	4.52009	6.13668	2.28424		3.78298	0.885237
	0.900783	0.336456	0.351286	0.960564	0.957551	1.06596	0.588035	0.750582	0.496523	0.32621	1.33768	0.703298	8.20302	15.2567	12.3648	11.3616	3.24537	0.98881	4.01053	7.14935	5.65385	4.71199	6.0591	2.32093		3.75421	0.878815
	0.868263	0.342917	0.302756	0.924143	0.905662	1.05709	0.541685	0.714386	0.463151	0.288576	1.28615	0.693436	7.88817	15.6266	12.2037	11.7101	2.87584	0.961858	3.93672	7.47804	5.54353	4.59121	6.07831	2.07277		3.72312	0.893258
	0.870244	0.345327	0.301669	0.885013	0.850276	1.01979	0.546596	0.719769	0.479837	0.283887	1.3261	0.705987	8.56089	15.5407	12.2453	11.8563	2.91154	0.945256	3.90259	7.37419	5.45905	4.49258	6.14791	2.01235		3.74096	0.900033
	0.853641	0.284452	0.324303	0.880644	0.78867	1.10395	0.572534	0.697959	0.438925	0.264433	1.25166	0.745133	8.83192	15.0912	12.0543	12.5501	2.88004	0.926929	3.91987	7.42657	5.47357	4.53552	6.23098	1.97351		3.7542	0.902849
	0.852042	0.293951	0.353121	0.861866	0.751221	1.11805	0.576678	0.713644	0.427682	0.237626	1.2249	0.685667	8.72805	15.5177	12.2947	11.7598	2.79396	1.05759	4.01857	7.42521	5.33118	4.58987	6.29484	2.02746		3.74731	0.902285
	0.810992	0.280261	0.222146	0.841264	0.670237	1.03821	0.528255	0.655174	0.413495	0.214756	1.21711	0.630086	8.79723	15.3746	12.4016	11.8928	2.86745	1.20658	3.98292	7.91462	5.56196	4.41474	6.10126	2.01451		3.75218	0.909723
	0.776796	0.256756	0.253139	0.845108	0.66973	1.03662	0.546826	0.654431	0.397299	0.156685	1.14656	0.63905	8.52924	15.5015	12.2462	11.9691	3.1152	1.31244	4.0876	7.62341	5.53627	4.50331	6.20004	2.04041		3.75182	0.906732
	0.791495	0.219945	0.228399	0.813168	0.638286	1.06164	0.522346	0.642087	0.388733	0.135436	1.11168	0.591238	8.59395	15.4566	12.3797	12.0702	2.84435	1.36613	4.02271	7.54305	5.70958	4.54961	6.16337	1.93251		3.74067	0.91218
	0.799568	0.199094	0.228671	0.796548	0.6389	0.953599	0.464178	0.616193	0.370263	0.150374	1.10542	0.604984	8.61384	15.7287	12.1084	11.6836	2.77366	1.53625	4.04358	7.64554	5.70595	4.59591	6.09103	1.80304		3.71905	0.909563
	0.777025	0.191166	0.18721	0.806005	0.642797	0.958149	0.466634	0.620277	0.372003	0.104692	1.03728	0.587354	8.75767	15.3698	12.1531	12.4459	2.84995	1.60676	4.11565	7.604	5.6762	4.59054	6.24395	1.9843		3.75618	0.916257
	0.768419	0.146846	0.165799	0.797986	0.606469	0.990219	0.427804	0.578605	0.381773	0.0848335	1.01171	0.518624	8.80737	15.4055	12.0944	12.8472	2.73937	1.58821	4.04499	7.67308	5.64209	4.43219	6.21551	1.89583		3.74437	0.925967
	0.734071	0.117508	0.20794	0.805148	0.570408	0.986353	0.43072	0.549834	0.370129	0.0714012	0.970715	0.538944	8.9437	15.4513	11.9878	11.9037	2.66169	1.68826	4.25979	7.77557	5.64804	4.39663	6.29359	1.81599		3.7158	0.912721
	0.684339	0.121001	0.168246	0.786841	0.58693	1.00273	0.327813	0.570067	0.353041	0.028962	1.00986	0.505775	8.71061	15.1376	12.0848	12.3735	2.6085	1.77278	4.28197	7.85006	5.56893	4.41609	6.14791	1.7491		3.70197	0.91371
	0.631637	0.0608942	0.159071	0.769585	0.567152	0.888093	0.287525	0.536934	0.329841	0.0388625	0.940585	0.452584	8.62154	15.6222	12.2508	12.9226	2.49792	1.80598	4.2175	7.77421	5.45978	4.22083	6.22898	1.71241		3.70823	0.938529
	0.64009	0.100849	0.153361	0.753767	0.589359	0.80257	0.249616	0.542317	0.306151	-0.00861376	0.922508	0.414932	8.93173	15.2905	12.0121	12.2817	2.53851	1.76566	4.40719	7.95119	5.63338	4.41944	6.41458	1.77499		3.70367	0.92347
	0.644736	0.0523724	0.148875	0.719199	0.581725	0.835778	0.23588	0.546586	0.289777	-0.00548728	0.950028	0.406864	8.50023	15.2699	11.9334	11.952	2.53151	1.72707	4.41089	7.73132	5.57779	4.43152	6.28137	1.62178		3.64063	0.910424
	0.585865	0.0573318	0.132903	0.66649	0.551537	0.747072	0.21846	0.51336	0.27492	-0.0179353	0.941629	0.433758	8.62865	14.8924	12.1544	12.9576	2.63789	1.81741	4.38502	7.60445	5.60478	4.44896	6.37217	1.66926		3.67827	0.9249
	0.613511	0.0574715	0.109997	0.629489	0.533199	0.727738	0.190911	0.531829	0.247973	-0.0339731	0.934464	0.370706	8.8725	14.9375	12.1423	12.7912	2.29076	1.79994	4.39306	7.73854	5.55674	4.43689	6.336	1.63905		3.66033	0.928036
	0.627372	0.0307885	0.109046	0.580763	0.532051	0.762538	0.159141	0.474473	0.209425	-0.0112771	0.907182	0.34441	8.49029	15.1732	11.9951	13.4531	2.39854	1.79563	4.41089	7.60852	5.50449	4.41139	6.30332	1.61315		3.66181	0.938921
	0.603153	0.0151768	0.105103	0.577306	0.481923	0.751621	0.17188	0.462407	0.183682	-0.0122613	0.931665	0.378476	8.28093	14.9249	11.9111	13.6328	2.45943	1.7786	4.43611	7.5426	5.5071	4.36107	6.21925	1.81599		3.64667	0.932309
	0.56515	0.0241177	0.104696	0.593401	0.488249	0.669965	0.127141	0.43939	0.193944	-0.0169511	0.910408	0.315424	8.32414	14.7388	12.0388	13.1941	2.25437	1.77601	4.49025	7.78685	5.46167	4.39864	6.18059	1.51389		3.60721	0.92715
	0.547557	0.0128718	0.0782558	0.56995	0.488863	0.708632	0.112714	0.443567	0.189929	-0.0127245	0.950312	0.29092	8.53695	14.7883	11.955	12.7819	2.33555	1.67316	4.41013	7.76789	5.37008	4.52411	6.1958	1.74047		3.6025	0.920547
	0.518845	-0.00909632	0.0725464	0.58256	0.479921	0.666553	0.0731936	0.435864	0.187207	-0.00409773	0.967346	0.255061	8.11863	14.5697	11.802	13.0471	2.34815	1.64276	4.54547	7.76744	5.33451	4.40871	6.19256	1.38658		3.55789	0.916619
	0.567891	-0.0210408	0.0935487	0.561792	0.449572	0.687934	0.0780281	0.432244	0.170209	0.0134453	0.988081	0.201572	8.21499	14.5015	11.8972	12.9919	2.21797	1.68588	4.52133	7.74125	5.45223	4.36375	6.40859	1.49447		3.57143	0.917577
	0.559438	-0.0239396	0.112104	0.54838	0.475971	0.709997	0.0446467	0.391593	0.157806	0.0187141	0.923457	0.223984	8.20018	14.3724	11.7342	13.0175	2.31035	1.49011	4.45524	7.832	5.22768	4.4436	6.30282	1.67141		3.54999	0.912158
	0.532629	0.0143386	0.06908	0.5327	0.477973	0.699761	0.0286083	0.398183	0.132241	0.019872	0.847492	0.219501	7.98778	14.2066	11.879	13.7082	1.94853	1.31395	4.44633	7.48887	5.40041	4.40736	6.23472	1.75557		3.53124	0.922289
	0.533543	0.0293915	0.0605839	0.515693	0.486701	0.703855	0.0425747	0.39577	0.13996	0.0115347	0.850386	0.214122	8.26064	13.5153	11.6744	13.9439	2.04021	1.37734	4.40622	7.88483	5.42973	4.34362	6.26191	1.54194		3.52767	0.915621
	0.542378	0.0105667	0.0461066	0.536046	0.510084	0.763448	0.0156394	0.366999	0.116492	0.00377639	0.862296	0.244901	7.90825	14.0471	11.6892	12.995	2.14239	1.28894	4.3835	7.62657	5.34627	4.50935	6.14467	1.46426		3.48184	0.90213
	0.529812	0.00253384	0.0637105	0.509443	0.554206	0.79006	0.0222389	0.361987	0.114306	0.00719237	0.792832	0.222191	8.52295	13.7584	11.6917	13.6126	1.99402	1.2456	4.12989	7.78008	5.35034	4.42414	6.13269	1.47721		3.50375	0.915549
	0.550222	0.0222667	-0.0207067	0.468874	0.54844	0.770727	-0.0017036	0.355212	0.094497	-0.00357664	0.779783	0.226972	8.29411	13.5397	11.7314	13.4554	2.0892	1.21348	4.18511	7.75886	5.38866	4.41944	6.23597	1.53331		3.48482	0.907803
	0.497215	-0.0206217	2.37891e-05	0.478194	0.5904	0.799158	0.00474246	0.331267	0.0648279	-0.0137088	0.742631	0.134635	8.06771	13.4855	11.9884	13.478	2.17598	1.35729	4.2337	7.59949	5.38024	4.32081	6.1272	1.29163		3.46311	0.908612
	0.508563	-0.00549901	-0.0245129	0.453029	0.591922	0.830547	-0.00101295	0.333216	0.0525142	-0.00878746	0.683938	0.141807	7.72465	13.6343	11.6121	13.2618	2.31875	1.30425	4.23751	7.54395	5.26992	4.33758	6.29609	1.39089		3.43698	0.89785
	0.487239	-0.0421008	-0.0622356	0.441082	0.559704	0.735926	-0.0202744	0.339248	0.0505957	-0.00994542	0.701114	0.0957881	7.86991	13.4641	11.5615	12.9685	2.14099	1.32689	4.29892	7.57872	5.25599	4.49727	6.10625	1.21179		3.39821	0.891485
	0.460887	-0.0105632	-0.0705277	0.417189	0.5273	0.735926	-0.0498956	0.274931	0.050908	-0.0251147	0.705859	0.12059	7.93442	13.5707	11.6025	13.6608	2.33415	1.2165	4.25273	7.65773	5.16991	4.49862	6.20728	1.24632		3.43705	0.910232
	0.486401	0.000787568	-0.0680809	0.439948	0.522762	0.770727	-0.0340874	0.275674	0.0672818	-0.036868	0.671032	0.060228	8.16387	13.2697	11.6141	13.9525	2.18928	1.37562	4.32708	7.59271	5.18675	4.18259	6.11723	1.30458		3.43466	0.91047
	0.429967	-0.0278163	-0.0207067	0.445617	0.481817	0.738428	-0.0416078	0.308528	0.0399773	-0.0888024	0.660498	0.0527574	7.6646	13.4914	11.5086	13.6266	2.02901	1.43815	4.28664	7.7268	5.12637	4.53149	6.25193	1.19885		3.41079	0.905898
	0.440248	-0.0092011	-0.0263481	0.466828	0.429527	0.725463	-0.0263368	0.287368	0.0290466	-0.0739805	0.623868	0.087421	7.79728	13.1519	11.7574	12.9156	2.36984	1.56148	4.42654	7.88663	5.15235	4.17051	6.15115	1.25711		3.39799	0.88927
	0.435755	-0.0418214	-0.0302223	0.456596	0.402834	0.832139	-0.000475781	0.248759	-0.0133823	-0.0930868	0.619361	0.0865245	7.81047	13.729	11.7705	13.814	2.18368	1.64988	4.54992	7.78685	5.06395	4.22218	6.13668	1.24848		3.45286	0.918766
	0.438573	-0.0329155	-0.0257364	0.420618	0.382442	0.852383	-0.0137516	0.238086	-0.00918847	-0.113814	0.602042	0.0596304	8.02389	13.5745	11.7238	13.5317	2.18718	1.64837	4.50655	7.65321	4.9008	4.43018	6.14092	1.30458		3.43434	0.91014
	0.428824	-0.0071405	-0.020027	0.442409	0.369656	0.878995	-0.0231905	0.244397	-0.0524651	-0.129447	0.600334	0.0596304	8.19572	13.3461	11.7529	13.6569	2.29076	1.70033	4.68885	7.71236	4.73417	4.3396	6.00273	1.28516		3.4374	0.909511
	0.361957	-0.0373161	-0.0241731	0.440999	0.384844	0.919254	-0.0542698	0.241334	-0.0422036	-0.151332	0.588282	-0.0368898	7.69138	13.3751	11.8134	14.0956	2.34045	1.73181	4.69254	7.74893	4.66871	4.26176	6.24145	1.57		3.4509	0.916989
	0.395847	-0.0712286	-0.0279793	0.404993	0.335864	0.873081	-0.090644	0.213676	-0.066965	-0.108082	0.607689	0.0443903	7.37227	13.4122	11.8522	14.6976	2.40624	1.75812	4.70689	7.8609	4.68511	4.13294	6.23148	1.39089		3.45906	0.930403
	0.395771	-0.116911	-0.0442238	0.365254	0.328684	0.814853	-0.113589	0.205324	-0.0744603	-0.12221	0.61566	0.0363221	7.76624	13.7686	11.6947	13.5573	2.22077	1.70852	4.70407	7.76338	4.48988	4.35369	6.16088	1.36932		3.41033	0.914909
	0.394172	-0.0842907	-0.0332809	0.344403	0.355189	0.896963	-0.0934066	0.204581	-0.101452	-0.121283	0.624343	0.0300468	7.57737	13.6137	11.8445	14.2916	2.44123	1.79498	4.77679	7.88392	4.62545	4.18192	6.18608	1.51173		3.46439	0.927162
	0.411308	-0.117121	-0.0266879	0.301374	0.326815	0.835778	-0.112438	0.206437	-0.0884248	-0.127768	0.662396	0.0163009	7.33677	13.4605	11.8516	14.4806	2.32715	1.65591	4.70613	7.80852	4.62531	4.17454	6.1751	1.31105		3.42505	0.927797
	0.36348	-0.0999024	-0.0225418	0.30801	0.320623	0.82941	-0.117963	0.174139	-0.107029	-0.129041	0.655374	0.0572398	7.58386	13.3516	11.6658	13.8926	2.36284	1.64815	4.77157	8.05504	4.70761	4.34832	6.04513	1.35205		3.41735	0.914378
	0.371248	-0.122744	-0.0268918	0.319957	0.322491	0.806209	-0.122337	0.17646	-0.110554	-0.0828389	0.696369	0.0578374	7.39945	12.9729	11.7815	14.5615	2.5651	1.59188	4.67722	7.8758	4.82271	4.18393	6.09228	1.36716		3.42402	0.919636
	0.431338	-0.158437	-0.0392621	0.334448	0.369736	0.745479	-0.155949	0.157062	-0.129203	-0.0750806	0.71217	-0.0126851	7.3037	13.0091	11.7785	13.7845	2.23967	1.53754	4.6408	7.73854	4.9114	4.22419	6.01994	1.26358		3.35963	0.90353
	0.454109	-0.179916	-0.0152692	0.336467	0.362503	0.79188	-0.129013	0.143605	-0.126972	-0.037389	0.710936	0.0312421	7.20693	13.1556	11.6504	14.5366	2.40904	1.52784	4.8144	7.79092	4.91706	4.15709	5.99774	1.33263		3.40993	0.918691
	0.464238	-0.176983	-0.0236973	0.347943	0.331726	0.773229	-0.151805	0.121331	-0.148432	-0.0596218	0.700972	0.0336327	7.4031	12.7409	11.5594	15.0585	2.34325	1.45345	4.66037	8.10199	4.90458	4.1591	6.1736	1.45779		3.42619	0.92663
	0.422579	-0.193223	0.0197347	0.37203	0.363971	0.761856	-0.173982	0.13915	-0.147674	-0.0614746	0.703012	-0.00611095	7.25744	12.5588	11.6168	14.0489	2.34955	1.5936	4.68417	8.16339	4.84274	3.90749	6.24919	1.33911		3.36713	0.901349
	0.409251	-0.224237	0.0467183	0.359447	0.333061	0.742068	-0.166002	0.096179	-0.151243	-0.0589271	0.678956	0.00972673	7.21017	12.1731	11.9044	14.6486	2.28446	1.48299	4.6433	8.10651	4.90632	3.94104	6.4278	1.36284		3.38194	0.913836
	0.369877	-0.246869	0.0141613	0.353059	0.299936	0.718185	-0.165004	0.107595	-0.156195	-0.0824336	0.562186	0.0115197	7.39113	12.5066	11.9049	14.2192	2.18998	1.46057	4.76755	8.16836	4.87613	3.88132	6.32851	1.19669		3.36154	0.914633
	0.365993	-0.258848	0.000159726	0.32817	0.335303	0.739566	-0.162088	0.0861555	-0.164315	-0.100208	0.559718	0.033035	7.13207	12.1515	11.7615	15.0235	2.24947	1.50865	4.96431	7.95661	4.87889	3.82161	6.44551	1.25711		3.37139	0.920723
	0.358301	-0.266322	0.0308816	0.307291	0.327909	0.592176	-0.186875	0.0984065	-0.171409	-0.0955765	0.490491	0.0234726	6.81092	12.039	11.8996	14.3141	2.01431	1.58563	4.93159	7.98415	4.84623	3.68875	6.54928	1.34558		3.31325	0.904768
	0.368735	-0.276835	0.0312894	0.301346	0.308905	0.543955	-0.183268	0.0736262	-0.174621	-0.110804	0.454573	-0.0108921	7.06735	12.1262	11.8452	14.8197	2.092	1.64298	4.84788	8.06678	4.9339	3.7223	6.59419	1.20748		3.3455	0.920857
	0.336519	-0.302295	0.0238128	0.30082	0.286563	0.51052	-0.205445	0.048289	-0.190013	-0.118388	0.394219	-0.0279251	7.00122	12.1897	11.6885	14.4783	2.0766	1.68588	4.77646	8.13901	5.03449	3.65453	6.41907	1.20532		3.30857	0.912463
	0.291509	-0.285391	0.043048	0.315892	0.315524	0.498465	-0.22793	0.0716772	-0.202461	-0.127247	0.355122	-0.0425675	6.57742	12.2261	11.6757	14.9239	2.04371	1.78528	4.75462	8.36747	5.04465	3.69009	6.44052	1.17942		3.32144	0.922543
	0.27841	-0.291363	0.00960738	0.306738	0.283761	0.472535	-0.236141	0.0413283	-0.192512	-0.134658	0.315455	-0.0539228	7.03124	11.8447	11.7609	14.5786	1.99752	1.73354	4.73972	8.34986	4.9638	3.86253	6.29808	1.07153		3.29297	0.913536
	0.3254	-0.296009	-0.0132981	0.296977	0.277728	0.528716	-0.20652	0.0825359	-0.183767	-0.135179	0.292775	-0.0342004	6.5758	11.6033	11.5703	15.5228	2.23127	1.81202	4.60982	8.29929	5.11926	3.75988	6.2891	1.16		3.312	0.922644
	0.331417	-0.304321	-0.0277074	0.290754	0.253145	0.443193	-0.214884	0.0703778	-0.21357	-0.149711	0.263641	-0.0667723	6.6464	11.522	11.5985	15.0756	2.17878	1.77881	4.64308	8.27762	5.04029	3.90145	6.46572	1.09958		3.28764	0.914551
	0.288996	-0.305543	-0.0729066	0.297751	0.206327	0.443193	-0.225014	0.0634171	-0.226241	-0.196898	0.236786	-0.0601981	6.6608	11.721	11.711	14.9589	2.0703	1.72426	4.68624	8.10967	5.08718	3.81624	6.15938	1.03485		3.2579	0.915927
	0.315804	-0.255809	-0.0877918	0.326788	0.197892	0.456841	-0.229772	0.0606328	-0.21995	-0.195682	0.232136	-0.0993441	6.48937	11.7813	11.4591	14.3095	1.92473	1.73504	4.49927	8.06452	5.266	3.6807	6.3345	0.961482		3.20863	0.897816
	0.307274	-0.274704	-0.119465	0.306185	0.172855	0.478676	-0.208055	0.04931	-0.231148	-0.20153	0.206846	-0.0844029	6.76873	11.8243	11.5037	14.8065	2.21377	1.49097	4.39567	8.00853	5.23712	3.80282	6.29484	0.911852		3.23586	0.912426
	0.327685	-0.274914	-0.120621	0.309919	0.147711	0.443648	-0.208592	0.0401218	-0.209644	-0.195277	0.212872	-0.0584052	6.39119	11.3714	11.6898	14.9162	2.20188	1.52094	4.34708	7.99047	5.32551	3.71157	6.25592	0.998166		3.21394	0.907155
	0.357844	-0.252771	-0.0944527	0.30248	0.159829	0.445013	-0.217493	0.0255506	-0.205673	-0.221968	0.210357	-0.142076	6.30131	11.5384	11.4489	15.1394	2.16058	1.50908	4.34186	7.75931	5.21825	3.85448	6.14267	0.950693		3.19715	0.908141
	0.338423	-0.27198	-0.136797	0.293022	0.137941	0.469123	-0.211508	0.0412355	-0.205941	-0.208072	0.178662	-0.0344992	6.55226	11.109	11.7215	14.8189	1.93593	1.41227	4.04412	7.61484	5.20054	4.05712	6.29135	0.989534		3.17237	0.899524
	0.302171	-0.274215	-0.0737902	0.273249	0.0982499	0.482543	-0.223402	0.0381728	-0.224055	-0.199735	0.198447	-0.0566122	6.34189	11.3237	11.4048	14.3546	1.96952	1.35276	3.94455	7.89069	5.18951	3.82429	6.07357	0.881642		3.12053	0.886996
	0.289148	-0.271735	-0.12266	0.245208	0.0735863	0.440237	-0.206596	0.0306551	-0.211696	-0.202919	0.182552	-0.0446593	6.21225	11.0035	11.5346	15.9483	2.03881	1.16001	3.92976	7.88663	5.02055	3.90749	6.07257	0.765118		3.15336	0.922831
	0.271708	-0.280921	-0.116882	0.247808	0.0475081	0.460025	-0.206827	0.025365	-0.250065	-0.215367	0.169931	-0.0079039	6.20698	11.1546	11.5209	14.8726	2.11789	1.12896	3.93933	7.95255	4.89442	3.91688	6.0389	0.838485		3.11362	0.898689
	0.329132	-0.319583	-0.0977832	0.233151	0.0185738	0.541681	-0.183805	0.03511	-0.243195	-0.213978	0.126563	-0.0733464	6.21144	10.6239	11.4475	15.3502	2.10879	1.08411	3.96314	7.8776	4.53575	3.93701	6.108	0.834169		3.09309	0.899578
	0.270794	-0.327616	-0.0625754	0.281933	0.0184937	0.499829	-0.181733	0.0365022	-0.260148	-0.219652	0.128224	-0.0861958	6.61941	10.8368	11.5392	14.7248	1.78896	1.06018	3.84432	7.76924	4.5462	3.79678	5.89721	1.05211		3.06554	0.889557
	0.235151	-0.359538	-0.106415	0.253726	0.0183335	0.546912	-0.183958	0.0274996	-0.260505	-0.230015	0.116884	-0.0945629	6.43947	10.4322	11.3773	14.8765	1.78056	1.07053	3.88291	8.18506	4.25387	3.90346	5.86852	1.04132		3.0448	0.887242
	0.231876	-0.364008	-0.0928215	0.277259	0.0249265	0.482315	-0.181503	0.0412355	-0.267197	-0.22052	0.116884	-0.0852993	6.27088	10.024	11.4503	15.116	1.67278	0.972639	3.79845	8.03698	4.11844	4.07792	5.8074	1.02406		3.01388	0.885898
	0.219996	-0.38912	-0.052652	0.252232	0.0120075	0.489367	-0.190251	0.0223022	-0.268357	-0.252538	0.115793	-0.0987464	6.0244	9.70344	11.1483	14.8228	1.81205	1.05047	3.58147	7.90875	4.0839	3.99002	5.66845	1.01111		2.94439	0.864561
	0.194101	-0.4055	-0.0837816	0.233953	-0.0439393	0.518481	-0.172448	0.0525583	-0.257293	-0.245358	0.0983792	-0.0957582	6.10635	9.70479	11.4714	15.6551	1.72387	1.20507	3.71529	7.70288	3.98578	3.94238	5.79268	1.06074		2.99416	0.890133
	0.188313	-0.406198	-0.0811309	0.245014	-0.0165532	0.59627	-0.158021	0.0280565	-0.27264	-0.236037	0.0808708	-0.0458546	6.00472	9.69736	11.2319	15.1339	1.68398	1.2428	3.51647	7.85277	3.86312	3.8726	5.80092	1.10822		2.95545	0.871918
	0.211466	-0.397013	-0.0676051	0.224744	-0.032435	0.555101	-0.209359	0.0211885	-0.261799	-0.245764	0.087561	-0.0422687	6.31065	9.36528	11.1917	15.1612	1.5615	1.33056	3.63289	7.98686	3.92597	3.93768	5.72034	1.0219		2.95793	0.871545
	0.184125	-0.437876	-0.100638	0.227261	-0.010147	0.586262	-0.222865	0.0070814	-0.273667	-0.246806	0.0628879	-0.0784264	6.00269	9.44678	11.4627	14.3694	1.52021	1.3036	3.78682	8.00898	3.96821	3.71157	5.72209	1.17511		2.92397	0.856478
	0.173538	-0.44493	-0.0897629	0.171399	-0.0221585	0.552144	-0.204448	-0.00396299	-0.279645	-0.266549	0.0882727	-0.100838	5.91951	9.23741	11.4103	14.3095	1.45582	1.3187	3.90085	7.95797	3.99376	3.74109	5.64875	1.01759		2.89518	0.851503
	0.180164	-0.439028	-0.112057	0.182267	-0.048477	0.523939	-0.182117	0.000491893	-0.287408	-0.246632	0.130075	-0.075737	5.77689	9.30011	11.3177	14.1539	1.61679	1.28377	3.72551	7.53537	4.03469	3.78604	5.56718	0.750013		2.85306	0.841375
	0.168436	-0.449995	-0.0993465	0.176985	-0.0164998	0.500284	-0.19969	0.0104226	-0.29419	-0.24449	0.121581	-0.0832076	5.84871	9.22322	11.2977	15.3891	1.67838	1.29757	3.50875	7.76654	4.15444	3.68137	5.58364	0.747856		2.90698	0.873663
	0.167293	-0.423382	-0.144546	0.18365	-0.0369994	0.509155	-0.193781	-0.0140793	-0.294011	-0.242579	0.0892217	-0.0500381	5.60547	8.88383	11.1069	14.6463	1.60979	1.35082	3.63561	7.84239	4.0704	3.79342	5.50406	0.719804		2.84661	0.846312
	0.143912	-0.439063	-0.156576	0.167362	-0.0493845	0.54532	-0.209666	-0.0567719	-0.308823	-0.263886	0.0399229	-0.0903794	5.41741	8.84826	11.0981	15.2911	1.27316	1.41853	3.60474	7.90063	4.05342	3.78202	5.49184	0.827696		2.84703	0.863411
	0.141704	-0.417968	-0.195046	0.150299	-0.0275236	0.498692	-0.213119	-0.0442425	-0.32252	-0.271297	0.058665	-0.12833	5.70589	8.76732	10.9436	14.8998	1.35994	1.43901	3.47418	7.77602	4.06401	3.75719	5.64451	0.909694		2.8321	0.850424
	0.138962	-0.458447	-0.161334	0.161748	-0.0525075	0.533038	-0.241282	-0.0490687	-0.332603	-0.291966	0.0433392	-0.119664	5.80895	8.87527	11.0416	15.1752	1.38304	1.43793	3.33015	7.90875	4.05138	3.80215	5.61133	0.942062		2.85575	0.862561
	0.0794817	-0.456631	-0.200416	0.164901	-0.0549899	0.518253	-0.250261	-0.0383955	-0.340723	-0.314604	-0.00116723	-0.0709558	5.66288	9.1917	10.899	15.8231	1.28435	1.44418	3.17405	7.71958	4.10828	3.72297	5.5542	0.665857		2.84519	0.880239
	0.0948659	-0.443184	-0.198309	0.128978	-0.0745286	0.524167	-0.227239	-0.0615052	-0.33818	-0.305283	-0.00624419	-0.145961	5.30502	8.85906	10.8424	14.8034	1.33544	1.4886	3.03567	7.82478	4.12091	3.74176	5.63029	0.939904		2.78645	0.846792
	0.128452	-0.481183	-0.189949	0.128204	-0.0667612	0.506426	-0.225014	-0.0848005	-0.340411	-0.297119	-0.0150221	-0.167476	5.1342	9.01891	10.8759	14.8563	1.35574	1.4638	2.85837	7.74622	4.26824	3.69211	5.64825	0.795328		2.77536	0.85043
	STIMKO;THD'>GCaMP		At 70-74h													STIMKO;THD'>GCaMP		At 70-74h
	0.0154899	0.0237567	0.0514097	-0.043261	0.0187817	0.0631738	0.0573612	-0.0679511	-0.175763	-0.583319	0.239701		-0.03642	0.0626382		0.0454259	0.0868202	0.0453965	0.0485951	0.16949	0.0797176	-4.92353e-05	0.00196161	0.051527	0.125059	-0.0266564	0.0342378	0.146832	0.0548848	-0.00113729		0.0574736	0.0145261
	0.00459483	-0.0193208	0.0559965	0.0112545	1.65832e-05	0.0355819	-0.00148153	0.0206364	-0.165779	-0.508986	0.294405		-0.0248256	0.0581374		0.0509569	0.0595655	0.00527779	0.0110856	0.0864377	0.0412852	-0.0563963	-0.0192496	0.0166006	0.0839325	-0.0508032	0.0199735	0.110575	-0.00326005	0.0310781		0.025804	0.0124477
	0.0395103	-0.0461856	-0.0109037	-0.0674391	-0.0183296	0.0376883	0.00518307	-0.051466	-0.190516	-0.396266	0.20194		-0.0451622	0.0451724		0.0388141	0.0368093	0.0155017	0.00729389	0.114444	0.0237629	-0.0588763	0.00425622	0.0381041	0.0894093	-0.0571199	-0.000920974	0.088871	0.0191053	0.000951607		0.0240271	0.0124624
	0.0389998	0.00344791	0.0239889	0.0234746	0.0104029	0.013913	-0.0128181	-0.00945293	-0.0997623	-0.22038	0.239991		0.00107313	0.0329349		0.0456166	0.0391861	0.00590759	-0.00186933	0.0582461	0.0175273	-0.0651675	0.0176321	0.0307224	0.0275519	-0.0871634	-0.0200655	0.0573541	-0.00109084	-0.00977138		0.00764108	0.0107184
	0.0100625	0.00701768	-0.0192037	-0.0294355	0.000644997	0.0334338	-0.0583986	-0.105323	-0.23716	-0.611237	0.109185		-0.0818557	0.059167		-0.00333609	0.0254457	-0.00252133	-0.012465	0.047066	0.0171385	-0.0481722	0.00528227	0.0443751	0.00221759	-0.0856411	-0.0331795	-0.0213134	-0.00864568	-0.0506209		-0.00829133	0.00929602
	0.0103715	0.0499922	-0.0383154	0.0151203	-0.0293967	0.0050911	-0.0169206	-0.0445038	-0.181277	-0.34706	0.138135		-0.0398876	0.0384179		0.00937889	0.0150901	0.00230719	-0.0208418	0.0716176	0.0105305	-0.0510351	0.0167367	0.0114784	0.00860157	-0.0820016	-0.0452476	0.0645888	-0.00368392	-0.0293141		-0.00145296	0.0104358
	-0.0339075	0.0157247	0.00617855	0.0406744	-0.0237235	0.0259154	-0.0150954	-0.0994808	-0.174869	-0.445472	0.0648413		-0.0581104	0.0437485		0.0238104	0.0278474	-0.0142043	-0.016046	0.0811263	0.00765176	-0.0489745	-0.0321404	0.0113731	0.0879645	-0.0688958	-0.0455823	-0.0361155	0.00970535	-0.0436115		-0.00373943	0.0118834
	-0.0179074	0.00494676	0.0690016	0.0320581	0.0490678	-0.0112492	0.0287101	-0.0244976	-0.190814	-0.571802	0.113639		-0.0471679	0.0573587		0.0214581	0.014526	0.00909862	0.0149826	0.079752	0.00544848	-0.0183392	-0.00516474	0.0147049	0.0284591	-0.0414944	-0.0576435	-0.0689629	-0.0214615	-0.00499014		-0.00197512	0.00950823
	-0.00670332	-0.000499424	0.0346095	-0.0980712	0.0232505	-0.0264633	0.0162014	-0.0425032	-0.146406	-0.16908	0.0758789		-0.0308897	0.0232487		0.01669	0.0217436	0.0100853	0.0109311	0.030723	0.00875614	-0.00316747	0.0122034	0.0319001	-0.00480478	-0.0618093	-0.037502	-0.00118916	0.00609	0.0286178		0.00461785	0.00653094
	-0.0179074	0.02164	0.00459501	-0.00483153	0.0827753	-0.0171722	0.00273826	-0.0789145	-0.132696	-0.125458	0.0591288		-0.0187366	0.020714		0.0285149	0.0141526	0.0287696	-0.0210735	-0.00333731	0.00673723	-0.0106075	-0.00607885	0.0155857	-0.00856797	-0.0663237	-0.0648942	-0.031126	-0.0169984	0.0271788		-0.00720456	0.00775686
	-0.00544051	0.00758976	0.083481	-0.0111873	0.0841892	-0.00861099	0.00802976	-0.0139343	-0.076515	-0.292968	0.0933067		-0.0120054	0.0321088		-0.00619696	0.00837439	0.0205296	-0.00632806	0.0852491	0.0043806	0.000971941	-0.0157983	-0.00161899	-0.0330959	-0.0621067	-0.0343577	-0.0747008	0.000554769	0.0253685		-0.0059183	0.00974472
	0.00689207	0.02418	0.00113669	-0.00928711	0.100249	-0.0153786	-0.0138563	-0.0209765	-0.0467107	-0.101378	0.0428628		-0.0029334	0.0153268		0.00620014	0.00697235	-0.00892437	-0.0350395	0.0183543	0.00473656	-0.0590587	0.0384702	0.00281384	0.0169679	-0.0608819	-0.0471928	-0.0322903	-0.0148292	0.0759197		-0.0058521	0.00962732
	-0.0313819	0.0230816	0.0242164	0.0650491	0.121667	-0.0226989	-0.0366465	-0.0652302	-0.048499	-0.212354	0.0871102		-0.00869873	0.0272119		0.0134477	0.0072959	0.00960247	0.00373392	0.0221058	-0.00251037	-0.010261	-0.0207233	0.0168782	0.0401855	-0.0547052	-0.0396493	-0.0435997	-0.0424804	-0.0136242		-0.00762027	0.00718945
	0.0238594	-0.0281766	0.0860565	0.0886375	0.0261481	0.0336528	0.0155484	-0.0664306	-0.00155727	-0.0982377	0.0157528		0.00865941	0.0171021		0.00181347	0.00278905	-0.00976412	-0.0103655	0.0336201	0.0181808	-0.018321	0.0190126	0.0107795	-0.0289295	-0.0400596	-0.0439091	-0.00892285	0.0426424	0.0358129		0.000291954	0.00691342
	0.0439973	-0.0129021	0.0542309	-0.0192467	0.123954	0.000930418	0.0232009	-0.028899	0.0179645	-0.177107	-0.0388544		-0.00115738	0.0224291		0.00759879	0.00955866	0.00700976	-0.011187	0.087292	0.00946623	0.0403602	0.00912528	0.0174527	-0.0202607	-0.0461313	-0.0465514	-0.0131639	0.00516746	0.00633631		0.0041382	0.00837758
	0.00969982	-0.0113689	0.050718	-0.0270439	0.0778178	0.00935606	0.0167038	0.000950295	-0.0388126	-0.112197	-0.0267517		-0.00462984	0.0149315		-0.0102022	-0.0039142	-0.000579423	-0.0237908	-0.0212032	0.00712422	-0.00659571	0.0157479	-0.00742091	0.0412943	-0.0428593	-0.0378854	0.0189351	-0.0290662	0.0337705		-0.00444302	0.00638368
	0.00111537	-0.0117694	-0.00653531	0.0477837	0.0443722	0.0454779	0.0173234	-0.0344207	-0.177849	-0.371837	-0.0479556		-0.0449359	0.0378957		-0.00772276	0.0129725	0.0203197	-0.0200904	-0.0432291	-0.0067563	-0.0210928	0.000786324	0.00395316	0.01008	-0.0215646	-0.0252665	0.0184361	0.00965548	0.0170593		-0.00349732	0.00495969
	-0.0599699	-0.0338287	0.0349918	-0.0194105	0.013737	-0.0266198	-0.0282069	-0.000330102	-0.16399	-0.190717	-0.0552172		-0.048142	0.0210747		0.000669126	0.001667	-0.000600417	-0.00970546	-0.0363576	-0.00156115	-0.0306481	0.0296462	0.000937308	-0.0153888	-0.033183	-0.015743	0.011534	-0.0260742	-0.0104213		-0.00901528	0.00464415
	-0.0695619	0.0205645	0.0118393	0.0203294	0.00862237	0.0197943	0.0101397	-0.0297792	-0.0738326	0.0643867	-0.0551204		-0.00660163	0.0132893		-0.0212642	0.00751782	-0.00213295	-0.0182297	-0.0220575	-0.00691876	-0.0578004	-0.0127202	0.0232259	0.0175727	-0.0404096	-0.0280064	-0.00592917	0.0190803	-0.00345828		-0.010102	0.00578528
	-0.0442922	0.0356559	-0.00833727	-0.0709446	-0.033429	0.0304723	-0.00250299	-0.0761136	0.0684827	0.258768	0.0132355		0.015545	0.027855		0.00912459	-0.00803322	0.00959197	-0.0185036	-0.0205346	0.0115874	0.00815665	-0.0218613	-0.00410826	-0.00231839	-0.00807387	-0.0170398	0.0264193	-0.0311357	-0.0145526		-0.00541876	0.00408196
	-0.00628686	-0.0408195	0.0408072	0.0398554	-0.0195341	-0.00479443	-0.0375843	0.00479149	-0.0252517	0.0706683	-0.0929775		-0.006466	0.0136901		-0.0165597	-0.0111837	-0.013459	0.00703409	-0.0456434	0.0115691	0.0156331	-0.00876523	0.0105402	-0.00295679	0.0171053	-0.00656116	0.00870664	-0.0217357	-0.0170593		-0.00488903	0.00442101
	-0.00131621	-0.00354288	0.0231425	0.00784724	-0.0379676	-0.0267762	0.0216436	-0.0862767	-0.0176516	-0.115338	-0.0489238		-0.0259236	0.0132451		-0.0258416	-0.00281912	-0.0274827	0.0165905	-0.0165603	0.00471831	0.0172196	0.0214751	-0.00711454	0.00987837	-0.0178726	0.00771011	-0.00975443	0.0060152	-0.0519206		-0.00505058	0.00522449
	-0.0078721	0.0278985	0.0507271	0.0881789	-0.0079957	-0.0362029	-0.0424404	0.0352809	0.0170704	0.108358	-0.019587		0.0194014	0.0147357		0.0140834	-0.00729901	-0.0213841	-0.00104078	-0.0134774	-0.00993071	0.0138643	-0.0436881	0.016457	0.0204959	-0.0127108	0.00165162	0.0476246	0.0100295	0.010282		0.00166383	0.00551155
	0.000322756	0.0481501	-0.0274399	0.0375621	0.0015178	-0.0458903	-0.00643812	-0.0318599	-0.0024514	0.0839295	-0.0467938		0.000964444	0.0123865		-0.048665	-0.00868861	-0.0155898	-0.0207083	0.0214372	0.00104008	-0.0312134	0.0313625	0.0106455	-0.0013776	0.0168078	0.00925087	-0.0421861	-0.0138568	0.00559359		-0.0057432	0.00598636
	-0.0336254	-0.0104993	-0.0144985	0.0702255	-0.0347033	-0.00559737	-0.021961	0.0596885	0.0896438	0.31635	-0.0518285		0.0330176	0.0316904		0.00823454	-0.0166778	-0.00977461	-0.00523269	-0.0248061	-0.0188059	0.0203196	0.0237138	-0.00469228	0.0126336	-0.0104011	-0.017228	-0.0285481	0.0144178	-0.042126		-0.00659822	0.00494934
	-0.0342031	-0.018394	0.0147242	-0.0240954	-0.0392244	-0.0469643	-0.0154136	0.0423231	0.125111	0.227709	-0.067804		0.014888	0.0265847		-0.0402095	-0.011192	-0.0168704	-0.0105621	-0.0472034	-0.0131453	0.00512959	0.0347764	-0.0174546	0.053995	0.0469913	0.000403667	-0.0278829	-0.0102414	0.0148776		-0.00257253	0.00762446
	0.0189963	-0.0286342	0.005587	0.0898497	-0.0206513	-0.00496127	0.00869957	0.113865	0.219292	0.316699	-0.0483429		0.0609454	0.0347254		-0.0115373	-0.0199589	0.00959197	0.0199328	-0.0793322	-0.0201129	0.0321543	-0.0166191	-0.0144387	0.0123312	0.0260816	0.016139	0.0355667	0.00100357	0.00457236		-0.000308381	0.00743728
	0.0422105	0.00301314	0.0105287	-0.0246523	-0.0612538	-0.0556507	-0.0654316	0.0888976	0.0304823	0.0532193	-0.107113		-0.00779548	0.018118		-0.00441687	0.00071502	0.00940303	0.0123846	0.0039056	-0.0160605	0.10608	-0.00382155	-0.0324285	-0.00829917	0.0298611	0.0225879	-0.0875903	0.0132708	0.0165487		0.00414267	0.0102793
	0.00718762	-0.0152247	-0.0914915	-0.0157739	-0.026307	-0.0205404	-0.011378	0.035601	0.24552	0.225266	-0.0958822		0.0215434	0.0339152		-0.027431	-0.0265563	-0.0178257	-0.0149225	-0.0169317	-0.0120062	0.0260637	-0.00740339	-0.0208438	-0.0205967	0.0798345	0.0393063	-0.0161576	0.00910695	-0.00810027		-0.00229759	0.00764409
	0.0301869	0.0522805	-0.0735447	-0.0336618	-0.0304441	0.0362806	0.0142255	0.0875371	0.16326	0.352295	-0.00971118		0.0535185	0.0356304		-0.00715059	-0.0208984	0.000113365	0.010587	-0.00898308	-0.0212191	0.0121866	-0.0258349	-0.040691	-0.0570526	0.0748302	0.0401708	0.0388098	-0.052354	-0.0125566		-0.0046695	0.00929635
	0.0036813	-0.0139776	-0.0622779	0.0441799	-0.0156414	0.0231833	0.016034	0.0809751	0.128538	0.409527	-0.112148		0.0456431	0.0412896		0.0239375	0.00172922	-0.021594	0.0115349	-0.0284461	-0.00935205	0.0307502	0.000226663	-0.0338742	0.0115248	0.0386799	0.0341262	0.0665846	0.0230946	0.0103748		0.0106198	0.00701748
	0.0169811	-0.0335884	0.0322706	0.0946329	-0.0123946	0.00648842	0.0329132	0.0600086	0.0616278	0.21375	-0.131319		0.0310337	0.0256605		-0.00448044	-0.0298022	0.00148845	0.0093442	-0.0693407	-0.0112687	0.0220702	-0.00691835	-0.0265405	-0.00530878	0.0661513	0.0351093	-0.0213966	-0.0187687	0.0175699		-0.00280611	0.0081093
	-0.00519869	-0.0388515	-0.0128331	-0.0400831	-0.0831436	-0.030843	-0.0253602	0.116106	0.167582	0.552958	-0.0660612		0.0485701	0.0553958		-0.0341699	-0.0443307	-0.00689849	0.00801009	-0.0946352	-0.0074883	0.0525231	-0.0265811	0.00426911	-0.0311135	0.0670262	0.0529082	0.0214298	-0.0162005	-0.0151561		-0.00469382	0.0108278
	0.00377534	-0.0306937	-0.0356671	-0.0817559	-0.0338829	0.0422765	0.0159168	0.071052	0.159237	0.372884	-0.134901		0.0316583	0.0414205		-0.0208828	-0.0176671	-0.0095017	0.0187391	-0.00437732	-0.0336539	-0.00535571	-0.0189511	-0.0307435	-0.108393	0.0784522	0.0334569	-0.0266355	-0.0160758	0.0275966		-0.00893285	0.0105176
	-0.0222601	-0.0256022	-0.104133	-0.019607	-0.0373915	-0.0110302	-0.0146433	0.0492053	0.115275	0.395568	-0.0656739		0.0236098	0.0409521		-0.00467117	-0.0337739	-0.0013247	-0.00233276	-0.0485406	-0.00753758	0.0873708	-0.0112837	-0.0259947	-0.048451	0.0926953	0.0273008	-0.010586	0.0332924	-0.0295462		0.00110779	0.0110797
	-0.0197345	0.0118003	-0.0176383	0.0471285	-0.024736	-0.0313748	0.0172564	0.0328002	0.152382	0.24446	-0.0736133		0.0307936	0.0276339		0.0110954	-0.0245072	-0.00062141	-0.000408834	-0.0867237	-0.0122983	0.0217602	0.00427488	-0.0209013	-0.0721726	0.076125	0.0354997	-0.0171555	-0.000417635	-0.0351166		-0.00810453	0.0102659
	0.0204472	0.0288367	-0.0872051	-0.146427	-0.073246	-0.0299358	0.0327457	0.0153548	0.217206	0.272029	-0.0931712		0.0142395	0.0387877		-0.0116008	-0.0122808	0.00863676	0.0121318	-0.119558	-0.00588192	0.0276137	0.0125952	-0.0265117	-0.0805053	0.107516	0.0582417	0.00787506	0.0110518	-0.0159452		-0.00177483	0.013502
	0.0190634	-0.00900051	-0.0436394	0.0151203	-0.07665	0.0313065	0.0557202	-0.0127339	0.109315	0.32298	-0.165303		0.0223799	0.0370235		0.00537367	-0.0305571	0.00951849	0.0149896	-0.0260318	-0.0263504	0.0193896	0.0155427	-0.0168706	-0.113736	0.0694934	0.059148	-0.0438492	0.0541617	0.0021121		-0.000511034	0.0118869
	-0.0225691	0.0195233	-0.0561985	-0.0603298	-0.0208258	-0.00158267	0.0379535	0.0242375	0.070271	0.282499	-0.0972377		0.0159764	0.030383		-0.03506	-0.0436359	-0.023179	0.0188445	-0.0755436	-0.0175354	0.00666135	0.00884545	-0.0228353	-0.0374639	0.09497	0.0731195	-0.0610629	-0.00667593	-0.00322618		-0.00825183	0.011795
	0.0726927	0.00377972	-0.0603758	-0.0324169	-0.0263419	-0.0136789	-0.0276711	0.051766	0.209904	0.506892	-0.0368212		0.0588845	0.0503204		-0.0408453	-0.0270023	-0.0039174	0.0239983	-0.0580121	-0.0309651	0.0348531	-0.0200704	-0.0292404	0.000638398	0.0962473	0.064084	-0.0400239	0.0127223	0.0206336		0.000206691	0.0109859
	0.0191306	-0.0353733	-0.091082	-0.0592159	-0.0867744	0.0248622	0.0098215	0.0466445	0.134052	0.397662	-0.0782607		0.0255879	0.0425192		-0.0328984	-0.020888	-0.0367934	0.0051874	-0.0779208	-0.02899	-0.0095863	0.0196469	-0.0214853	-0.0825549	0.0667637	0.0626966	0.0337372	0.00893241	0.027086		-0.00580445	0.0114228
	0.040679	0.0381158	0.0100919	-0.0563329	-0.0498551	0.0434236	-0.0377015	-0.0464244	0.147315	0.410225	-0.0657707		0.0394333	0.0417283		-0.011283	-0.026658	-0.00809513	0.010257	0.0104428	-0.0136929	0.052049	0.00218548	-0.000297756	-0.0542974	0.0991169	0.0847833	0.00712664	-0.00842128	0.0248114		0.0112018	0.0104277
	0.0499218	0.00678885	-0.0312896	0.0323857	-0.033848	0.0258736	0.00565194	0.0748932	0.180696	0.537603	-0.105564		0.0675556	0.051754		-0.0421804	-0.0365034	-0.0219194	0.0202698	-0.0117688	-0.0168892	0.0383725	0.00125271	-0.0317009	-0.0646798	0.0860462	0.0748694	-0.123431	0.018831	0.00628989		-0.00687612	0.013631
	0.0232549	0.00240673	-0.0670558	-0.112257	-0.0439375	-0.0190283	-0.015514	-0.0755534	0.199472	0.212703	-0.135385		-0.00280859	0.0342664		-0.0675468	-0.0469481	-0.0213421	0.012216	-0.106818	-0.0256239	0.0127519	0.0217177	-0.0215236	0.0211343	0.0743577	0.0838421	-0.0146608	0.0151658	0.0400836		-0.00154629	0.0130122
	0.0684609	-0.055991	-0.0779768	0.0121718	-0.0300251	-0.00203107	-0.00997137	0.00183057	0.220037	0.312511	-0.109921		0.0299177	0.0385387		-0.0458041	-0.0565177	-0.00770674	-0.00739535	-0.0612807	-0.0351599	0.0603278	-0.014082	-0.0423473	-0.0482158	0.0791346	0.0830125	-0.0468429	0.0256877	-0.00847163		-0.00837744	0.0126077
	0.104478	-0.00141475	-0.0602848	-0.039952	-0.0604683	-0.0081626	0.0382214	-0.000650202	0.179504	0.482115	-0.0704182		0.0511788	0.0488165		-0.0293382	-0.0493063	-0.0131231	0.00819968	-0.0238032	-0.0255709	0.0329019	-0.0137462	-0.0238693	-0.053155	0.0849263	0.0994659	-0.0370303	0.0517432	-0.0681212		-0.00398845	0.0129053
	0.0242625	0.00339071	-0.0681115	0.0597745	-0.0705578	0.00476784	0.0102736	0.0107933	0.166837	0.399058	-0.0332388		0.0461135	0.0403204		-0.0597906	-0.052266	-0.0116011	-0.00722683	-0.0944495	-0.0268615	0.0139372	-0.0143805	0.00539885	-0.0604798	0.0771748	0.0999051	-0.0251387	0.0211498	0.0396658		-0.00633085	0.0134894
	0.0741167	0.00850509	-0.0500009	-0.0122029	-0.0568025	0.0243303	0.000946525	-0.0272184	0.269661	0.61019	-0.0398226		0.0728821	0.0603761		-0.0209463	-0.0542093	-0.00842053	0.0072026	-0.0439348	-0.0342782	0.0306225	-0.01522	-0.0317296	-0.101102	0.0688634	0.0936235	-0.0702935	-0.011538	0.00540791		-0.0123968	0.0129668
	0.0656263	-0.0178906	-0.064817	-0.0183293	0.00186691	-0.00114471	0.00153261	-0.0573078	0.146272	0.486652	-0.0380798		0.0458527	0.047578		-0.035505	-0.061877	-0.0235884	-0.00811155	-0.0512891	-0.0314196	0.0102902	0.0459323	-0.0304563	-0.048619	0.0839639	0.102757	-0.0532461	0.0228203	-0.00652199		-0.00565804	0.0129768
	0.0999507	0.0223951	-0.090272	0.0545326	-0.0519847	-0.00728667	-0.00251974	-0.0809951	0.15417	0.373582	-0.0827145		0.0353507	0.0412712		-0.0683097	-0.0567707	-0.00826307	0.00541209	-0.0712722	-0.0382722	0.00108135	0.0456898	-0.0409304	-0.0354815	0.0878134	0.125241	-0.0198166	0.0334669	0.0289892		-0.000761522	0.0146864
	0.0270433	-0.00565957	-0.0783317	0.0112545	0.00404891	0.0148306	0.091622	-0.107083	0.167582	0.498866	-0.0039019		0.0563882	0.049462		-0.00734131	-0.0475434	6.08814e-05	-0.00898224	-0.0836408	-0.0352585	-0.00768982	0.0145353	-0.0320552	-0.0793965	0.0997119	0.0983155	-0.00476495	0.0145923	-0.0106069		-0.00600425	0.01339
	0.0550133	-0.0362085	-0.0928658	0.000377578	0.00200656	-0.0169949	0.0137901	-0.0111335	0.142993	0.315303	-0.0995614		0.0247927	0.0352372		-0.00359039	-0.0656994	-0.0177102	0.00615638	-0.0618007	-0.0188589	0.0740955	0.00156985	-0.0362869	-0.0971037	0.11623	0.10192	0.0304109	0.0408223	0.00378322		0.00492918	0.0156194
	0.0886928	-0.0130394	-0.115099	-0.0911585	-0.0274067	-0.0461614	0.00808	0.00335104	0.160876	0.406037	-0.0427273		0.0301313	0.0442245		-0.0135081	-0.0485825	-0.0171224	0.00746943	0.01282	-0.0413809	0.057702	0.00804327	-0.0405953	-0.0913245	0.15455	0.0993474	0.0190182	0.0513193	-0.00174075		0.010401	0.0159287
	0.0930858	-0.00945817	-0.100911	-0.0221952	-0.0386134	0.00742692	0.0403983	-0.0541868	0.245073	0.595184	-0.0337229		0.0656437	0.0598169		-0.0157968	-0.056078	0.0157431	0.00763092	-0.086018	-0.0184901	0.0143019	0.0347951	-0.053664	-0.0922317	0.157034	0.121427	0.0447972	0.0510949	-0.0130672		0.00743191	0.0179426
	0.0388386	-0.00529344	-0.0992181	0.0634438	-0.0564709	-0.0343154	0.00402765	-0.00305095	0.129283	0.304833	-0.0218139		0.0291149	0.0331096		-0.0313726	-0.071291	-0.0241027	-0.00828709	-0.0645493	-0.045479	0.0459584	0.0370897	-0.0411219	-0.0815805	0.11217	0.121336	-0.0254713	0.0291285	0.0100035		-0.00250458	0.0159752
	0.0766558	0.0171778	-0.0489543	-0.089029	-0.0607825	-0.0155037	0.00655618	-0.0126539	0.104844	0.396266	-0.0198774		0.0322453	0.0401824		-0.025333	-0.0588095	-0.0212056	0.0124478	-0.0191603	-0.0392561	0.0159431	-0.00747801	-0.0619552	-0.0827901	0.124454	0.125415	-0.0163239	0.0378054	-0.0235117		-0.00265058	0.0155803
	0.0401282	-0.021735	-0.0693492	0.0486683	-0.0163047	-0.0252954	0.00808	-0.0377817	0.247755	0.581225	-0.0157141		0.0672433	0.0573167		-0.0283846	-0.0756464	0.00255912	0.00750453	-0.0571206	-0.0369598	0.084599	0.0342168	-0.0356455	-0.106982	0.114462	0.127025	-0.00326811	0.0711913	-0.00526865		0.00615219	0.0177334
	0.0793158	-0.0106023	-0.0549972	0.0467681	-0.0461195	-0.00586849	-0.00752657	0.0769739	0.220186	0.40848	0.0391836		0.0677994	0.0411281		-0.0628422	-0.0713449	-0.0201349	0.0149755	-0.104627	-0.0487629	0.0169643	0.0401305	-0.0369092	-0.0459983	0.136212	0.113068	-0.00601232	0.025214	0.0159452		-0.00227481	0.0169813
	0.0112851	0.0582873	-0.0618683	-0.109964	-0.0507977	-0.0153682	0.00640547	0.067611	0.21199	0.501309	0.0257254		0.0586014	0.0509911		-0.0521616	-0.0658363	-0.0313245	0.00253323	-0.0502863	-0.0352986	0.0331572	0.0123527	-0.0211215	-0.0701566	0.180306	0.126384	0.000390843	0.0227206	-0.0415226		0.000675784	0.0181468
	0.0309527	0.0505643	-0.0655633	-0.045325	0.0378262	-0.018361	-0.0178416	-0.022577	0.213629	0.416507	0.00229467		0.0529187	0.0427232		-0.0268588	-0.090623	-0.03313	0.0229521	-0.119744	-0.0435386	0.0461772	-0.0186153	-0.0571968	-0.0508366	0.15497	0.105838	-0.0213966	0.0243662	0.0436579		-0.00426523	0.0186483
	0.0384087	0.0650493	-0.0728894	-0.086834	-0.0616553	-0.0389871	-0.0407826	-0.0432234	0.148507	0.520503	0.0543846		0.0438619	0.0524131		-0.0486014	-0.0818312	-0.000831346	0.0190481	-0.11889	-0.0400465	0.0243496	0.0456898	-0.0728218	-0.110409	0.141444	0.142865	0.0240077	0.0603951	0.00624347		-0.000625892	0.0207029
	0.00399029	0.00280719	-0.102886	0.101873	0.00582942	-0.0749003	-0.0221117	0.0640899	0.273089	0.415809	0.029211		0.0633455	0.0462618		-0.00861281	-0.0816217	-0.00918679	0.0160639	-0.124721	-0.0381627	-0.00455335	0.023434	-0.0557607	-0.128688	0.151732	0.117077	-0.00385022	0.0494991	0.0339097		-0.00422942	0.0200483
	0.0499755	0.109179	-0.0736721	-0.0680943	-0.024701	0.0143405	0.040415	0.0544869	0.267575	0.511778	0.0732647		0.0867771	0.0509856		-0.0289568	-0.0788944	-0.0138369	-0.00165868	-0.0365062	-0.0677784	0.0572643	0.0122407	-0.0755026	-0.113131	0.200586	0.131564	0.0126982	0.0332924	-0.0348381		-0.000230471	0.0212847
	0.0420493	0.0214684	-0.0432754	-0.0581675	-0.0357856	-0.0279649	0.048637	0.0748932	0.223018	0.518409	0.102505		0.0787078	0.0503054		-0.0322627	-0.0695778	-0.0215835	0.0106572	-0.109604	-0.0548799	0.0863314	-0.0120486	-0.0565554	-0.0621262	0.120464	0.138257	0.00496453	0.0508705	-0.0216084		-0.00191345	0.0186182
	0.0141868	0.0234821	-0.0345659	0.00358822	-0.0394688	-0.0193725	0.00797952	-0.0623493	0.18457	0.488047	0.122353		0.0625865	0.0478619		-0.0817875	-0.0843822	-0.0288368	0.021934	-0.144667	-0.0504387	0.0475267	0.0186022	-0.0527927	-0.147537	0.182441	0.144441	-0.0144944	0.0721886	-0.00591853		-0.00824812	0.0243328
	0.0284405	0.0377154	-0.0303613	-0.0239316	-0.0286461	-0.0449622	-0.0136721	0.0358411	0.304234	0.597976	0.0578701		0.0836822	0.0591218		-0.0187848	-0.0968637	-0.0173953	0.0111839	-0.0893238	-0.0563439	0.0526508	-0.00880254	-0.0582404	-0.0722062	0.186483	0.139268	0.0451299	0.0578768	0.0189161		0.0062365	0.0209426
	0.0366757	0.00549595	-0.0161003	-0.0236367	-0.0424712	-0.03272	0.0206724	-0.12877	0.160578	0.352644	0.0693919		0.0365236	0.0384189		-0.0714248	-0.0985706	0.00369277	0.0186338	-0.141213	-0.0479068	0.0886108	0.0147779	-0.0639562	-0.176937	0.197996	0.153874	-0.0325397	0.00965548	-0.0402228		-0.0123687	0.0262077
	0.0508487	-0.00275341	-0.0490544	0.0170205	-0.0512515	-0.0264946	0.0267342	0.00631196	0.142397	0.254929	0.117706		0.0442176	0.0281208		-0.0354414	-0.104029	-0.0478885	0.0171944	-0.13865	-0.0665042	-0.0131422	0.0268479	-0.0772068	-0.052651	0.179694	0.141722	-0.0169892	0.0507209	-0.00772891		-0.00960351	0.022023
	0.083749	0.0222807	-0.0201774	0.0243919	-0.110829	0.00987745	0.0678772	-0.0803549	0.0823417	0.195952	0.0703601		0.0314063	0.0254478		-0.0433247	-0.0942836	0.00245415	0.0260276	-0.132113	-0.0767996	0.0634643	0.05082	-0.088667	-0.116424	0.181304	0.155345	-0.0451797	0.0360351	0.0404549		-0.00272577	0.0243679
	0.010882	0.0375209	-0.0677111	-0.0326134	-0.0878043	0.0214731	0.0154144	-0.0689114	0.110358	0.395568	0.129131		0.0421188	0.0411367		-0.0500001	-0.0942795	-0.02975	0.0239351	-0.0786637	-0.0670865	0.0516843	0.0158412	-0.0587287	-0.144748	0.223858	0.137469	0.00438243	0.0468811	-0.0374376		-0.00377621	0.0242284
	0.0666608	0.049832	-0.0565899	-0.0296321	-0.0857969	-0.0146904	0.0183281	-0.0457842	0.186061	0.594137	0.224016		0.0824128	0.0590921		-0.0420532	-0.0944454	-0.0388612	0.0170188	-0.137424	-0.0678277	0.0135543	0.0468651	-0.0912233	-0.139574	0.20881	0.141192	0.0260867	0.0427671	0.0761518		-0.00259754	0.0256256
	0.117267	0.00982087	-0.0113678	0.0133512	-0.0550919	-0.0392478	0.0415872	-0.0154548	0.166539	0.498866	0.146655		0.0793567	0.047629		-0.0127452	-0.0980604	-0.0204184	0.0322979	-0.10355	-0.0706023	0.0670749	0.0771428	-0.0704857	-0.12012	0.219763	0.122326	-0.0125818	0.0817132	-0.0272717		0.00429893	0.0246262
	0.0306974	-0.000991411	-0.0288505	0.0277991	-0.0965148	0.0225576	-0.00171597	-0.0592284	0.11915	0.381958	0.201263		0.054193	0.0409182		-0.0469485	-0.100439	-0.0438682	0.0107275	-0.15945	-0.0736982	0.0517208	0.0414177	-0.0643583	-0.11182	0.221513	0.157834	-0.0249723	0.0312728	0.024208		-0.00579078	0.0259934
	0.0317453	0.0368802	-0.0801155	-0.049027	-0.089899	-0.0596654	0.0191988	-0.0834759	0.192319	0.411272	0.257516		0.0533408	0.049664		-0.0479021	-0.0999561	-0.0238718	0.0226361	-0.159301	-0.0614697	0.0143202	0.0432273	-0.100252	-0.135643	0.250822	0.139609	0.0196835	0.0491999	0.00429384		-0.00564023	0.0274121
	0.0776096	0.0949461	-0.0458509	0.0187241	-0.0785527	-0.0116768	0.0564067	-0.112045	0.213779	0.563427	0.222079		0.0908042	0.0573113		-0.028321	-0.115269	-0.0409501	0.0247356	-0.17063	-0.0797422	0.0367678	0.0304484	-0.084464	-0.12059	0.227952	0.158343	0.0293298	0.0399496	-0.0104677		-0.00686049	0.0271417
	0.0623618	0.0609418	-0.048745	-0.0422781	-0.0850812	-0.0692068	0.0499933	-0.116206	0.252971	0.396266	0.210557		0.0610522	0.0490039		-0.0797531	-0.104202	-0.0333924	0.0232259	-0.166359	-0.0737548	0.0234925	0.0543832	-0.0685805	-0.142867	0.238031	0.1787	0.033654	0.0712162	0.00647557		-0.0026486	0.028896
	0.103054	0.0345804	-0.0273034	0.0553517	-0.0854303	-0.0796554	0.023854	-0.0883574	0.142993	0.269237	0.249867		0.054381	0.0381961		-0.0636051	-0.111384	-0.0389347	0.0184512	-0.152244	-0.0749304	0.0553678	0.00696125	-0.0994571	-0.150763	0.228652	0.149482	0.0149435	0.005716	-0.0288035		-0.0160365	0.0271408
	-0.00282084	0.0670516	-0.0621596	-0.0562346	-0.0800364	-0.0405617	-0.00305559	-0.0783543	0.103503	0.483162	0.225468		0.0505419	0.0515773		-0.0421804	-0.0957645	-0.0239453	-0.00608933	-0.0990924	-0.0846654	0.0689896	0.00203623	-0.0827119	-0.123916	0.240446	0.163823	0.0174382	0.0452355	-0.0202623		-0.00271066	0.0260778
	0.0535893	0.0203814	-0.0445677	0.0259972	-0.0727398	0.00247373	0.0276384	-0.12749	0.178609	0.414064	0.297019		0.0704523	0.0491043		-0.0454227	-0.108109	-0.0275772	0.0202558	-0.141064	-0.0731944	0.0269572	0.0447197	-0.111482	-0.0770446	0.234881	0.152598	0.00837401	0.0404483	0.0317744		-0.00159236	0.0260404
	0.0820966	0.0827608	-0.0411731	-0.0112201	-0.0575881	-0.0618656	0.0433287	-0.175584	0.0668435	0.157913	0.257516		0.0311843	0.0357114		-0.0335978	-0.10259	-0.0157998	0.0185566	-0.171819	-0.0851418	0.0584861	0.0139197	-0.0653827	-0.174081	0.206675	0.174217	0.0685804	0.0467066	-0.0125102		-0.00491867	0.0281963
	0.0422777	0.0713193	-0.0563441	-0.0695686	-0.0795476	-0.0725645	0.00680736	-0.163181	0.171605	0.452452	0.287627		0.0537166	0.0554573		-0.047775	-0.0965505	-0.0144877	0.0201224	-0.118518	-0.0624792	0.0736578	0.0315677	-0.0573979	-0.132249	0.187883	0.165886	-0.00983759	0.0124231	0.0208657		-0.00179264	0.0239873
	0.0865702	0.0725206	-0.0413551	-0.0348412	-0.0332894	-0.0645143	-0.00461289	-0.126369	0.110805	0.474437	0.308057		0.0679461	0.0538029		-0.0532424	-0.11694	-0.00594328	0.00954081	-0.100987	-0.0824383	0.00717194	0.0153562	-0.0762206	-0.100598	0.290927	0.0871746	-0.0519987	0.0681494	0.0478821		-0.00414446	0.0268566
	0.066822	0.0236652	-0.0906452	0.0122701	-0.0554759	-0.0399047	0.0367646	-0.169743	0.108569	0.176758	0.222951		0.0265483	0.0347996		-0.0763837	-0.116131	-0.0469962	0.02845	-0.187679	-0.0730757	0.0411625	0.00645756	-0.0957423	-0.154929	0.265677	0.120674	-0.0264692	0.093033	0.0182662		-0.013579	0.0300696
	0.0819892	0.0819256	-0.0739998	-0.0485028	-0.102712	-0.0489873	0.0282413	-0.156298	0.0677376	0.149887	0.270974		0.0227504	0.0374441		-0.054641	-0.116766	-0.0362475	0.0252412	-0.190762	-0.109858	0.0784902	0.0108416	-0.105786	-0.17482	0.274986	0.122389	-0.0109186	0.0282808	-0.0567019		-0.0210848	0.0311007
	0.0819489	0.0393058	-0.0923652	-0.0495512	0.0800696	-0.0223027	0.128646	-0.135172	0.0719102	0.117083	0.308734		0.0480278	0.0369028		-0.0531153	-0.109146	-0.0386408	0.0231206	-0.226345	-0.109887	0.0753902	0.0367352	-0.0803662	-0.192964	0.298136	0.156572	-0.0371966	0.0508705	0.0355344		-0.0114202	0.0343285
	0.0524205	0.100312	-0.0375964	-0.0764158	0.429224	-0.023043	0.0321764	-0.145335	0.0766789	0.335893	0.349787		0.0994637	0.0571454		-0.0763837	-0.116384	-0.0393336	0.0168292	-0.160341	-0.124956	0.0891031	0.0513797	-0.102693	-0.228278	0.298188	0.175591	-0.00892285	0.0237928	0.0103284		-0.0128054	0.0347652
	0.0477454	0.0829553	-0.0617318	-0.0989558	0.615164	-0.0419799	0.0484863	-0.218718	0.202006	0.40185	0.349302		0.120557	0.0749285		-0.0811518	-0.113045	-0.03799	0.0543949	-0.231359	-0.111972	0.106992	0.0470703	-0.11513	-0.239567	0.302667	0.185212	-0.0702103	0.0311731	0.0165487		-0.0170911	0.0379126
	-0.00869158	0.00877968	-0.0466882	-0.0241282	0.817461	-0.0167134	0.0574952	-0.189349	0.121087	0.271331	0.396939		0.126138	0.0842841		-0.0554675	-0.124826	-0.042913	0.0573159	-0.188533	-0.0844445	0.118881	0.0416603	-0.110707	-0.219474	0.275196	0.182416	-0.0654703	0.0455098	0.00930718		-0.0107699	0.0349467
	0.0364876	0.0520173	-0.09677	-0.0276992	0.856214	-0.0574755	0.0348389	-0.138293	0.399161	0.440935	0.390645		0.171824	0.0930548		-0.0619522	-0.129635	-0.0136689	0.0710221	-0.227533	-0.0759289	0.1003	0.0307282	-0.131377	-0.22401	0.272956	0.154146	-0.122434	0.0296272	0.044772		-0.0188659	0.0360328
	0.0427613	0.089294	-0.0478258	-0.0931897	0.904898	-0.0545349	0.0799171	-0.0341006	1.06573	0.963008	0.526679		0.312967	0.138606		-0.0547682	-0.120464	-0.0276821	0.0668092	-0.214162	-0.0475381	0.101685	0.0391418	-0.124264	-0.215241	0.297908	0.169093	-0.0987335	-0.00114071	-0.0352095		-0.0176377	0.0357353
	-0.00815421	0.0792597	-0.0858854	0.0144323	0.954648	-0.0290077	0.0629876	0.0578479	2.0074	1.31024	0.525614		0.444489	0.208519		-0.0650038	-0.139425	-0.00330859	0.0549567	-0.16959	-0.073554	0.107594	0.103951	-0.124053	-0.22737	0.29999	0.18455	-0.167006	0.0185318	-0.109945		-0.0206456	0.0383168
	0.0452332	0.0209764	-0.0798243	0.0525997	1.13797	0.0498679	0.136901	0.210135	3.29926	1.77508	0.585643		0.657623	0.31614		-0.0536238	-0.127578	0.00276905	0.0539807	-0.201942	-0.0298826	0.0736396	0.0957795	-0.141296	-0.237618	0.286377	0.170007	-0.167921	0.0288293	-0.104329		-0.0235206	0.0376259
	0.0144152	0.0537107	-0.0922924	0.000737957	1.32438	0.214919	0.122617	0.57913	5.21613	2.62659	0.835249		0.990508	0.487803		-0.0604899	-0.135476	-0.0187599	0.0783316	-0.0999467	-0.0435733	0.0978743	0.146933	-0.123086	-0.202339	0.278853	0.147076	-0.221724	0.0166618	-0.194012		-0.0222451	0.0382159
	-0.00224317	0.0269146	-0.0290508	-0.017281	1.55876	0.231801	0.204284	0.932759	6.34451	2.95917	0.931102		1.19461	0.584462		-0.0424347	-0.128797	-0.0167655	0.0759934	-0.100281	-0.0348258	0.0502437	0.221312	-0.135781	-0.199953	0.278783	0.147641	-0.172079	0.0425178	-0.184357		-0.0132522	0.0382924
	0.0471409	0.065896	-0.0977984	-0.0819197	1.5945	0.203938	0.300268	1.29079	6.96891	3.28302	1.08611		1.33281	0.642061		-0.0592184	-0.147644	-0.00366548	0.0738518	-0.120598	-0.0232965	0.00963371	0.28058	-0.142234	-0.144883	0.249684	0.146505	-0.18871	0.0387528	-0.180921		-0.0141443	0.038825
	0.0474633	0.168092	-0.0551064	0.00915771	1.75312	0.120641	0.246532	1.79143	7.04536	3.53254	1.2571		1.44694	0.654064		-0.0571205	-0.143233	-0.0157683	0.076815	-0.14021	-0.0401451	0.0189155	0.270095	-0.110218	-0.218299	0.295003	0.115982	-0.228127	0.0647584	-0.170431		-0.0187988	0.0416773
	0.000376493	0.108733	-0.0302521	0.0463422	1.94035	0.0868135	0.235748	1.59945	6.9716	3.41912	1.20917		1.41704	0.647153		-0.038938	-0.139273	-0.0288578	0.0695125	-0.0986095	-0.0190122	0.0510643	0.243026	-0.130401	-0.157886	0.252012	0.11373	-0.184469	0.0455098	-0.232215		-0.0169872	0.0379476
	0.0820698	0.1322	-0.0165644	-0.0191156	1.95369	0.117315	0.24757	1.53895	6.8333	3.57058	1.28353		1.42941	0.638893		-0.0481564	-0.15084	0.00243316	0.0794551	-0.119744	-0.0125557	-0.0313957	0.232467	-0.101927	-0.219777	0.227532	0.0853968	-0.19187	0.0671271	-0.253476		-0.029022	0.0385205
	-0.00466133	0.222542	-0.0908363	-0.11514	1.95236	0.102653	0.234626	1.52518	6.94477	3.33886	1.14779		1.3871	0.645299		-0.0635415	-0.153941	-0.0467548	0.0836049	-0.0956752	-0.0292254	0.0298567	0.196425	-0.149338	-0.191486	0.233709	0.0659037	-0.228709	0.114625	-0.210909		-0.029697	0.037861
	0.0810622	0.375871	-0.0625145	-0.102265	1.93462	0.0627984	0.33704	1.5724	7.34698	3.81975	1.37493		1.52188	0.684084		-0.0469485	-0.15449	-0.039554	0.0676518	-0.00916879	-0.0326518	0.0208667	0.182042	-0.127643	-0.256166	0.252904	0.0524411	-0.248335	0.0974711	-0.24512		-0.0324467	0.0397027
	0.0580226	0.493021	-0.0513751	-0.0290424	1.76644	0.108941	0.537698	1.52342	7.81386	4.36241	1.57787		1.65102	0.729783		-0.0770194	-0.143743	-0.0179306	0.0881057	0.00869707	-0.0239372	-0.0357175	0.182117	-0.136078	-0.237383	0.248722	0.0545187	-0.240268	0.0722135	-0.254126		-0.0341219	0.0390074
	0.0525952	0.59445	-0.0375509	0.0220986	1.82682	0.263533	0.835563	1.48173	8.15721	3.96737	2.01008		1.74308	0.735819		-0.067356	-0.164068	-0.0315135	0.0808454	-0.0497663	-0.0175537	0.0132443	0.204522	-0.145087	-0.210705	0.254794	0.0597824	-0.226215	0.0701441	-0.273668		-0.0335068	0.0397529
	0.162715	0.884391	-0.0522033	0.00473488	1.87103	0.406623	1.26022	1.18068	8.39728	4.2654	2.77584		1.92334	0.757876		-0.024888	-0.16775	-0.0361111	0.0523938	-0.065775	-0.0205528	-0.0682128	0.196425	-0.137179	-0.154089	0.206395	0.0427573	-0.257565	0.123477	-0.238436		-0.0366074	0.0369116
	0.214007	1.05658	-0.0955232	-0.132209	1.80192	0.652718	1.53295	1.17427	8.35273	4.25598	3.71965		2.04846	0.763661		-0.0472664	-0.166918	-0.031293	0.0546407	-0.112018	-0.0329073	-0.0918457	0.262223	-0.143699	-0.203683	0.21133	0.00179803	-0.221225	0.0965237	-0.264199		-0.0459026	0.0395294
	0.308758	1.44155	-0.0992272	-0.0939105	1.68589	0.92358	1.89761	1.29823	8.52455	4.74385	5.00999		2.33099	0.807224		-0.0524159	-0.161088	-0.0145297	0.0879934	-0.0242861	-0.0325112	-0.0314139	0.24672	-0.122435	-0.187823	0.220813	0.02233	-0.245175	0.12774	-0.216015		-0.025473	0.038609
	0.258582	1.63936	-0.0408545	0.0408055	1.63841	1.23602	2.48428	1.87729	8.70769	4.92532	6.38902		2.65054	0.854342		0.00448362	-0.154267	-0.0127347	0.0717594	0.0339916	-0.0296526	-0.0635081	0.287837	-0.11941	-0.217123	0.236544	-0.0118249	-0.285423	0.133974	-0.196194		-0.0214365	0.0417792
	0.379946	1.79944	-0.0937577	0.00788	1.60095	1.61089	2.99546	2.48652	9.17666	5.4802	7.74965		3.01762	0.943105		-0.0227264	-0.194239	-0.0262231	0.0650467	-0.0454577	-0.0271463	-0.0627787	0.322629	-0.127844	-0.189705	0.26643	-0.015262	-0.226714	0.103754	-0.242381		-0.0281745	0.0429037
	0.42573	1.80408	-0.0286776	-0.00971302	1.53721	1.8386	3.58436	3.38456	9.088	5.83685	8.86038		3.30194	0.99416		-0.0398917	-0.173238	-0.0278921	0.0871859	-0.0691922	-0.019934	-0.0393463	0.435848	-0.12727	-0.153283	0.254461	-0.0202189	-0.301639	0.107095	-0.259417		-0.0231154	0.0489543
	0.540122	1.74476	-0.0264115	0.00440726	1.57646	2.1125	4.06656	4.75314	9.41108	6.63043	9.81214		3.6932	1.0795		-0.0204377	-0.177579	-0.037969	0.063495	-0.0418176	-0.0236908	-0.0822357	0.364137	-0.127394	-0.177004	0.236771	-0.0150179	-0.253241	0.0844808	-0.24888		-0.0304255	0.0437669
	0.592985	1.77884	-0.0254286	-0.0620989	1.5099	2.69481	4.56654	5.74201	9.3014	7.08759	10.4239		3.96458	1.12572		-0.00784991	-0.187409	-0.0451698	0.081042	0.0120028	-0.0294682	-0.0690881	0.449429	-0.109701	-0.198441	0.20615	-0.0262216	-0.249416	0.106173	-0.252222		-0.021346	0.0476308
	0.444806	1.60442	-0.0685211	-0.0256352	1.52095	3.2064	5.1461	6.44799	9.39543	7.51579	10.6913		4.17082	1.17219		-0.00422614	-0.190902	-0.0435848	0.0994597	-0.00846307	-0.0332414	-0.086521	0.382811	-0.12412	-0.140851	0.249072	-0.0114693	-0.272367	0.0852288	-0.258675		-0.0238566	0.04581
	0.33924	1.46489	-0.0293238	-0.050403	1.56332	3.66867	5.53624	7.16869	9.27085	7.47112	11.1677		4.32464	1.20968		0.00263995	-0.189857	-0.0663418	0.0724756	-0.0261804	-0.0369141	-0.0917363	0.475081	-0.116815	-0.118809	0.229807	-0.0332701	-0.216402	0.126194	-0.268794		-0.0172615	0.0485056
	0.28631	1.44109	-0.0458236	-0.00342278	1.49954	4.00235	5.75793	7.60451	9.28947	7.63235	11.5479		4.45565	1.24656		-0.0367129	-0.190707	-0.0578289	0.0933158	-0.0205346	-0.0299337	-0.0468045	0.457936	-0.123957	-0.148478	0.223385	-0.0269467	-0.227379	0.126568	-0.235093		-0.0162113	0.047312
	0.240271	1.27023	0.00160084	-0.0282561	1.38246	4.4283	5.9437	7.89316	9.2397	8.02739	12.1909		4.59905	1.30241		-0.0184033	-0.189189	-0.0516358	0.0466501	-0.00196302	-0.0501941	-0.111066	0.447079	-0.0985188	-0.139608	0.22447	-0.0193753	-0.214406	0.119088	-0.223721		-0.0187194	0.0458059
	0.322354	1.16168	-0.0360493	-0.0417212	1.4803	4.48464	6.05134	8.4222	9.18277	7.79218	12.2395		4.64175	1.31133		0.0240011	-0.203369	-0.0308312	0.106467	-0.00987451	-0.0548653	-0.0942163	0.535188	-0.144819	-0.190041	0.220358	-0.0089734	-0.245258	0.141703	-0.235697		-0.0126818	0.0530826
	0.271142	1.28562	0.0248353	0.0907998	1.45834	4.5967	6.37621	8.84889	9.00574	7.63584	12.3473		4.72195	1.31616		-0.0372215	-0.195104	-0.0676644	0.0675324	-0.0750236	-0.0563439	-0.073884	0.523958	-0.114967	-0.162321	0.238871	-0.0293798	-0.178565	0.158508	-0.256539		-0.0172097	0.0513277
	0.233836	1.34971	0.00751637	-0.026618	1.42989	4.84373	6.54209	9.02071	8.97385	7.90141	12.6767		4.81389	1.34944		-0.00937571	-0.208884	-0.0537352	0.0788512	-0.00266874	-0.0619133	-0.0636904	0.557481	-0.135303	-0.205732	0.229737	-0.0183435	-0.223969	0.143872	-0.192387		-0.0110707	0.0530629
	0.241278	1.58173	0.0646423	0.0406089	1.365	5.04211	6.76518	9.08825	8.99352	7.75135	12.6022		4.8669	1.33976		-0.0322627	-0.219918	-0.0961947	0.0998599	-0.0990924	-0.0557945	-0.108239	0.604456	-0.104618	-0.133392	0.22734	-0.0177927	-0.208668	0.12799	-0.172473		-0.0125866	0.0546276
	0.332873	1.92604	0.0156161	-0.00879569	1.30968	5.34067	7.08641	9.10945	9.07622	8.45664	12.7298		5.03405	1.36328		0.00550082	-0.222886	-0.0518248	0.0893275	-0.0096888	-0.0682877	-0.067921	0.639994	-0.102205	-0.122236	0.195319	-0.0259637	-0.139315	0.114974	-0.229894		0.000326288	0.0547299
	0.441945	2.43461	0.0161713	0.141711	1.40456	5.50192	6.96023	9.34225	8.99605	8.30379	12.8346		5.12526	1.34762		0.0178344	-0.214276	-0.0617127	0.0914059	-0.0387348	-0.0635726	-0.131307	0.592609	-0.096738	-0.102849	0.192397	-0.00676334	-0.153701	0.128763	-0.210677		-0.00382147	0.0522691
	0.514718	2.70923	0.100545	0.13814	1.32705	5.3838	7.12655	9.09457	8.81305	8.28529	12.7759		5.11535	1.3266		0.0384326	-0.232551	-0.0607995	0.107176	-0.124573	-0.0750125	-0.0711851	0.61106	-0.111836	-0.134635	0.186903	-0.0042256	-0.102725	0.119188	-0.163421		-0.00121358	0.0528868
	0.674356	3.00451	0.0665079	-0.0063058	1.34845	5.46997	7.17183	9.35249	8.8363	7.91398	12.8347		5.15153	1.32682		0.0355082	-0.226758	-0.0570312	0.102865	-0.0176003	-0.078238	-0.110646	0.592983	-0.136873	-0.0728782	0.178486	-0.00454631	-0.186548	0.101884	-0.201903		-0.00541971	0.0524742
	0.81966	3.24027	0.0935283	-0.00270202	1.50741	5.58077	7.26237	9.16155	8.68102	8.18618	12.7974		5.21159	1.30959		0.0233654	-0.220505	-0.0648723	0.0914199	-0.0521806	-0.0686381	-0.0767834	0.646971	-0.100501	-0.0593038	0.179414	-0.00186914	-0.1226	0.13153	-0.206592		0.00659044	0.0540637
	1.23237	3.48738	0.0643966	0.0999731	1.48901	5.73543	7.42945	9.13138	8.46554	7.82324	12.8474		5.25505	1.28466		-0.0241251	-0.233708	-0.0737106	0.114254	-0.0509549	-0.0731962	-0.0634351	0.573357	-0.111042	-0.0691822	0.195687	0.00130303	-0.0981514	0.10904	-0.21323		-0.00113956	0.0505582
	1.54251	3.69493	0.0880496	0.308468	1.56807	5.63167	7.28384	9.0656	8.82155	8.47374	12.9642		5.40387	1.28637		0.0264805	-0.232295	-0.0645889	0.114332	-0.0179346	-0.0809597	-0.061721	0.551941	-0.111999	-0.0118272	0.202143	-0.020693	-0.156695	0.149108	-0.19884		0.00576342	0.0500965
	1.90262	3.99002	0.124535	0.414354	1.46771	5.47025	7.26471	9.14779	8.5773	8.06578	12.8842		5.39175	1.25449		0.0487953	-0.23685	-0.0768806	0.0857535	-0.110793	-0.0879493	-0.0752881	0.554217	-0.0842055	-0.0702574	0.162931	0.0296434	-0.115282	0.130857	-0.155762		-7.13479e-05	0.0487318
	2.39499	4.28426	0.170403	0.537734	1.34587	5.61562	7.42173	9.07424	8.45466	7.93387	12.8273		5.46007	1.22924		0.0592852	-0.243253	-0.0891409	0.119766	-0.0241375	-0.0964247	-0.0833481	0.554534	-0.122646	-0.0266447	0.200726	0.0259692	-0.161268	0.114027	-0.118069		0.00729174	0.0496742
	2.95607	4.48668	0.211466	0.520141	1.29818	5.55029	7.38637	9.14763	8.5083	8.10243	12.8701		5.54888	1.22438		0.0596031	-0.243935	-0.0879547	0.130109	-0.0552263	-0.101063	-0.11898	0.581155	-0.152297	-0.0957933	0.189895	0.00384076	-0.183388	0.106871	-0.104236		-0.00475994	0.0524135
	3.6176	4.78285	0.223279	0.823252	1.15366	5.53417	7.42441	9.19756	8.39773	8.15303	12.7375		5.64046	1.19712		0.0619553	-0.250269	-0.0850156	0.0948605	-0.0616149	-0.101337	-0.0775492	0.580595	-0.122512	-0.0611854	0.17161	-0.000223795	-0.0950746	0.123078	-0.12726		0.00333719	0.0501563
	4.05068	5.04378	0.328921	0.804546	1.1821	5.4383	7.52118	9.19316	8.55152	7.87035	12.7244		5.70081	1.18378		0.0793113	-0.250651	-0.091828	0.121023	-0.0170803	-0.106826	-0.150345	0.653967	-0.111109	-0.0705262	0.164261	0.00789137	-0.046344	0.102408	-0.13919		0.00966421	0.0547351
	4.47325	5.26537	0.366717	1.03214	1.20202	5.53998	7.2481	9.22749	8.12696	7.31757	12.6586		5.67802	1.14395		0.0382419	-0.260177	-0.0925418	0.119907	-0.108044	-0.0991483	-0.132912	0.629118	-0.121822	-0.10846	0.178539	0.0197992	-0.0875903	0.141578	-0.0967158		0.00131814	0.0544659
	4.82986	5.20403	0.429922	1.23929	1.1958	5.56586	7.42938	9.25054	8.34647	7.67248	12.6659		5.80268	1.14368		0.0913905	-0.24138	-0.069113	0.111867	-0.0750608	-0.126245	-0.087761	0.589513	-0.123201	-0.0602782	0.181181	0.0445909	-0.0961556	0.12597	-0.10289		0.0108286	0.0510963
	5.10456	5.27519	0.495066	1.39543	1.1976	5.61416	7.47369	8.93084	8.41815	7.53778	12.9283		5.85189	1.1393		0.0491768	-0.247376	-0.0886685	0.102079	-0.0822666	-0.118958	-0.123283	0.653874	-0.10457	-0.0589342	0.177734	0.0244076	-0.0426018	0.108217	-0.12531		0.00823469	0.054352
	5.27938	5.48058	0.561347	1.45054	1.12825	5.73323	7.43814	9.0051	8.22874	8.07904	12.7635		5.92254	1.13193		0.0873853	-0.252938	-0.0858973	0.129231	-0.103587	-0.123864	-0.0949457	0.6943	-0.135829	-0.100396	0.201023	0.0186419	-0.0456787	0.0995905	-0.149959		0.00913841	0.058365
	5.52779	5.53361	0.538959	1.56874	1.14689	5.70156	7.4186	9.21501	8.13054	7.64387	12.7268		5.92294	1.12134		0.039577	-0.262041	-0.0812473	0.116585	-0.0569721	-0.138933	-0.121861	0.664209	-0.142857	-0.0795645	0.226938	0.0383999	-0.0891703	0.147388	-0.107996		0.0101636	0.0572588
	5.59903	5.65675	0.555805	1.64066	1.14865	5.68369	7.46093	8.91187	8.1587	7.76496	12.4347		5.91053	1.09654		0.0814728	-0.258293	-0.0849107	0.130973	-0.0347976	-0.138242	-0.105249	0.71137	-0.159391	-0.111652	0.202983	0.0286673	-0.00900601	0.138487	-0.163978		0.0152289	0.0600685
	6.00358	5.74502	0.565907	1.61163	1.06092	5.70278	7.3905	8.85409	8.14633	7.75938	12.4873		5.93886	1.10025		0.0526734	-0.260697	-0.109725	0.114395	-0.0908466	-0.139408	-0.0762363	0.709896	-0.143603	-0.0789933	0.196789	0.0750088	-0.0682145	0.104278	-0.118115		0.0111467	0.0590457
	5.95321	5.86015	0.562694	1.55521	1.02735	5.59802	7.42739	8.82937	8.13143	7.76252	12.6968		5.94583	1.11493		0.0651341	-0.271509	-0.113829	0.118306	-0.130738	-0.132942	-0.0959304	0.714131	-0.109213	-0.118876	0.216124	0.0259762	-0.0364482	0.101436	-0.134594		0.0064683	0.0602144
	6.00403	5.8464	0.523852	1.80365	1.01056	5.5271	7.45676	8.61354	7.96453	7.76601	12.7257		5.9311	1.10311		0.0362711	-0.265648	-0.106503	0.132068	-0.109232	-0.145952	-0.10038	0.689058	-0.105747	-0.0477118	0.204593	0.0496803	-0.00725969	0.119063	-0.0483463		0.0195969	0.0572118
	6.11015	5.79687	0.553421	1.5753	0.946496	5.5591	7.33564	8.89243	8.22576	7.1546	12.645		5.89044	1.10983		0.0478417	-0.263335	-0.104781	0.114647	-0.196073	-0.148248	-0.102331	0.76866	-0.13401	-0.0243935	0.193797	0.0599986	0.0335709	0.132528	-0.102286		0.0183723	0.0632941
	6.35223	5.90485	0.670257	1.66818	0.944628	5.5479	7.2979	8.93972	8.13903	7.48962	12.6024		5.9597	1.10273		0.0425014	-0.275516	-0.11617	0.127504	-0.0758779	-0.139136	-0.127678	0.725883	-0.148074	-0.0682414	0.177979	0.0469683	0.0214298	0.130458	-0.105628		0.0144268	0.0602286
	6.26664	5.95275	0.614696	1.79165	0.973343	5.47692	7.43283	9.01767	8.05304	7.50532	12.6631		5.97709	1.10519		0.0884661	-0.271159	-0.0859393	0.124246	-0.0545577	-0.172485	-0.102331	0.673462	-0.159391	-0.107083	0.186728	0.0655969	0.0227603	0.11864	-0.0849251		0.0161352	0.057523
	6.3465	5.87318	0.617536	1.93076	0.850645	5.49425	7.35601	8.77591	7.84605	7.18496	12.5945		5.8973	1.08781		0.104678	-0.273944	-0.104561	0.123677	-0.150016	-0.163586	-0.103917	0.662119	-0.116164	-0.068275	0.211645	0.0694523	-0.00185442	0.135395	-0.0310317		0.0195745	0.057405
	6.44968	6.0923	0.710264	2.16661	0.943755	5.56703	7.6204	8.53352	8.04947	7.57582	12.5221		6.02099	1.07408		0.0453623	-0.284231	-0.114648	0.097297	-0.142624	-0.1613	-0.124359	0.63839	-0.117322	-0.10463	0.225678	0.0637773	0.0191846	0.110711	-0.101497		0.00331913	0.0567909
	6.39166	6.02052	0.812958	2.58675	0.906836	5.62291	7.40577	8.33209	7.89374	7.16088	12.6811		5.9832	1.05216		0.079947	-0.279755	-0.0919855	0.137973	-0.0743551	-0.175637	-0.0710757	0.612067	-0.137227	-0.0861165	0.222931	0.0631986	0.0205151	0.118465	-0.0442613		0.0196455	0.054282
	6.56431	5.92251	0.912812	2.77654	0.873862	5.74278	7.50727	8.31945	7.94187	7.20939	12.658		6.03898	1.04506		0.0377333	-0.26705	-0.0898966	0.100113	-0.11785	-0.168257	-0.122572	0.645852	-0.152526	-0.149284	0.2265	0.0965377	0.0628425	0.0972717	-0.0230475		0.0117578	0.0570393
	6.63665	6.0629	1.00596	2.96207	0.776946	5.43339	7.351	8.36226	7.81237	7.56604	12.3674		6.03064	1.02628		0.0554071	-0.275126	-0.108256	0.100478	-0.0568235	-0.178813	-0.0842598	0.680812	-0.171407	-0.112526	0.218259	0.0968375	0.102925	0.142102	-0.0629686		0.0231094	0.0590474
	6.53286	5.99316	1.17169	2.92688	0.753817	5.44944	7.16293	8.29176	7.72713	7.1183	12.3984		5.95695	1.01186		0.0793749	-0.28975	-0.120117	0.105316	-0.0793322	-0.178251	-0.10596	0.682939	-0.148151	-0.132014	0.237156	0.100477	0.0814699	0.10146	-0.0309853		0.0202421	0.059719
	6.72022	6.02061	1.32489	3.27537	0.721401	5.50641	7.20255	8.4054	7.70597	7.50672	12.2178		6.05521	0.995199		0.017135	-0.287197	-0.122206	0.124724	-0.0903266	-0.185566	-0.085974	0.605034	-0.151349	-0.0940797	0.22426	0.0707839	0.102426	0.107694	-0.0261576		0.0139468	0.0550425
	6.73816	5.86213	1.70552	3.27533	0.745525	5.53561	7.48027	8.1762	7.6024	6.75188	12.4152		6.0262	0.979158		0.0714916	-0.286583	-0.112349	0.0928945	-0.180956	-0.20587	-0.0637816	0.6069	-0.151866	-0.131913	0.227742	0.113131	0.0862099	0.0926839	-0.0620402		0.00637957	0.0569212
	6.77396	6.03989	1.97144	3.46034	0.634121	5.45266	7.25873	8.18693	7.72311	7.00454	12.3557		6.07831	0.967871		0.0819179	-0.281077	-0.118332	0.10698	-0.10459	-0.208029	-0.0689057	0.606993	-0.151186	-0.163564	0.228512	0.0953177	0.032573	0.144346	-0.0586979		0.00948384	0.0566305
	6.92136	6.02198	2.33733	3.64125	0.614815	5.44396	7.3725	8.06465	7.86423	7.16193	12.1822		6.14784	0.944309		0.0858595	-0.285123	-0.116947	0.0737184	-0.175793	-0.210132	-0.0437775	0.579084	-0.168755	-0.149721	0.234129	0.122996	0.0427183	0.10368	-0.0515028		0.00269558	0.0558931
	6.66475	6.16614	2.70553	3.71211	0.568505	5.26091	7.13884	8.11098	7.74532	7.16402	12.2912		6.13894	0.934815		0.0202502	-0.289524	-0.107888	0.0968477	-0.20105	-0.21241	-0.101383	0.604269	-0.160664	-0.166655	0.232992	0.14762	0.13519	0.102607	0.0150632		0.00768425	0.0587173
	6.79066	5.97486	2.91842	3.73006	0.520815	5.40559	7.44029	8.20229	7.61745	6.97871	12.447		6.1842	0.940691		0.0304222	-0.299691	-0.126772	0.111326	-0.16049	-0.215696	-0.0852993	0.65281	-0.147797	-0.171796	0.230455	0.115292	0.0636741	0.132976	-0.0265754		0.00685594	0.0603333
	6.73732	6.07791	3.26914	3.68587	0.537625	5.22809	7.42753	7.88171	7.58556	6.95498	12.1598		6.1405	0.907174		0.0403399	-0.304129	-0.123234	0.105772	-0.166359	-0.223301	-0.119892	0.614474	-0.17089	-0.170923	0.264138	0.142775	0.193816	0.128488	-0.0271788		0.0122598	0.0613777
	6.61443	5.96054	3.49632	3.83412	0.497214	5.2129	7.41718	7.92565	7.51657	6.7599	12.2704		6.13684	0.904258		0.0487318	-0.297768	-0.105127	0.105238	-0.0676321	-0.217795	-0.103115	0.627458	-0.190249	-0.168974	0.246517	0.135148	0.105835	0.118889	-0.0351166		0.0134693	0.059247
	6.83695	6.09871	3.84033	3.88336	0.49292	5.11889	7.38318	8.0464	7.56098	7.1211	12.1039		6.22607	0.891621		0.00575512	-0.305818	-0.13116	0.101257	-0.200902	-0.220778	-0.150764	0.666951	-0.185959	-0.197097	0.241023	0.152354	0.170449	0.122504	-0.029407		0.00256064	0.0646319
	6.77284	6.05071	4.0726	3.83264	0.43947	5.33421	7.25259	8.05873	7.62863	6.68487	12.1113		6.20351	0.88521		0.0292778	-0.305484	-0.119865	0.0863152	-0.250599	-0.233864	-0.116409	0.646803	-0.185509	-0.169276	0.244278	0.143284	0.10018	0.093008	-0.078055		-0.00772771	0.0629644
	6.65423	6.26164	4.12139	4.0508	0.420443	5.25824	7.31021	7.84426	3.71339	3.93387	7.42665		5.18138	0.665964		0.0697115	-0.302091	-0.125586	0.0990244	-0.20469	-0.237596	-0.0939245	0.610239	-0.171177	-0.1428	0.259361	0.149691	0.156894	0.113079	-0.0359986		0.00960919	0.0608645
	6.81742	6.13678	4.35354	3.84624	0.421246	5.26889	7.20507	7.35347	7.36322	3.65538	12.0932		5.86496	0.890659		-0.0259688	-0.313446	-0.140344	0.0965879	-0.254054	-0.241508	-0.117849	0.685103	-0.183365	-0.220986	0.210437	0.149872	0.164378	0.0867747	-0.0282929		-0.00884403	0.0660971
	6.70123	6.07835	4.53235	3.90409	0.424755	5.21593	7.18457	7.37196	7.10467	3.5301	11.6333		5.78921	0.855967		0.0339824	-0.31165	-0.117283	0.083963	-0.197113	-0.244622	-0.140771	0.715325	-0.187032	-0.122169	0.262318	0.169205	0.121802	0.106148	-0.0350238		0.00913859	0.0662861
	6.82591	6.19685	4.60804	3.93152	0.440099	5.26192	7.21798	7.40909	7.19736	3.3263	11.6536		5.82442	0.863763		0.0541992	-0.317343	-0.128745	0.0879583	-0.200233	-0.234932	-0.080631	0.695307	-0.183853	-0.179894	0.262108	0.177515	0.222007	0.0764522	-0.0658002		0.0122743	0.0667894
	6.76313	5.96257	4.80552	3.99946	0.401905	5.2971	7.15975	7.28489	6.98784	3.77334	11.8141		5.84087	0.854404		0.0283242	-0.307805	-0.130341	0.09696	-0.20521	-0.253015	-0.0994863	0.678909	-0.172613	-0.233082	0.265205	0.19781	0.188162	0.0890187	0.0243008		0.0111425	0.0667091
	6.60559	5.92823	4.91782	4.00303	0.344911	5.30082	7.24937	7.07986	7.185	3.53987	11.6359		5.79913	0.850146		-0.0274946	-0.308062	-0.120988	0.0736201	-0.202796	-0.271061	-0.0832204	0.710866	-0.192317	-0.274713	0.263385	0.188008	0.204294	0.0698449	-0.067332		-0.00253102	0.069378
	6.57145	5.88335	4.9516	3.85934	0.284025	5.33492	7.25358	7.34155	7.06459	3.4282	11.6651		5.78525	0.862561		0.00950604	-0.305975	-0.142968	0.0717032	-0.210708	-0.261846	-0.0949457	0.680476	-0.18573	-0.22522	0.246045	0.21731	0.194648	0.0811646	-0.0138563		0.0039736	0.0669658
	6.56308	5.70242	5.02451	3.97093	0.354704	5.20682	7.22119	7.3329	6.92153	3.49799	11.5525		5.75896	0.844992		0.0315665	-0.322105	-0.130057	0.0566418	-0.211562	-0.278494	-0.0774581	0.636077	-0.174068	-0.236644	0.224488	0.216989	0.193567	0.099017	0.0413369		0.00461961	0.0651088
	6.51363	5.75018	5.16614	3.84335	0.338173	5.29403	7.23328	7.25232	7.01451	3.61141	11.6654		5.78931	0.850987		0.0445994	-0.312992	-0.116454	0.0762813	-0.179396	-0.27331	-0.0987934	0.689767	-0.185892	-0.186983	0.244803	0.210297	0.225999	0.105874	0.0452826		0.0192721	0.0670532
	6.66748	5.81215	5.1173	4.05372	0.365666	5.15929	7.25199	7.03377	7.04044	3.52835	11.6394		5.78814	0.845505		-0.0122366	-0.32287	-0.13581	0.0634247	-0.220513	-0.286272	-0.104282	0.740547	-0.203068	-0.27646	0.254671	0.203053	0.355476	0.0639606	0.0021121		0.0081154	0.0746404
	6.65063	5.77756	5.08625	3.86465	0.378078	5.33917	7.31893	6.85299	6.96355	3.53743	11.6943		5.76942	0.848586		0.0236832	-0.315839	-0.146065	0.0758109	-0.208999	-0.280614	-0.102714	0.861919	-0.192862	-0.275754	0.235809	0.206127	0.270904	0.109664	0.0117674		0.0181891	0.0785341
	6.61866	5.7812	5.2404	3.69642	0.446592	5.31329	7.18167	7.13492	6.8111	3.60164	11.4328		5.75079	0.828761		0.0199959	-0.323774	-0.121975	0.0717454	-0.192322	-0.292161	-0.110373	0.882514	-0.198913	-0.249143	0.234042	0.23962	0.236809	0.0894675	-0.00763607		0.0185264	0.079025
	6.54489	5.68922	5.20015	3.86635	0.473981	5.21839	7.1519	7.1402	6.74568	3.50532	11.62		5.74146	0.8366		0.0331559	-0.332226	-0.117766	0.0486583	-0.19403	-0.297313	-0.13107	0.81347	-0.235697	-0.23829	0.278888	0.237187	0.251445	0.117842	0.0133921		0.0165098	0.0772208
	6.48009	5.68227	5.26487	3.86026	0.470594	5.40219	7.36667	6.94294	6.74866	3.27046	11.4043		5.71757	0.828353		0.022666	-0.330992	-0.147346	0.0645763	-0.250079	-0.300471	-0.0921557	0.854139	-0.214557	-0.292252	0.240603	0.24252	0.313065	0.130109	0.0145526		0.0169586	0.0812347
	6.5134	5.85634	5.20485	3.95605	0.481923	5.30189	7.31311	6.84459	6.48877	3.41459	11.3923		5.70616	0.817526		0.0204409	-0.324256	-0.155397	0.0406045	-0.200196	-0.291931	-0.112251	0.811139	-0.219316	-0.366104	0.252257	0.257426	0.292941	0.0912876	0.0476964		0.0096227	0.0797099
	6.32362	5.68481	5.25548	3.84738	0.53176	5.28917	7.27444	6.8177	6.5752	3.44076	11.4776		5.68344	0.8195		0.038369	-0.332091	-0.144438	0.0567542	-0.267128	-0.314137	-0.1258	0.802389	-0.218617	-0.305557	0.268669	0.261002	0.34849	0.130857	0.031403		0.0153444	0.081153
	6.53952	5.62528	5.21052	3.79218	0.566043	5.23039	7.29171	6.7412	6.52349	3.33362	11.4743		5.6662	0.822374		-0.0302283	-0.33991	-0.133773	0.026807	-0.29428	-0.309521	-0.123119	0.740304	-0.226582	-0.351253	0.274374	0.272004	0.304333	0.110237	0.0160845		-0.0043016	0.078964
	6.71356	5.57448	5.08534	3.85852	0.569342	5.0826	7.25991	6.79898	6.53183	3.1012	11.1858		5.61469	0.812504		-0.0419896	-0.341501	-0.153917	0.0370726	-0.254388	-0.316255	-0.1072	0.73689	-0.219584	-0.301391	0.266745	0.275713	0.285207	0.0735599	-0.0289428		-0.00599869	0.076717
	6.50129	5.56991	5.24362	3.75142	0.57519	5.02312	7.38935	6.82723	6.53914	3.67213	11.3821		5.6795	0.812452		-0.0232986	-0.352695	-0.116747	0.0176999	-0.281391	-0.310315	-0.121423	0.710623	-0.224907	-0.310866	0.240866	0.277233	0.341172	0.127067	-0.00777533		-0.00231717	0.0771117
	6.42378	5.68337	5.17769	3.90023	0.547907	4.9811	7.08206	6.78289	6.4007	3.43936	11.4857		5.62771	0.815743		0.0104597	-0.351556	-0.126667	0.0158884	-0.264194	-0.300392	-0.105249	0.770395	-0.234347	-0.359452	0.250367	0.273796	0.235229	0.0972966	0.0194267		-0.00459987	0.0784143
	6.37517	5.55508	4.97554	3.86396	0.510708	5.0391	7.1915	6.6118	6.42856	3.38004	11.3227		5.56856	0.809784		-0.0155425	-0.351361	-0.13814	0.038189	-0.28518	-0.329896	-0.158514	0.740155	-0.245415	-0.369196	0.267602	0.28539	0.311984	0.122355	0.0802832		-0.00315242	0.0809334
	6.43797	5.55214	4.8999	3.77439	0.447744	4.986	7.05831	6.33739	6.23484	3.56535	11.3953		5.51721	0.810012		0.0142106	-0.352985	-0.147304	0.0358227	-0.317309	-0.328124	-0.149232	0.760079	-0.249474	-0.354949	0.262125	0.312935	0.365538	0.134323	0.0224904		0.00054313	0.0834708
	6.46049	5.53581	4.81955	3.97768	0.467016	4.97066	7.08674	6.51833	6.26449	3.31513	11.3218		5.52161	0.809693		-0.0229172	-0.352467	-0.168979	0.0268702	-0.188719	-0.324371	-0.0816157	0.780301	-0.252394	-0.37138	0.227427	0.28548	0.365704	0.131929	0.00429384		0.00394425	0.081538
	6.42335	5.43422	4.90176	3.7624	0.502224	5.05163	7.2335	6.61332	5.8973	3.18984	11.1905		5.47273	0.806369		0.013257	-0.350525	-0.115047	0.0265402	-0.243876	-0.315191	-0.108495	0.781719	-0.244706	-0.378503	0.223578	0.315222	0.423166	0.0852537	0.00355112		0.00772961	0.0832841
	6.24776	5.37121	4.95746	3.70212	0.431894	5.1434	7.2449	6.56314	6.0803	3.18252	11.3124		5.4761	0.817842		-0.00250962	-0.356183	-0.149623	0.0134097	-0.289117	-0.336218	-0.132784	0.790412	-0.258876	-0.442779	0.230315	0.317558	0.38957	0.117044	0.00726471		-0.00683446	0.0864713
	6.36667	5.33662	5.04757	3.81524	0.463263	5.0224	7.2092	6.70047	5.97986	3.39086	11.0788		5.4919	0.795332		-0.00314537	-0.354188	-0.149959	0.00571402	-0.332797	-0.326025	-0.098374	0.798434	-0.272433	-0.441234	0.257908	0.298225	0.388572	0.0877471	0.0244401		-0.00780761	0.0871488
	6.38734	5.36113	4.99909	3.6877	0.418226	4.92485	6.9887	6.48288	5.87093	3.28407	11.0491		5.40491	0.794417		-0.00759561	-0.347346	-0.147514	-0.00082311	-0.271065	-0.329305	-0.101802	0.761142	-0.283558	-0.38193	0.253901	0.299814	0.372357	0.0977953	0.0444006		-0.00276854	0.0829454
	6.3117	5.25292	4.85255	3.69583	0.437864	4.88719	7.3297	6.45583	5.71341	3.26173	11.2007		5.39995	0.809602		-0.00111097	-0.36903	-0.164193	0.0119703	-0.228425	-0.328361	-0.108039	0.747057	-0.24823	-0.415429	0.229842	0.326907	0.348324	0.0889189	0.0473251		-0.00416483	0.0821776
	6.29852	5.19585	4.95726	3.79182	0.410074	5.07712	7.14842	6.51065	5.70864	3.2736	11.3214		5.42667	0.812389		-0.016369	-0.370131	-0.166922	-0.0168254	-0.325889	-0.331771	-0.120129	0.814217	-0.260465	-0.468416	0.238573	0.315062	0.338262	0.106771	0.0479285		-0.0144069	0.0880343
	6.21363	5.21327	5.00406	3.73963	0.474138	4.95647	7.01708	6.41566	5.63756	3.54545	11.221		5.40345	0.792564		-0.0501272	-0.375482	-0.172517	-0.000134991	-0.298068	-0.341187	-0.133495	0.765694	-0.276923	-0.446173	0.231067	0.327283	0.468404	0.0816882	0.020123		-0.0133232	0.0884443
	6.28532	5.12466	5.07264	3.76374	0.485816	5.00883	7.17168	6.33851	5.65186	3.41703	11.4032		5.42939	0.808987		-0.0208828	-0.371338	-0.184116	0.00455545	-0.299443	-0.349507	-0.191648	0.732879	-0.267636	-0.489651	0.235616	0.322793	0.464579	0.118565	0.0164558		-0.0185852	0.0887476
	6.22455	5.14589	4.86523	3.85996	0.457223	5.08983	7.3941	6.25897	5.13551	3.3427	11.1247		5.35443	0.79599		-0.00250962	-0.376038	-0.151208	-0.010541	-0.287928	-0.348554	-0.115333	0.835167	-0.283951	-0.475976	0.234514	0.352193	0.448363	0.0842065	0.0388766		-0.00391455	0.0919421
	6.135	5.13709	5.15203	3.8293	0.442804	4.97479	7.20944	6.20391	4.94744	2.91101	11.2744		5.29248	0.812373		-0.0602356	-0.387231	-0.151009	-0.00451648	-0.308914	-0.34297	-0.187052	0.882272	-0.296608	-0.507795	0.283613	0.35837	0.402876	0.0993162	0.00796101		-0.0141283	0.0957872
	6.15436	5.12323	4.91772	3.73223	0.513064	5.01896	7.26423	6.22968	4.91212	3.31757	11.2982		5.31648	0.804175		-0.0367765	-0.375314	-0.170774	-0.0237698	-0.226196	-0.362615	-0.146479	0.954953	-0.28936	-0.523318	0.250979	0.344406	0.459423	0.103829	0.0562377		0.00101498	0.0988549
	6.33613	5.08604	5.07376	3.72807	0.54541	4.99091	7.15853	6.18375	4.68278	2.81923	11.0503		5.24135	0.79853		-0.0149703	-0.372265	-0.149057	-0.00467096	-0.306834	-0.352751	-0.144017	0.984354	-0.273448	-0.557523	0.26237	0.343967	0.514973	0.0690719	0.0763839		0.00503891	0.102759
	6.10597	5.0727	5.02852	3.7224	0.545114	4.99981	7.12611	6.22608	4.664	3.03106	11.0913		5.23755	0.793178		-0.0152246	-0.381036	-0.165946	-0.0427422	-0.277974	-0.354315	-0.161049	1.08636	-0.273027	-0.546368	0.253989	0.341331	0.45618	0.145069	0.0621794		0.00849527	0.106228
	6.17555	5.12973	5.04181	3.72997	0.563268	4.9399	7.18844	5.99433	4.3828	2.9658	11.1477		5.20539	0.799594		-0.0614436	-0.384149	-0.162965	-0.0152666	-0.297066	-0.359463	-0.164987	1.13134	-0.301624	-0.503494	0.306832	0.375472	0.424497	0.0929831	0.012046		0.0061807	0.108469
	6.02268	4.79025	5.03631	3.75493	0.493392	5.01649	7.34544	6.00801	4.41752	2.87611	11.0896		5.16825	0.803913		-0.0442783	-0.386769	-0.140964	-0.0294432	-0.3299	-0.352083	-0.159572	1.22719	-0.292529	-0.537733	0.236719	0.376881	0.457594	0.0833339	0.0521527		0.0107067	0.113948
	6.09916	4.85314	4.88892	3.80709	0.457502	5.11645	7.21186	5.98465	4.63107	3.31513	11.0793		5.22221	0.789504		-0.0515259	-0.374984	-0.171163	-0.0499745	-0.333689	-0.373453	-0.103498	1.23656	-0.311074	-0.545024	0.251522	0.368591	0.472645	0.144346	-0.0114425		0.0098555	0.115501
	6.13809	4.62508	4.88702	3.66477	0.507234	4.97036	7.22196	5.76442	4.3971	3.119	11.0132		5.11893	0.791106		-0.0784181	-0.398883	-0.155974	-0.0234187	-0.217913	-0.365947	-0.126347	1.33972	-0.314511	-0.544453	0.249842	0.348498	0.448862	0.0778236	0.0647325		0.0202409	0.118867
	6.20544	4.73066	4.84446	3.6669	0.451253	5.07116	7.25691	5.85605	4.06121	3.32839	11.1232		5.14506	0.802197		-0.0266681	-0.400702	-0.161506	-0.0484016	-0.287557	-0.378615	-0.15649	1.58252	-0.287254	-0.555305	0.219099	0.382521	0.408031	0.0745822	0.0141813		0.025229	0.132602
	6.08616	4.39904	4.87898	3.8446	0.470769	5.10648	7.24947	5.595	3.94006	2.90961	11.3437		5.07489	0.822985		-0.105692	-0.385813	-0.162492	-0.038129	-0.312183	-0.373418	-0.191757	1.69848	-0.309983	-0.57859	0.239081	0.361501	0.455847	0.119088	0.0393408		0.0303522	0.140996
	6.1869	4.46519	4.97253	3.70146	0.339884	4.95083	7.15985	5.6323	4.04929	3.01187	11.2304		5.06368	0.819063		-0.0438969	-0.397651	-0.152395	-0.0533729	-0.262485	-0.387934	-0.141975	2.10286	-0.326173	-0.559606	0.250682	0.344741	0.583744	0.10914	0.0465823		0.0741504	0.165058
	6.29842	4.43587	4.94626	3.75054	0.374796	4.90205	7.41721	5.45472	3.8037	2.63008	11.1564		5.01546	0.831025		-0.00530692	-0.405489	-0.156929	-0.0514911	-0.362363	-0.380928	-0.143087	2.24277	-0.312032	-0.577851	0.233884	0.389939	0.456346	0.124798	0.0103748		0.0708424	0.173278
	6.11703	4.20684	4.90522	3.56282	0.399688	4.94208	7.15666	5.51978	3.85198	2.92986	11.161		4.97754	0.817947		-0.0632872	-0.411703	-0.180243	-0.0801323	-0.374955	-0.392764	-0.191775	2.28219	-0.335431	-0.585344	0.237419	0.399148	0.583412	0.092634	0.0554485		0.0689745	0.178671
	5.99173	4.12027	4.85331	3.7393	0.420443	5.06379	7.02745	5.42983	3.69924	2.88379	11.23		4.95083	0.817961		-0.0804525	-0.396233	-0.176264	-0.073539	-0.349995	-0.389374	-0.148776	2.13466	-0.330701	-0.658524	0.236579	0.351015	0.445453	0.123901	0.0796333		0.051159	0.16841
	5.90129	4.33234	4.88846	3.72436	0.381132	4.90306	7.08557	5.46913	3.73888	2.7955	11.1455		4.94229	0.814589		-0.04911	-0.407256	-0.144144	-0.0655203	-0.396758	-0.397609	-0.160556	1.853	-0.34355	-0.581883	0.241951	0.413064	0.557716	0.101236	0.0160381		0.0424415	0.153508
	6.15261	4.30699	4.94908	3.69111	0.311396	5.01803	7.15081	5.25322	3.64216	3.30431	11.0041		4.98035	0.803188		-0.0393195	-0.408482	-0.158199	-0.0731388	-0.370609	-0.403205	-0.170513	1.61608	-0.323319	-0.643371	0.26335	0.368473	0.478882	0.110486	0.0317744		0.0185926	0.139735
	6.17733	4.48891	4.91434	3.74114	0.233874	4.99707	6.98249	5.22009	3.47988	2.87681	11.002		4.91945	0.812992		-0.0534967	-0.397353	-0.175414	-0.100277	-0.383869	-0.410166	-0.137215	1.48917	-0.320782	-0.592971	0.237331	0.366841	0.524286	0.100812	0.0686782		0.0143716	0.13248
	5.95704	4.45247	4.79513	3.77347	0.223191	4.93088	7.02345	5.29787	3.36111	2.98709	10.9804		4.88928	0.809802		-0.0690726	-0.395471	-0.183329	-0.0836853	-0.320949	-0.413961	-0.142522	1.45988	-0.359443	-0.666958	0.247322	0.376748	0.526864	0.0867996	0.0111176		0.00488945	0.132553
	5.99463	4.50328	4.88886	3.64947	0.155514	5.11212	7.22911	5.35117	3.31268	3.01815	10.9715		4.92604	0.820307		-0.0718698	-0.408138	-0.168686	-0.0688486	-0.3481	-0.402899	-0.0886728	1.4896	-0.329437	-0.659734	0.264767	0.406678	0.562705	0.0782973	-0.0207265		0.0156623	0.134766
	6.03466	4.62359	5.04391	3.68996	0.208458	5.06466	7.04411	5.23777	3.30433	2.95917	10.9964		4.92791	0.815017		-0.0810882	-0.411149	-0.182636	-0.0769024	-0.369049	-0.414194	-0.116372	1.51402	-0.35365	-0.616054	0.228005	0.397754	0.521542	0.10348	-0.0161773		0.00850172	0.134962
	5.96654	4.4832	4.88824	3.53562	0.136976	5.11618	7.05508	5.16103	2.87008	2.72291	10.7665		4.79112	0.818892		-0.0751757	-0.40333	-0.170806	-0.0949058	-0.351703	-0.430855	-0.108093	1.59862	-0.34894	-0.666689	0.220778	0.407529	0.503497	0.0990669	0.0311709		0.0140109	0.140162
	5.9495	4.63045	4.82018	3.72676	0.142108	4.9426	7.18517	5.19544	2.9589	2.82272	10.9391		4.84663	0.82588		-0.0702169	-0.400279	-0.159501	-0.106681	-0.384723	-0.414176	-0.15618	1.60698	-0.355144	-0.665278	0.252222	0.397085	0.547155	0.117019	0.0695138		0.0185195	0.141943
	5.89575	4.59875	4.84039	3.35969	0.0936678	4.8613	7.07924	4.99586	2.65788	2.59937	10.7701		4.70473	0.829444		-0.125336	-0.410676	-0.170722	-0.103149	-0.370312	-0.436371	-0.142996	1.58358	-0.368452	-0.678751	0.260953	0.399574	0.541916	0.0889688	0.013485		0.00544756	0.141513
	5.55427	4.58421	4.98351	3.45795	0.0735934	4.85448	7.11014	4.82981	2.89557	2.68068	10.8455		4.71543	0.824167		-0.0882722	-0.419157	-0.187632	-0.109202	-0.366003	-0.435793	-0.168142	1.56528	-0.337728	-0.683758	0.249667	0.414821	0.66815	0.095626	0.0497389		0.0165065	0.143142
	5.61358	4.49446	4.94412	3.42839	0.0726159	4.88752	7.04674	4.52675	2.56533	2.58471	10.9118		4.64328	0.837318		-0.112749	-0.419095	-0.179991	-0.115739	-0.427215	-0.433626	-0.123976	1.60492	-0.364469	-0.728983	0.235459	0.401345	0.562872	0.0723382	0.0451433		0.00108259	0.144761
	5.56037	4.27213	4.84326	3.46509	0.0193229	4.65809	6.96745	4.55228	2.50692	2.80946	10.7929		4.58612	0.825213		-0.12362	-0.427042	-0.191988	-0.11074	-0.424281	-0.435355	-0.178956	1.6389	-0.378371	-0.705564	0.241041	0.427565	0.574514	0.10368	0.00494372		0.000981545	0.14731
	5.69503	4.30458	4.85018	3.72207	0.045821	4.7115	7.04952	4.37975	2.32899	2.7428	10.8052		4.60322	0.831389		-0.138433	-0.420567	-0.156289	-0.118218	-0.473644	-0.423926	-0.128243	1.7096	-0.383254	-0.721927	0.221321	0.424993	0.689688	0.0877969	0.0461181		0.0143344	0.15365
	5.39534	4.05858	4.77018	3.46653	0.017071	4.51661	6.86802	4.26955	2.31021	2.55819	10.5328		4.43301	0.813555		-0.0984442	-0.423487	-0.180946	-0.133202	-0.396238	-0.436769	-0.089384	1.64977	-0.369103	-0.704523	0.223298	0.430612	0.617423	0.0800676	0.00986422		0.0119295	0.147527
	5.32809	4.11841	4.95014	3.3877	0.0216445	4.57799	7.02363	4.23338	2.23063	2.93579	10.7925		4.50908	0.83101		-0.090243	-0.426804	-0.17322	-0.131201	-0.462613	-0.438045	-0.120585	1.55485	-0.368615	-0.706371	0.241076	0.417721	0.60811	0.061168	0.0404549		0.000379202	0.143397
	5.18028	4.12484	4.85819	3.34954	0.0490329	4.62197	6.82641	4.04228	2.0071	2.72396	10.7581		4.41288	0.830947		-0.10601	-0.432711	-0.171971	-0.148944	-0.385095	-0.445842	-0.134425	1.38947	-0.383962	-0.687521	0.219728	0.421988	0.638795	0.0868993	0.0046652		-0.00899535	0.134641
	5.79647	4.20939	4.82693	3.37706	0.041265	4.72462	7.04416	3.93961	2.21975	3.15564	10.7404		4.5523	0.829949		-0.0870643	-0.420302	-0.183465	-0.128778	-0.409498	-0.448655	-0.156143	1.33185	-0.389563	-0.727102	0.192362	0.401658	0.663992	0.098643	0.0307532		-0.0154209	0.133246
	6.32104	4.56153	4.71929	3.5084	0.0202131	4.50545	6.91142	3.70466	2.13764	2.81016	10.5325		4.52112	0.829511		-0.0629058	-0.427409	-0.183234	-0.140813	-0.404484	-0.436486	-0.168489	1.32841	-0.364287	-0.732982	0.223963	0.421674	0.648691	0.0833588	0.0185447		-0.0130962	0.132928
	6.69073	4.68723	4.66819	3.44825	-0.0275638	4.6742	6.93284	3.68345	2.36729	2.79655	10.6667		4.59889	0.844523		-0.0889079	-0.432132	-0.181208	-0.153501	-0.433938	-0.455471	-0.154685	1.42307	-0.394934	-0.761609	0.22818	0.412151	0.624575	0.126818	0.0370663		-0.0136349	0.13902
	6.90119	4.815	4.73602	3.28025	-0.00560423	4.58994	6.82629	3.51732	2.02275	2.65137	10.5498		4.53494	0.854057		-0.112939	-0.428772	-0.172569	-0.14082	-0.414289	-0.450685	-0.183314	1.26286	-0.404029	-0.763188	0.24398	0.43354	0.655426	0.115997	0.000719508		-0.0238722	0.132325
	6.98723	4.78894	4.86889	3.26947	-0.0278082	4.55235	6.79975	3.33054	2.09189	2.68592	10.6507		4.54526	0.863286		-0.104992	-0.425406	-0.176075	-0.147575	-0.374583	-0.448242	-0.137434	1.18089	-0.400008	-0.747228	0.230787	0.427175	0.770517	0.101086	0.0607868		-0.0126869	0.130177
	6.71164	4.90882	4.69964	3.30999	-0.00481872	4.40864	6.94421	3.10263	2.01589	2.85866	10.6958		4.51374	0.863365		-0.1343	-0.43991	-0.181859	-0.151732	-0.379412	-0.457857	-0.107109	1.10942	-0.389496	-0.720818	0.238538	0.440366	0.666985	0.175613	0.00591853		-0.0217101	0.124486
	7.13115	4.6936	4.68372	3.33991	-0.0551268	4.45966	6.90896	3.13792	2.08996	3.16646	10.7445		4.57279	0.870066		-0.114401	-0.439362	-0.18273	-0.172481	-0.450764	-0.463212	-0.150965	0.99079	-0.402507	-0.764498	0.205485	0.441879	0.689604	0.0973215	0.0993617		-0.0410986	0.122377
	7.11199	4.93624	4.76183	3.35268	-0.0466083	4.4048	6.95116	2.99724	2.10024	2.99756	10.5872		4.55948	0.865375		-0.0938668	-0.442444	-0.182384	-0.168127	-0.396572	-0.465074	-0.179083	1.04802	-0.410636	-0.761038	0.213254	0.420677	0.749644	0.119812	0.0175235		-0.0353526	0.125323
	6.88646	4.82929	4.78749	3.15038	-0.0553188	4.32002	6.68104	2.96915	2.26535	2.90438	10.6688		4.49155	0.859094		-0.137225	-0.444727	-0.191222	-0.162868	-0.422238	-0.454569	-0.154703	1.19939	-0.421205	-0.783684	0.164488	0.434956	0.682203	0.078023	-0.027643		-0.0427347	0.130563
	6.82489	4.69028	4.65227	3.26111	-0.0990285	4.2891	6.82883	2.9265	2.06954	2.61473	10.7523		4.43732	0.876996		-0.0887808	-0.455884	-0.185228	-0.177361	-0.403295	-0.453262	-0.109589	1.34412	-0.407572	-0.782474	0.205468	0.433889	0.786733	0.105001	-0.00624347		-0.012965	0.139806
	6.56222	4.52371	4.71006	3.07165	-0.0259753	4.3054	6.86822	3.02317	2.05851	2.87088	10.7221		4.42636	0.862969		-0.10868	-0.44826	-0.168549	-0.178042	-0.403332	-0.455664	-0.184208	1.4677	-0.415375	-0.765002	0.221408	0.399574	0.739499	0.108217	0.0293606		-0.0107571	0.144013
	6.50724	4.37507	4.70515	2.98064	-0.0413191	4.24873	6.96986	2.70587	1.89474	2.93195	10.6267		4.35497	0.868395		-0.0717427	-0.439957	-0.2102	-0.187767	-0.376329	-0.449438	-0.175309	1.47482	-0.418027	-0.779719	0.189667	0.416801	0.695675	0.0981693	0.0880353		-0.00968788	0.143427
	6.53887	4.48511	4.63075	3.03896	-0.00420776	4.29815	6.94493	2.77741	1.92693	2.74525	10.6021		4.3622	0.865024		-0.142819	-0.450763	-0.204469	-0.172319	-0.458155	-0.446734	-0.160082	1.36352	-0.412694	-0.765338	0.18629	0.44579	0.793801	0.112257	0.0215156		-0.0193465	0.141698
	6.40914	4.31766	4.55801	2.89418	-0.0715877	4.33142	6.77722	2.74188	1.88207	3.05619	10.4645		4.30552	0.850466		-0.0945025	-0.460996	-0.182772	-0.173127	-0.447347	-0.455485	-0.177515	1.16406	-0.412838	-0.77226	0.18825	0.442959	0.735175	0.131904	0.0790298		-0.0290309	0.131456
	6.24386	4.17617	4.59626	2.93199	-0.0500296	4.31756	6.7722	2.69771	1.82991	2.73443	10.8102		4.2782	0.875343		-0.112749	-0.449419	-0.176254	-0.182795	-0.451618	-0.457296	-0.135246	1.05304	-0.422804	-0.762718	0.161566	0.441286	0.740248	0.113079	0.00596495		-0.0423808	0.126013
	6.30431	4.25305	4.72205	2.73457	-0.0392419	4.26562	6.68198	2.51413	1.88952	2.89112	10.5527		4.2518	0.859217		-0.123302	-0.454088	-0.179014	-0.204401	-0.394863	-0.446391	-0.155979	0.915609	-0.429315	-0.769639	0.183683	0.421842	0.764779	0.106447	0.00745039		-0.0504788	0.120702
	6.05832	4.19307	4.58397	2.74669	-0.0727747	4.42651	6.80929	2.68882	1.73648	2.71453	10.551		4.22144	0.861913		-0.123366	-0.457136	-0.174732	-0.192057	-0.425321	-0.459417	-0.127295	0.87841	-0.439578	-0.797057	0.181111	0.435311	0.702411	0.0872733	0.0367877		-0.0583103	0.118995
	6.04489	4.20392	4.61941	2.7956	-0.0945598	4.44879	6.95116	2.4217	1.82723	3.12703	10.4816		4.25698	0.858073		-0.0952654	-0.457503	-0.205309	-0.196754	-0.399358	-0.468004	-0.178026	0.860799	-0.444815	-0.791815	0.149983	0.422908	0.75505	0.0912627	0.0380875		-0.0612507	0.119527
	5.97571	4.1202	4.60271	2.67193	-0.0775402	4.28054	6.81288	2.37833	1.52546	2.5903	10.2776		4.10528	0.856464		-0.134555	-0.4616	-0.21462	-0.184368	-0.441292	-0.473042	-0.152679	0.729801	-0.435605	-0.794436	0.181986	0.442604	0.868727	0.0965735	0.00582569		-0.0644453	0.120264
	6.00938	4.29805	4.56617	2.54684	-0.0876647	4.26924	6.81405	2.3416	1.62009	2.91171	10.5277		4.1652	0.869529		-0.117389	-0.458528	-0.182531	-0.219322	-0.402775	-0.463625	-0.199708	0.670141	-0.449305	-0.784221	0.175109	0.416069	0.784238	0.100189	0.0165487		-0.0743406	0.114116
	5.9619	4.30874	4.66094	2.56211	-0.0245963	4.16017	6.80212	2.44427	1.55884	3.09562	10.5785		4.19169	0.866515		-0.087255	-0.456991	-0.213832	-0.218241	-0.395049	-0.460933	-0.186523	0.631469	-0.446807	-0.793764	0.170472	0.429685	0.750975	0.090016	-0.0211907		-0.0805312	0.11192
	5.90062	4.47169	4.6587	2.26441	-0.0553537	4.19565	6.86899	2.41466	1.57643	2.87053	10.5402		4.15514	0.874741		-0.0922138	-0.462705	-0.207114	-0.201972	-0.360989	-0.468902	-0.179412	0.616917	-0.46202	-0.799644	0.155284	0.430703	0.79272	0.0648083	-0.0335848		-0.0805415	0.112719
	5.717	4.59881	4.72729	2.3089	-0.0437455	4.14685	6.81999	2.26253	1.54901	2.8646	10.6199		4.14283	0.878715		-0.16221	-0.465422	-0.199987	-0.220242	-0.392115	-0.453038	-0.1537	0.543826	-0.466922	-0.783953	0.138032	0.423264	0.845775	0.101386	-0.0395265		-0.0856555	0.112498
	5.57188	4.63353	4.54204	2.15888	-0.0044696	4.08092	6.69477	2.26325	1.51697	2.88274	10.3502		4.06279	0.855842		-0.145807	-0.459789	-0.209969	-0.221471	-0.392969	-0.46895	-0.163219	0.545878	-0.470349	-0.817149	0.131855	0.442757	0.879371	0.10166	-0.0231403		-0.0847528	0.115543
	5.45667	4.67386	4.64079	2.41943	-0.00953182	4.13461	6.7503	2.20443	1.3444	2.73163	10.4871		4.07579	0.868894		-0.108616	-0.473774	-0.208962	-0.236462	-0.452658	-0.468074	-0.132018	0.512447	-0.477875	-0.818729	0.131978	0.416215	0.950138	0.148485	0.0111176		-0.0804524	0.118664
	5.46163	4.69262	4.65491	2.41246	-0.0133721	4.0932	6.68348	2.15506	1.32429	2.7264	10.3531		4.04943	0.860244		-0.142565	-0.46698	-0.180568	-0.220754	-0.406749	-0.465931	-0.12569	0.482394	-0.478459	-0.821383	0.13126	0.425042	0.881699	0.121632	-0.00940002		-0.0850968	0.114141
	5.45784	4.56084	4.60404	2.44174	0.0414396	4.09723	6.83329	2.14554	1.16453	2.32263	10.2019		3.98828	0.86179		-0.16666	-0.467009	-0.181754	-0.228555	-0.427029	-0.460768	-0.124359	0.490341	-0.449344	-0.827633	0.149808	0.413441	0.942571	0.114326	0.0195196		-0.080207	0.116851
	5.74522	4.56401	4.7227	2.25952	0.0795808	4.22137	6.63878	1.94763	1.17705	2.39976	10.1407		3.99058	0.862065		-0.129977	-0.462008	-0.20344	-0.214632	-0.477916	-0.474623	-0.171498	0.469111	-0.49372	-0.82518	0.112065	0.438713	0.921948	0.118814	0.00740397		-0.0923292	0.117249
	5.72105	4.48506	4.63746	2.20989	0.135772	4.17441	6.76324	2.07599	1.15649	2.55575	10.1384		4.00487	0.857902		-0.117072	-0.458874	-0.185701	-0.2181	-0.436501	-0.474882	-0.180269	0.458104	-0.487832	-0.830153	0.146483	0.449129	0.927436	0.0905396	-0.00364396		-0.088089	0.116843
	5.52767	4.3543	4.81416	2.18591	0.0846605	4.2517	6.69008	2.07799	1.18942	2.36381	10.1742		3.974	0.860377		-0.0879543	-0.461467	-0.21695	-0.218957	-0.458304	-0.47493	-0.170093	0.465473	-0.488119	-0.810228	0.0978046	0.448028	0.848436	0.101535	-0.0128815		-0.0959071	0.113269
	5.57257	4.53078	4.8031	2.06708	0.0759674	4.20641	6.77647	1.96204	0.974532	2.33659	10.0796		3.9441	0.870139		-0.0862378	-0.457136	-0.205204	-0.219792	-0.394863	-0.48526	-0.184244	0.433796	-0.471173	-0.833882	0.129388	0.443378	0.852428	0.0694459	0.00438668		-0.0936647	0.112354
	5.55962	4.32461	4.64607	2.28102	0.0240883	4.33073	6.78972	1.85392	1.12698	2.07451	10.1407		3.92291	0.87293		-0.123111	-0.469912	-0.204018	-0.247928	-0.429444	-0.4939	-0.142704	0.423816	-0.49102	-0.837377	0.127691	0.410289	0.912135	0.117119	0.00341186		-0.0963301	0.115488
	5.34506	4.3318	4.69512	2.04788	0.0726508	4.29635	6.73764	1.961	1.16483	2.50724	10.116		3.93414	0.858122		-0.145744	-0.475867	-0.191495	-0.213887	-0.404001	-0.497377	-0.196535	0.395385	-0.480163	-0.885626	0.120587	0.433498	0.949307	0.0678502	-0.0627829		-0.10579	0.11741
	5.29085	4.36449	4.61582	2.08923	0.0574467	4.34666	6.74219	1.92627	1.09882	2.44024	10.1393		3.91921	0.86225		-0.145235	-0.468492	-0.22203	-0.246257	-0.417892	-0.492892	-0.163529	0.428573	-0.479971	-0.835125	0.122651	0.430396	1.00311	0.148984	-0.0269467		-0.0909771	0.119754
	5.10418	4.14334	4.74185	2.21926	0.0428535	4.50005	6.7618	1.83088	1.03489	2.29541	10.1457		3.89275	0.866253		-0.14479	-0.467693	-0.220624	-0.250793	-0.404335	-0.492934	-0.166282	0.346209	-0.502825	-0.8614	0.105556	0.421584	0.922863	0.105001	0.0095857		-0.106725	0.115076
	5.01325	4.21768	4.76408	2.04428	0.0802441	4.42658	6.84806	1.7246	1.28703	2.95777	10.2609		3.96586	0.863137		-0.157505	-0.470949	-0.223899	-0.249332	-0.43509	-0.493023	-0.189952	0.366898	-0.471718	-0.84413	0.126868	0.429992	1.02548	0.12607	0.0355808		-0.0949807	0.120148
	5.03005	4.25541	4.6379	2.11753	0.132926	4.43569	6.73854	1.53239	1.12907	2.64509	10.0809		3.88505	0.856631		-0.149368	-0.479362	-0.204049	-0.230887	-0.371166	-0.505108	-0.15401	0.367999	-0.499148	-0.846415	0.0788021	0.435994	0.914131	0.117817	-0.023883		-0.103243	0.114458
	4.83308	4.09908	4.68989	2.04631	0.176671	4.47865	6.70746	1.43499	1.25156	2.79794	10.0596		3.87048	0.848991		-0.160048	-0.467349	-0.199053	-0.257442	-0.430298	-0.489725	-0.169109	0.355668	-0.50024	-0.824978	0.107743	0.421556	1.04577	0.110586	0.0444006		-0.0941679	0.120019
	4.93287	4.06902	4.64081	2.05958	0.169479	4.43429	6.6295	1.53783	1.11849	2.56622	10.0512		3.83721	0.850525		-0.14479	-0.47629	-0.206495	-0.232087	-0.430298	-0.497728	-0.18056	0.359455	-0.508991	-0.801257	0.0991694	0.409962	0.959203	0.090764	-0.00610421		-0.104403	0.115116
	4.9032	4.16194	4.52744	2.01951	0.212909	4.42184	6.85082	1.32352	1.1541	2.8133	10.0616		3.85911	0.857511		-0.141929	-0.482746	-0.214882	-0.253096	-0.450764	-0.50168	-0.135993	0.370965	-0.522414	-0.837108	0.0793096	0.430975	0.969265	0.102159	-0.016363		-0.106953	0.117892
	4.93831	4.15569	4.63867	1.89223	0.314573	4.41248	6.62856	1.37234	1.10016	2.57739	10.1056		3.83055	0.856617		-0.103022	-0.479007	-0.216624	-0.263551	-0.414326	-0.50521	-0.137653	0.394471	-0.527584	-0.843156	0.068496	0.423501	1.0481	0.108193	-0.0586051		-0.100399	0.121374
	4.91116	4.03099	4.66536	1.91065	0.252657	4.34877	6.57472	1.31712	1.04711	2.63218	9.90877		3.78177	0.845366		-0.133029	-0.476083	-0.219102	-0.278809	-0.427549	-0.490616	-0.168689	0.383669	-0.520374	-0.882535	0.0962648	0.40695	1.03987	0.127142	-0.0278751		-0.104718	0.122037
	4.76502	3.98904	4.4907	2.07449	0.23548	4.19083	6.52238	1.25326	1.07661	2.74943	10.2661		3.78303	0.86079		-0.147143	-0.473787	-0.202433	-0.269288	-0.484824	-0.48792	-0.171352	0.399358	-0.531672	-0.821081	0.0603771	0.423117	1.00211	0.119338	-0.0471394		-0.108822	0.119606
	4.83181	3.98584	4.46585	1.57248	0.234572	4.0243	6.54279	1.23133	1.10567	2.75467	10.1859		3.72138	0.86577		-0.151338	-0.474529	-0.239623	-0.274098	-0.378558	-0.501983	-0.122882	0.385106	-0.509709	-0.859048	0.0505084	0.398117	1.05675	0.112681	0.00991064		-0.0999132	0.121065
	4.75625	3.9101	4.45937	1.77236	0.258365	4.06898	6.50689	1.0548	0.974085	2.76863	10.1029		3.69388	0.861308		-0.144917	-0.475894	-0.219364	-0.274561	-0.436687	-0.506659	-0.148557	0.406429	-0.507526	-0.851522	0.0538854	0.428981	0.997871	0.144122	-0.0147383		-0.103276	0.120158
	4.70997	4.15873	4.46012	1.75083	0.199381	4.00846	6.28518	1.08865	0.873645	2.39173	10.2763		3.65482	0.87586		-0.167741	-0.483725	-0.210368	-0.283156	-0.402812	-0.512904	-0.209755	0.312163	-0.52992	-0.87064	0.0364577	0.398542	0.990304	0.104452	-0.0527562		-0.125457	0.117729
	4.46306	3.89587	4.33862	1.46106	0.229667	3.86756	6.40317	1.0572	1.01983	2.88449	10.05		3.60641	0.855352		-0.174035	-0.476219	-0.231887	-0.2723	-0.392449	-0.511575	-0.170112	0.27821	-0.542835	-0.867112	0.060622	0.415665	1.04061	0.0999645	-0.0910526		-0.1223	0.11966
	4.21362	3.73177	4.36854	1.67555	0.195209	3.74969	6.32139	0.849613	0.805691	2.47025	9.88262		3.47854	0.851027		-0.15884	-0.482887	-0.222597	-0.289264	-0.506664	-0.518864	-0.213676	0.369435	-0.527143	-0.871279	0.0450841	0.415023	1.06332	0.107519	0.00610421		-0.118982	0.124229
	3.83741	3.65165	4.32379	1.52386	0.251103	3.71011	6.38547	0.686843	0.848311	2.64928	10.1275		3.45412	0.869772		-0.143837	-0.489769	-0.240022	-0.293716	-0.457301	-0.501915	-0.216156	0.331658	-0.555492	-0.875344	0.0311734	0.42622	1.11346	0.13916	0.00536149		-0.115101	0.126116
	3.69017	3.44157	4.28551	1.63643	0.147903	3.75672	6.27709	0.759665	0.913732	2.78433	9.93123		3.4204	0.848237		-0.177213	-0.482184	-0.225274	-0.314795	-0.512979	-0.51621	-0.188238	0.350313	-0.531566	-0.844197	0.0475163	0.40734	1.01658	0.136617	-0.0545201		-0.125921	0.121149
	3.6336	3.48901	4.1944	1.52651	0.175903	3.80816	6.24379	0.74302	0.850696	2.65451	9.9261		3.38597	0.850423		-0.191772	-0.478231	-0.218272	-0.285704	-0.450764	-0.511977	-0.153426	0.339624	-0.540528	-0.843861	0.0245593	0.417582	1.20668	0.111883	-0.107253		-0.112097	0.128541
	3.39399	3.48661	4.16677	1.63826	0.188209	3.77993	6.06523	0.770789	0.924014	2.62869	10.0055		3.368	0.844888		-0.149558	-0.490572	-0.226964	-0.288288	-0.525905	-0.522393	-0.188529	0.339437	-0.554717	-0.854344	0.0102287	0.388077	1.10598	0.126095	0.00749681		-0.121597	0.125424
	3.26651	3.56569	4.24568	1.5424	0.163457	3.88223	6.16224	0.763347	0.931763	2.77421	9.94294		3.3855	0.846342		-0.205695	-0.489983	-0.238038	-0.300836	-0.467627	-0.514704	-0.189186	0.326341	-0.543821	-0.85384	0.0186451	0.420838	1.01608	0.0651075	-0.0739701		-0.135379	0.120018
	3.0981	3.4504	4.22421	1.46073	0.183426	3.83661	5.93583	0.704688	0.914626	2.28389	9.86006		3.26842	0.84062		-0.189356	-0.497767	-0.235088	-0.312169	-0.44939	-0.519804	-0.143105	0.325576	-0.556641	-0.846549	0.0137807	0.425293	1.12943	0.140905	-0.0336312		-0.116568	0.126025
	2.92695	3.38399	4.21822	1.51977	0.201354	3.7847	5.88529	0.734298	1.02743	2.67894	9.93801		3.2999	0.835981		-0.151911	-0.487009	-0.241607	-0.284946	-0.458341	-0.527712	-0.147682	0.358485	-0.562357	-0.877024	0.034533	0.399581	1.16061	0.0846553	-0.0847859		-0.119034	0.127873
	2.82275	3.34795	4.11697	1.49146	0.191124	3.8654	5.97695	0.759185	0.820742	2.45664	10.0039		3.25937	0.850441		-0.156297	-0.498845	-0.225547	-0.285613	-0.475353	-0.524574	-0.18118	0.328897	-0.559226	-0.873933	0.0215147	0.386188	1.09783	0.125097	-0.0311709		-0.123481	0.12473
	2.76168	3.36104	4.18084	1.48638	0.153227	3.94139	6.14256	0.700447	0.877519	2.61194	9.99281		3.2918	0.856233		-0.177659	-0.491567	-0.20534	-0.293737	-0.455593	-0.509339	-0.155213	0.322442	-0.553845	-0.8529	0.0144456	0.389018	1.1602	0.104253	-0.0546594		-0.1173	0.126038
	2.77736	3.14229	4.20199	1.45418	0.163963	3.99002	6.1891	0.696926	0.929975	2.83598	10.1059		3.31706	0.863933		-0.2289	-0.503049	-0.230449	-0.29597	-0.410501	-0.521498	-0.157712	0.330147	-0.54588	-0.860292	-0.000777335	0.385289	1.19196	0.115972	-0.0658002		-0.119831	0.127806
	2.71701	2.96657	4.24737	1.55708	0.154537	3.92136	5.98476	0.650672	0.696309	2.37044	10.0344		3.20914	0.862335		-0.15973	-0.505411	-0.239172	-0.301854	-0.443372	-0.524019	-0.152259	0.325688	-0.562213	-0.851824	0.026834	0.405116	1.18215	0.127092	-0.0512707		-0.11495	0.128254
	2.72801	2.90608	4.21103	1.61779	0.0949071	3.78326	6.05921	0.600736	0.803158	2.51073	10.1314		3.22239	0.868677		-0.183571	-0.49423	-0.232013	-0.313833	-0.492364	-0.533356	-0.171297	0.332703	-0.555167	-0.845205	0.0136932	0.416048	1.13724	0.116321	0.0286643		-0.118424	0.127062
	2.6868	2.73314	4.2631	1.40392	0.0707656	3.85056	6.22599	0.592494	0.808523	2.37882	10.2086		3.20207	0.886888		-0.158522	-0.507537	-0.221138	-0.28944	-0.456075	-0.534607	-0.219639	0.343131	-0.554372	-0.89584	0.0106836	0.391591	1.2066	0.0787212	-0.0614831		-0.124529	0.130416
	2.605	2.69116	4.11123	1.4891	0.0809598	3.92767	6.15499	0.576729	0.946516	2.78189	10.1628		3.22982	0.873686		-0.175878	-0.504376	-0.230428	-0.318552	-0.473978	-0.543234	-0.165024	0.374454	-0.557809	-0.865399	0.0408322	0.392888	1.19986	0.110835	-0.0534525		-0.117951	0.130736
	2.57926	2.80943	4.12277	1.44884	0.0704513	3.85596	6.10698	0.554642	0.834601	2.59309	10.3195		3.20868	0.888197		-0.179439	-0.502244	-0.254455	-0.319689	-0.503544	-0.54026	-0.195149	0.361283	-0.571749	-0.865567	0.0329582	0.358656	1.26631	0.141977	-0.0193339		-0.11935	0.134194
	2.69558	2.75818	4.22043	1.54208	0.137971	3.84678	6.20107	0.639388	0.884821	2.66393	10.086		3.2433	0.866768		-0.172573	-0.509232	-0.228685	-0.308082	-0.453178	-0.535187	-0.197957	0.341769	-0.585258	-0.874202	0.00609925	0.387499	1.28593	0.13365	-0.0608332		-0.118016	0.134648
	2.81575	2.75414	4.13845	1.52812	0.107196	3.90409	6.24123	0.681641	0.8805	2.40848	9.85968		3.21084	0.852969		-0.174988	-0.507967	-0.253006	-0.305295	-0.503879	-0.540585	-0.192395	0.355574	-0.567	-0.855487	0.01924	0.371777	1.26073	0.123153	-0.0241615		-0.119619	0.133416
	2.9529	2.94982	4.22866	1.68433	0.156562	3.89581	6.20886	0.621463	0.919096	2.79061	10.006		3.31037	0.855385		-0.205822	-0.51361	-0.244105	-0.320377	-0.513202	-0.544926	-0.216739	0.36951	-0.573989	-0.845071	-0.029526	0.376602	1.30647	0.131879	-0.0908205		-0.127582	0.136048
	3.27443	3.11864	4.10009	1.54558	0.149317	3.94268	6.08565	0.769268	0.940853	2.73512	9.79268		3.31403	0.832812		-0.192471	-0.500156	-0.242478	-0.315097	-0.490507	-0.544962	-0.179156	0.389434	-0.584291	-0.855588	-0.00866879	0.352103	1.17758	0.120385	-0.0252756		-0.12661	0.129568
	3.68316	3.23178	4.01774	1.60524	0.186027	3.91246	6.12671	0.724615	0.950987	2.53341	9.8195		3.34469	0.835687		-0.222352	-0.507419	-0.215386	-0.315897	-0.535859	-0.535643	-0.210886	0.377718	-0.59263	-0.878234	-0.0033145	0.364289	1.26389	0.127466	-0.039805		-0.128271	0.135189
	3.72863	3.43936	3.89966	1.52098	0.148148	4.01956	6.21825	0.648911	0.907324	2.52748	9.83053		3.35353	0.845642		-0.212625	-0.507429	-0.230186	-0.332981	-0.498381	-0.54268	-0.130085	0.344903	-0.568321	-0.85253	-0.0201298	0.364854	1.24202	0.114276	0.00865731		-0.121376	0.132079
	3.9371	3.43203	3.99929	1.30174	0.18882	3.9816	6.13818	0.750143	0.871857	2.59588	9.82531		3.36563	0.844933		-0.210908	-0.499741	-0.25182	-0.324358	-0.484304	-0.53064	-0.189295	0.401336	-0.590294	-0.848498	-0.0244167	0.358649	1.29907	0.115199	-0.0364628		-0.121099	0.135501
	3.87195	3.51738	3.88576	1.59214	0.193376	4.02112	6.12245	0.733337	1.09479	2.38266	9.73255		3.37705	0.827792		-0.153182	-0.505432	-0.230942	-0.315876	-0.486199	-0.543821	-0.189788	0.404377	-0.55554	-0.890968	-0.0199198	0.361689	1.24568	0.137365	0.0167808		-0.115052	0.133981
	3.80838	3.49248	3.79871	1.61235	0.160402	3.95933	6.12317	0.701728	0.866194	2.35544	9.65829		3.3215	0.82926		-0.237292	-0.514039	-0.251474	-0.345185	-0.47123	-0.542175	-0.194055	0.413481	-0.571835	-0.912237	-0.00735646	0.356209	1.20153	0.115697	-0.0298712		-0.132656	0.132874
	3.76934	3.44889	3.88305	1.53716	0.171853	3.76392	6.08394	0.842811	1.07289	2.74594	9.69953		3.36539	0.818272		-0.24028	-0.525059	-0.244168	-0.331183	-0.530213	-0.550006	-0.192906	0.464596	-0.582127	-0.872085	-0.0428943	0.374489	1.27495	0.145892	-0.0161309		-0.124475	0.137936
	3.98113	3.50534	3.83402	1.54037	0.239512	3.94236	6.05403	0.96925	0.931018	2.48456	9.76024		3.38562	0.823601		-0.251533	-0.517932	-0.246603	-0.333472	-0.546036	-0.550895	-0.2498	0.414227	-0.598135	-0.866911	-0.0063066	0.365419	1.32252	0.0942048	-0.0175699		-0.132588	0.139328
	4.17119	3.49842	3.79489	1.61268	0.262519	3.95365	6.21956	0.855855	0.830578	2.3673	9.50851		3.37047	0.817426		-0.192281	-0.527852	-0.26047	-0.326472	-0.509413	-0.544044	-0.225583	0.374118	-0.595656	-0.886063	-0.00305203	0.367085	1.31337	0.151327	-0.0296391		-0.126308	0.138366
	4.27548	3.48303	3.91231	1.70425	0.264439	3.99617	5.98199	0.804319	0.993458	2.30204	9.65519		3.39752	0.81813		-0.199147	-0.512115	-0.242898	-0.336288	-0.510787	-0.548993	-0.241977	0.398855	-0.598633	-0.89742	-0.0175576	0.325471	1.28227	0.0975709	-0.00424742		-0.133726	0.136442
	4.38922	3.64614	3.79821	1.63741	0.249724	3.97828	6.11627	0.71013	0.927293	2.61508	9.47501		3.41298	0.813583		-0.208365	-0.520915	-0.273528	-0.331801	-0.497341	-0.556241	-0.218782	0.384546	-0.588083	-0.897621	-0.0339529	0.349537	1.37399	0.125272	-0.0539631		-0.129816	0.141097
	4.49435	3.81403	3.73789	1.77003	0.279609	3.8621	6.13121	0.8052	1.07721	2.51352	9.44799		3.44847	0.803495		-0.180011	-0.526392	-0.248797	-0.331513	-0.544996	-0.54927	-0.190882	0.370181	-0.601142	-0.900309	-0.0457114	0.352619	1.32551	0.131007	-0.0471394		-0.132456	0.139131
	4.36508	3.73677	3.70597	1.68095	0.302301	4.15493	6.13871	0.664596	1.04666	2.74176	9.47878		3.45605	0.809774		-0.208492	-0.513585	-0.248514	-0.336056	-0.500982	-0.563362	-0.176366	0.353634	-0.597245	-0.901687	-0.0284762	0.358949	1.2431	0.111858	-0.0130672		-0.134686	0.134372
	4.43222	3.73791	3.88609	1.44992	0.259028	4.05468	6.14767	0.624504	1.03682	2.61682	9.55324		3.43626	0.824687		-0.220572	-0.522669	-0.25498	-0.354228	-0.496859	-0.542169	-0.226039	0.361096	-0.603037	-0.873732	-0.0432792	0.357952	1.25774	0.128339	-0.0614831		-0.139595	0.134546
	STIMKO;THD'>UASSTIM, GCaMP
																					Average	STD error
	-0.0583118	-0.0357582	-0.0687359	-0.0650648	0.0335606	-0.0644321	0.0481969	-0.0148231	0.143119	0.0640635	-0.373063	-0.0981401	-0.079622	0.035173	0.0138729	0.00262019	0.10773	0.107114	0.0842781		-0.0114854	0.02595		Figure_3G
	-0.0758034	-0.00994578	-0.048004	-0.0815229	-0.00635309	-0.00721413	0.0303931	0.120677	0.0591607	0.0364043	0.0785442	-0.0283464	-0.0360605	-0.0203222	0.0106818	0.062575	0.105106	0.0443969	0.0586304		0.0154209	0.0132291
	-0.0440786	-0.0730133	-0.0820655	-0.0835631	0.0544035	0.0431266	0.00628387	0.476856	0.0155672	0.0721985	0.0094749	-0.0455024	-0.00450625	0.0234898	-0.0223694	0.0510975	0.0750379	0.0105228	0.0440087		0.0277352	0.027445		58-62h	Control_Max		2.25497	1.82952	4.46829	1.329	3.64847	3.33254	4.18041	4.11021	3.35439	4.7572	4.01001	4.52137	9.0918	15.7287	12.409	15.9483	9.95356	4.88277	5.0267	8.36747	6.42547	5.32391	6.59419
	-0.0550238	0.0114759	-0.0974822	-0.071503	0.018966	-0.0828628	0.022604	0.625087	0.153882	0.0835876	-0.312849	-0.0778649	-0.0345246	0.048367	-0.00869303	0.0740525	0.116799	-0.027376	0.0544356		0.0232146	0.0407192		70-74h	STIMKO_Max		7.13115	6.26164	5.26487	4.05372	1.95369	5.74278	7.6204	9.35249	9.41108	8.47374	12.9642
	-0.0328371	-0.0328311	-0.0660644	-0.0188644	0.00460453	-0.0234442	0.00356384	0.620237	0.170028	-0.116534	0.0643762	-0.135571	0.0443609	0.0472591	0.017406	0.0372037	0.0957989	-0.00222194	0.0394544		0.0376802	0.0361454		76-80h	STIMKO_Max		0.104678	0.0868202	0.0453965	0.137973	0.16949	0.0797176	0.118881	2.28219	0.051527	0.125059	0.306832	0.449129	1.37399	0.175613	0.0993617
	-0.0219215	0.0470013	-0.0850431	-0.036932	0.0422335	0.0423014	-0.0597384	0.377126	0.149039	-0.188123	-0.280971	-0.0291262	-0.0306153	0.0230869	0.0129612	0.0427914	0.12181	-0.0183205	0.0231549		0.0068797	0.0304127		80-84h	Rescue_Max		2.30138	8.13096	6.04599	4.84102	6.39985	2.27242	6.49514	2.90524	4.32002	5.08338	9.74825	8.23617	2.55348	4.31304	4.62075	3.11861	3.01522	2.10066	3.47758
	-0.0218919	-0.0667598	-0.0828447	-0.0438689	-0.0113423	-0.0504027	0.0238404	0.122799	-0.0560123	0.160057	0.039582	-0.0763052	-0.0341058	0.0687119	-0.00402028	0.00820792	0.154502	0.0293045	0.039814		0.0104876	0.0169605
	-0.000949375	-0.104015	-0.0832899	-0.018411	-0.016518	-0.051503	-0.030931	0.0967292	0.0962959	-0.0107789	-0.291597	-0.0263968	0.0154595	0.0641796	0.00749065	0.0159099	0.06072	0.00884585	0.00997148		-0.0136204	0.0196055
	0.00525637	-0.0479992	-0.0607214	0.0160919	-0.00360203	-0.0880895	-0.00756351	0.102489	0.121591	-0.175107	-0.105641	-0.068507	-0.0162344	0.0352737	0.0316522	0.0399221	0.0836286	0.0266214	0.0401735		-0.00372447	0.0170197
	0.0236811	-0.0631673	-0.0950612	-0.000275434	-0.0206679	-0.121375	0.000349275	0.103398	0.00157421	-0.212528	-0.259718	-0.112567	-0.034385	0.0213747	0.0387183	0.0202895	0.120617	0.0236029	0.00817373		-0.0293667	0.0221022
	0.0136837	-0.0884476	-0.0795053	0.0185402	-0.0443084	-0.0622314	0.0106112	0.0364061	-0.00649866	-0.0400651	0.181263	-0.00690139	-0.00101574	0.024497	-0.00253867	0.0233099	-0.00371073	0.0259506	0.0571922		0.00295951	0.0134036
	0.015935	-0.0392176	-0.0906922	-0.0190231	-0.0333042	-0.0204183	0.0589533	0.0127618	-0.00165494	-0.0384381	-0.137519	-0.00963076	-0.00743828	-0.034322	-0.00299455	-0.0148981	0.0530837	0.00314426	-0.00141422		-0.0161625	0.010168
	0.0349965	-0.00981273	-0.0136086	0.0215326	0.0226963	-0.0880895	0.0583352	-0.106975	-0.0737726	-0.0709782	-0.257947	-0.0688969	-0.0229361	-0.0136749	0.0440749	0.102142	-0.0273353	-0.0451516	0.0106906		-0.0265637	0.0178883
	0.0396768	-0.0167315	-0.0090448	-0.0321941	-0.0532611	-0.161262	0.0348441	-0.130013	-0.118981	-0.0986374	-0.0808465	0.0207822	0.0107124	-0.0122649	0.0242442	0.114073	0.0160957	0.015889	0.0224358		-0.0218149	0.015915
	0.0353224	-0.0188604	-0.0301941	-0.00170361	-0.0490645	-0.0724095	-0.00793442	-0.100912	-0.0463248	-0.165345	-0.0967856	0.0636722	0.00791997	-0.0224373	-0.0119981	0.0793382	-0.0440396	0.0266214	-0.0076464		-0.0243569	0.0134382
	0.0227776	0.00375877	-0.020343	-0.0405591	0.0248878	-0.0311466	0.0821972	-0.0139137	-0.0500922	0.0152532	0.0891703	-0.0119702	-0.0304757	0.0077779	-0.00994669	0.070277	0.0239706	0.0940343	0.0291474		0.0134108	0.0100938
	0.0506072	-0.0333633	-0.0123285	-0.0231716	0.0343067	-0.0982676	0.0389241	-0.110006	-0.106064	0.166565	-0.141061	-0.0837135	0.065304	-0.0236459	0.0203692	0.0121344	-0.0490508	0.075588	0.0042187		-0.0111924	0.0175932
	0.0168681	0.0149353	-0.032476	-0.0421233	-0.00383517	-0.0377487	0.000843824	0.0212495	-0.0780781	0.290218	0.0980253	0.106562	-0.00185346	0.0226841	0.0536483	0.0224038	-0.0702891	0.0118643	-0.0398859		0.0185796	0.0187728
	-0.0143088	0.0253135	-0.0121615	-0.0598509	0.00936061	-0.0603058	0.043746	-0.0705993	0.0613135	0.111247	0.250332	-0.0271767	-0.00366853	-0.0182072	0.0127332	0.0296527	-0.0438009	0.0413784	0.0211175		0.015585	0.016718
	0.0164237	0.0358248	-0.00654028	-0.0334182	0.0446115	-0.0622314	0.0753971	-0.136379	-0.0436339	-0.145821	0.0927123	0.145553	-0.0131627	-0.0152864	0.0197994	0.0208936	-0.0681414	0.0148828	-0.035811		-0.00496455	0.0164657
	-0.0260686	0.000565479	0.0147481	-0.0452744	-0.015772	0.0478031	0.00381112	-0.0766619	0.0860703	0.0510474	0.14053	0.090186	0.00750111	0.00908722	0.073365	-0.0511428	-0.00418799	0.00113193	-0.0409645		0.0139881	0.0127257
	-0.00792528	0.0541862	0.00937734	-0.0754475	-0.0579705	0.104471	-0.0222763	-0.0321016	-0.0624706	-0.150702	-0.00115116	-0.0408235	-0.00324967	-0.0166964	0.0705158	-0.0395143	-0.0578802	-0.0106066	-0.0290995		-0.0194402	0.0128889
	-0.00320062	-0.00781692	0.0182545	-0.0516218	-0.00444134	-0.0427002	-0.015229	-0.0342235	0.012338	-0.127924	-0.0542814	0.0480758	0.0294215	-0.0193151	0.0631078	-0.0322654	0.00273234	0.0138767	-0.0287399		-0.0123133	0.00974794
	0.0047528	-0.0184612	0.0339495	-0.0411259	0.000407997	0.0907165	-0.0306837	-0.153051	0.0521642	0.12589	0.151156	-0.0182088	0.0283046	0.0229862	0.0766702	-0.00583691	-0.0256649	0.0152182	-0.0324552		0.0145646	0.015551
	-0.00625166	0.038752	0.015416	-0.0455917	0.00954712	0.148485	-0.00607986	-0.0696899	0.0220255	0.0591824	0.0873993	0.00440597	0.00596528	-0.000178773	0.0281191	-0.082857	-0.0168355	-0.0122836	-0.0554663		0.00652963	0.0124402
	0.0112399	0.0206566	0.0519542	-0.0333502	-0.0826835	0.126203	-0.00385439	-0.101822	-0.115213	-0.39638	0.115735	0.123328	0.00275401	-0.0579905	-0.0170128	-0.029396	-0.0433237	-0.0156374	-0.0699681		-0.0270927	0.0261631
	0.00137593	-0.0694209	0.0379845	-0.0471559	-0.0298537	0.110248	0.0394187	-0.000879081	-0.03287	0.38133	0.223767	0.156081	0.0699114	-0.0291854	0.0314242	-0.044951	-0.0559712	-0.0464931	-0.0480357		0.0340381	0.0263994
	0.038403	0.0285068	0.0214825	-0.017867	0.0476424	0.0356993	-0.00138165	-0.0799964	-0.0533213	0.0884686	0.172408	0.00440597	0.00121819	-0.0330126	0.00395759	-0.037249	-0.0576416	-0.0112774	-0.0662528		0.00443117	0.0136141
	0.0291314	0.0654958	0.150382	-0.0469519	0.0332342	0.034599	0.00146201	-0.0751463	-0.0253354	-0.033557	-0.0188612	0.0122042	-0.0483471	-0.0427822	-0.0272701	-0.0298491	-0.0208922	-0.00389888	-0.0394065		-0.00451523	0.0117976
	0.0121582	0.0729468	0.130401	-0.0304712	0.0661538	0.140782	-0.0230182	-0.122132	-0.0969148	-0.14094	0.195431	-0.0271767	-0.031453	-0.0273725	-0.00367837	-0.0343796	-0.0745845	-0.0391146	-0.0221482		-0.00292156	0.0203469
	0.00879616	0.0911752	0.176512	-0.000184756	0.0614909	0.0643083	-0.0361237	-0.0381642	-0.012957	0.252796	-0.180023	-0.00885094	0.010852	-0.0317033	-0.053711	-0.0515959	-0.0330625	-0.00758814	-0.015916		0.0103185	0.0211398
	0.0150611	0.132156	0.113538	0.00389575	0.0150493	0.0469778	-0.0732149	-0.155779	-0.0474012	-0.0742323	0.0484371	0.0535345	0.000938947	-0.027876	-0.0533691	-0.0204858	-0.0562098	-0.0371023	0.0112898		-0.00551541	0.0156497
	-0.020396	0.0460699	0.0880749	0.0419578	-0.00644635	0.0615574	-0.102641	-0.163964	-0.0280263	-0.149075	0.0147879	0.0433969	-0.0489056	-0.0509403	-0.0673873	-0.0272817	-0.11205	-0.033413	0.00913253		-0.0266078	0.0161311
	0.00247193	0.0173303	0.0361757	0.0897224	-0.0176371	-0.0129909	-0.000639823	-0.0578678	0.0231019	0.0347773	0.259187	-0.0228877	0.00345212	0.00969153	-0.0654499	-0.0591469	-0.0552553	-0.00859431	0.0414919		0.0114175	0.0165079
	0.00219052	0.0158667	0.0311945	0.124543	0.0211109	0.0464277	0.00282202	-0.130316	0.029022	0.0640635	0.227309	0.0952548	0.0202066	-0.00602038	-0.038781	-0.0289429	-0.0433237	-0.0220098	0.0254321		0.0229499	0.0169112
	-0.0256242	-0.00369225	0.0927222	0.125404	-0.0159119	0.0500038	-0.0437892	-0.160932	-0.0360992	0.218629	0.198973	-0.0263968	0.0387761	0.0263099	-0.068527	-0.0620163	-0.0540621	-0.0652748	-0.0440806		0.0076006	0.0218795
	-0.0161897	0.046336	0.000166272	0.149638	-0.00891764	0.00681526	-0.0184436	-0.0966686	0.0365567	0.0721985	-0.203046	0.0402776	0.0315158	-0.0374442	-0.0654499	-0.0106695	-0.0831752	-0.0994843	-0.0307773		-0.0150927	0.0174582
	-0.00474095	0.0128064	0.0208981	0.16197	-0.0103631	-0.00556362	-0.0311782	-0.147595	-0.0484776	0.0998576	0.202515	0.0055757	0.0875036	0.0179504	-0.035134	-0.0704734	0.0230161	-0.0189913	0.00997148		0.0141867	0.0182945
	0.0238588	0.0398164	0.0254341	0.161607	0.0122049	0.00901595	-0.0415638	-0.183667	-0.058165	-0.170226	-0.142832	0.0102546	-0.0113477	0.0258063	-0.0224833	-0.036947	-0.0187446	-0.0173144	-0.00225317		-0.0209234	0.0181353
	0.0108549	-0.0816618	0.00754069	0.192189	-0.0642187	0.0351491	-0.0303128	-0.151535	-0.0344846	0.0575554	-0.00292216	0.0274106	0.0118293	0.00697216	-0.0739976	-0.0589959	-0.0414146	-0.0478347	-0.0338934		-0.0143037	0.0161039
	0.0223629	-0.0243156	0.00306038	0.146986	0.0390628	-0.0248196	-0.061593	-0.12486	0.0107235	-0.00264389	0.165324	-0.152727	0.01895	-0.048926	-0.0938283	-0.0229021	-0.00991517	-0.0726533	-0.0304178		-0.0138491	0.0179138
	0.046238	-0.0268436	0.00211423	0.13955	-0.0394591	-0.0484771	-0.0397092	-0.10455	0.0785356	0.205613	0.10688	-0.0657777	0.0799641	-0.00410675	-0.0561044	0.0417343	0.0292205	-0.00825892	0.00697524		0.018081	0.0178531
	0.0798438	-0.124106	0.0237366	0.160383	-0.0287813	0.0447771	-0.0446547	-0.0511989	0.0317129	-0.264592	0.21137	-0.119585	0.0319347	-0.0214301	-0.0698947	-0.0423837	0.0232547	0.0443969	-0.0187924		-0.00705312	0.0239142
	0.0871011	-0.0454712	0.030944	0.137827	-0.0570846	0.0497287	0.0148148	-0.200946	-0.086151	0.0331503	0.028956	-0.0579795	0.0997902	-0.0283796	-0.0841409	-0.0284899	-0.00967653	0.0101874	-0.0296987		-0.00713252	0.0177233
	0.0792069	-0.0212554	0.0253228	0.159749	0.037524	-0.0369234	-0.0105308	-0.152142	-0.0490158	0.301607	0.183034	-0.0408235	0.0418477	-0.00873975	-0.0787843	-0.0398164	-0.0378351	-0.0122836	-0.0263429		0.0165157	0.0238273
	0.0887007	-0.00103117	0.00996173	0.184232	0.0245148	0.0180938	0.00418203	-0.130619	0.0613135	0.116128	0.225538	0.0445666	0.031097	-0.00430819	-0.0833431	-0.0564285	-0.0402215	-0.0119482	0.0051775		0.0255582	0.0195346
	0.0504146	-0.0421448	0.0238757	0.13318	0.0212042	0.0343239	0.0385532	-0.118797	0.0521642	0.0347773	-0.126893	-0.109058	-0.0109288	0.0103965	-0.0793541	-0.0763631	-0.0299603	0.00884585	0.0296268		-0.00821771	0.0157376
	0.0712387	0.0146692	0.045192	0.151996	-0.0213207	0.0577062	-0.00150528	-0.0848465	-0.00596047	-0.100264	0.156469	0.126837	0.0357044	-0.00370388	-0.0893835	-0.021543	0.00631182	-0.0206683	-0.0114816		0.0160761	0.0168854
	0.0720385	0.0559159	0.0741888	0.133135	0.0178469	-0.0212435	0.0642698	-0.136379	-0.0210298	-0.155583	0.455769	0.060163	0.0284442	-0.0127684	-0.111949	-0.0491796	0.00153918	-0.0713118	0.0163235		0.0210626	0.0298087
	0.0825097	-0.0448059	0.0729087	0.118377	0.00423151	0.0835643	0.103586	-0.102428	0.0209491	0.267439	0.0572921	0.0235115	0.120594	0.00556212	-0.0795821	-0.0145961	-0.024949	0.0222614	0.0182411		0.0386667	0.0192193
	0.106948	-0.0569138	0.0285787	0.0981782	0.00185347	-0.0864389	0.0439932	-0.142138	-0.101759	0.0900956	0.595679	0.0819979	0.0172745	0.00193629	-0.133832	-0.0730407	0.0511747	-0.0367669	0.0263909		0.0270111	0.0362387
	0.109895	0.129229	0.0483644	0.0799972	0.0270793	0.0480782	0.0064075	-0.13456	-0.00326951	-0.0124059	0.551404	-0.0575896	0.0281649	-0.00934405	-0.0632844	-0.0651877	0.0316068	-0.055884	0.0613869		0.0378993	0.0322621
	0.107392	-0.032698	0.0603861	0.0891104	0.0436323	-0.0396743	0.0568515	-0.0896966	-0.118981	-0.100264	-0.0365713	0.0527547	0.0519004	0.0201661	-0.0690969	-0.0638285	0.0611972	0.00180271	0.0333421		0.00145921	0.0156761
	0.122884	0.00575458	0.041463	0.0342729	0.0229294	-0.0556293	0.0460951	-0.126375	-0.0463248	0.252796	0.3867	-0.0115803	0.0412893	-0.0233438	-0.0591815	-0.0558245	0.0285046	0.0242737	0.0715741		0.0368567	0.0267679
	0.113583	0.0668263	0.022707	0.0816068	-0.0190826	-0.00886465	0.0263131	-0.204886	-0.123824	-0.0921293	0.0608341	0.0153234	0.00596528	0.00818077	-0.102034	-0.090861	-0.0194605	-0.0297237	0.0229152		-0.0140322	0.0181149
	0.102964	0.0175964	0.0513698	0.0475119	0.0649414	-0.0506777	0.0135785	-0.117282	-0.0124188	0.181208	0.372532	0.101103	0.0357044	0.0126123	-0.113203	-0.0766652	-0.0540621	-0.0314007	0.046166		0.0311357	0.0257218
	0.0851905	-0.0240495	0.0543474	0.0380133	-0.00071108	-0.019593	0.0357095	-0.170026	-0.0398665	-0.0351841	0.0147879	-0.01275	0.0775906	-0.0223366	-0.0775306	-0.0645836	-0.0612211	-0.0545424	0.021477		-0.0134357	0.0139409
	0.0610044	0.00854871	0.0648942	0.0686852	0.0274057	-0.137055	0.0336077	-0.11516	-0.202939	0.3976	0.326485	0.025851	0.0424062	0.00294346	-0.0954238	-0.0970528	-0.0972545	-0.0941181	0.0054172		0.0118867	0.0337333
	0.106725	0.0182617	0.0345617	0.0387841	0.0575275	-0.0484771	0.042015	-0.174876	0.00157421	0.184462	0.0679182	0.0196124	0.0729831	0.0245977	-0.121751	-0.0876896	-0.0196991	-0.097472	-0.00249287		0.00613501	0.0194274
	0.149055	0.0237169	0.0230409	0.0433633	-0.0156321	-0.0971673	0.0559861	-0.166692	-0.0716198	-0.0482001	0.101567	-0.0287363	0.0386365	0.0303386	-0.145229	-0.0742489	-0.0881865	-0.0880812	0.0126082		-0.0181832	0.0189507
	0.144449	-0.0706184	0.0229574	0.0445648	0.00591012	-0.0682833	0.132147	-0.0257359	-0.00811324	0.0982306	-0.109183	-0.0474519	-0.0177702	0.00223844	-0.104427	-0.103094	-0.124459	-0.0575609	0.0381361		-0.013056	0.0182533
	0.147663	-0.0917739	0.0382628	0.0483053	0.016961	-0.0842383	0.102845	-0.0915154	-0.0500922	0.236526	0.0927123	0.0161032	0.0164368	0.0414175	-0.133946	-0.100828	-0.0459486	-0.0830504	0.0259115		0.00535534	0.0220908
	0.186023	0.0527226	0.0725191	0.0561716	-0.0227196	-0.0275705	0.0830626	-0.138501	-0.0856128	0.340655	0.131674	-0.0455024	-0.0201437	-0.0216316	-0.160842	-0.0686611	-0.0898569	-0.0625917	0.01908		0.0104355	0.0274494
	0.13771	0.00655291	0.0562954	0.0818108	0.00129393	-0.0916656	0.0792299	-0.187911	-0.0743108	-0.0758593	-0.0879306	-0.0373143	-0.0205626	0.00243988	-0.141581	-0.0813468	-0.0387897	-0.1129	0.053357		-0.0279728	0.0193902
	0.143427	0.0635	0.0884924	0.0693426	0.035519	-0.162088	0.122379	-0.108491	-0.0802309	0.407362	0.291065	0.119819	0.0278857	-0.0101498	-0.114571	-0.101432	-0.102266	-0.00725276	0.0108104		0.0364801	0.033008
	0.134614	0.0766723	0.116571	0.0854152	0.00180684	-0.0476518	0.0702043	-0.218527	-0.0323318	0.111247	0.220225	0.00401606	0.0123878	-0.0386528	-0.0888136	-0.117441	-0.0440396	-0.101161	0.0314245		0.00926132	0.0239783
	0.16117	0.0113428	0.112619	0.0534739	0.0289911	-0.192897	0.0731716	-0.0302828	0.0225637	-0.0726052	0.108651	-0.0189886	0.0303989	-0.00491249	-0.0524573	-0.15882	0.0316068	-0.0210036	0.123948		0.0108406	0.020761
	0.155275	0.0628347	0.179546	0.0850072	0.0671796	-0.0847884	0.0527715	-0.211858	-0.124901	0.314623	0.198973	-0.0139198	0.0492476	0.0510864	-0.098615	-0.143416	-0.0325852	-0.0367669	0.10657		0.0303296	0.0302468
	0.183609	0.101287	0.130457	0.0991076	-0.0226263	-0.130728	0.0578406	-0.181242	-0.0716198	0.1747	-0.0383423	-0.0228877	0.0211839	0.0322522	-0.0480125	-0.152175	-0.011347	-0.142079	0.0977013		0.0040568	0.0252908
	0.164754	0.11925	0.138054	0.100694	0.0539838	-0.125776	0.0927063	-0.159114	-0.144814	-0.0416921	0.443372	0.0223418	-0.00366853	0.0528993	-0.0792402	-0.152175	-0.0445168	-0.0796965	0.117836		0.0250105	0.0335771
	0.170427	0.105146	0.164574	0.120961	0.00973364	-0.022894	0.0477024	-0.147898	-0.0269499	-0.0937564	0.0732312	0.0114243	0.00959541	-0.00370388	-0.0300053	-0.117743	-0.0316307	-0.0525301	0.078046		0.0138805	0.0204235
	0.180054	0.0230516	0.143314	0.149434	0.0810282	-0.0454511	0.0881317	-0.115766	0.00372698	0.0787065	0.0112459	-0.00807112	0.0412893	0.0276192	-0.0906371	-0.075608	-0.0621756	-0.049847	0.111724		0.0258826	0.019833
	0.195946	0.16502	0.172756	0.190602	0.0875095	-0.0649822	0.061797	-0.226712	-0.136203	0.147041	0.202515	-0.0072913	0.0301196	0.0580359	-0.108986	-0.0988651	-0.0714823	-0.0743303	0.114241		0.0335121	0.0300297
	0.193695	0.114992	0.17295	0.237437	0.0621904	-0.0570047	0.0940663	-0.148807	0.0844557	0.28371	0.395555	-0.0868328	0.0760547	0.0238927	-0.124258	-0.115326	-0.0612211	-0.0978074	0.120353		0.0614786	0.0349539
	0.199989	0.133087	0.187282	0.220072	0.0786501	-0.077086	0.088379	-0.190033	-0.0737726	-0.233679	0.260958	-0.0365345	0.0718661	0.0306407	-0.11138	-0.119253	-0.0421305	-0.127322	0.11496		0.0197208	0.0334773
	0.223405	0.122709	0.156838	0.225807	0.079163	0.00158862	0.132765	-0.143654	-0.0942239	0.0656905	-0.0241743	-0.132452	0.133718	-0.0201208	-0.076163	-0.0303021	-0.024949	-0.122626	0.164457		0.0335514	0.0277167
	0.176292	0.00362572	0.144955	0.221727	0.0521187	-0.0817625	0.088379	-0.143351	0.0193345	0.0315233	-0.0241743	0.0652318	0.0266291	-0.0216316	-0.117876	-0.0762121	-0.0461873	-0.0890873	0.124188		0.018617	0.0232595
	0.171997	0.0762732	0.133295	0.241223	0.0778108	-0.0583802	0.114837	-0.194883	-0.0710816	-0.11328	0.407952	-0.0228877	0.00442946	-0.00420747	-0.11628	-0.0562775	-0.0903342	-0.104515	0.12299		0.0272989	0.0339244
	0.213378	0.0756079	0.142173	0.290053	0.136656	-0.0864389	0.113725	-0.125769	-0.106602	0.0624364	0.142301	0.0168831	0.0431043	-0.0592999	-0.0931444	-0.102792	-0.0469032	-0.122961	0.131858		0.032856	0.0288724
	0.220088	0.183249	0.122192	0.293022	0.113388	-0.118624	0.13363	-0.214284	-0.113599	0.22351	-0.100328	0.025851	0.0949035	-0.0137756	-0.076049	-0.105963	-0.0636074	-0.102503	0.156308		0.0346005	0.0337499
	0.183431	0.119383	0.147321	0.316123	0.0628432	-0.0955168	0.168125	-0.0718118	0.0166436	0.339028	0.349509	-0.0447226	0.0718661	-0.0397607	-0.0792402	-0.0959957	0.362828	0.0386953	0.553369		0.121164	0.0431938
	0.184542	-0.0636996	0.113009	0.309753	0.0644285	-0.141456	0.0889972	-0.125769	-0.12813	0.153549	-0.118038	-0.0544703	0.0620927	-0.0509403	-0.0668175	-0.00523283	1.29755	0.611873	0.574103		0.142386	0.0813803
	0.220754	0.106609	0.104326	0.332989	0.108306	0.0464277	0.188278	-0.110006	0.0505496	-0.0774863	0.358364	0.0348189	0.0942054	-0.0501346	0.084648	0.763609	0.852501	1.06699	0.256382		0.23327	0.0741468
	0.226086	0.0211888	0.146458	0.32111	0.0552428	-0.0209684	0.192358	-0.102428	-4.03644e-05	-0.0612162	0.0873993	0.0422272	0.0760547	-0.0166964	0.658599	1.05357	0.491212	0.910368	0.12275		0.221225	0.07542
	0.225049	0.140405	0.197856	0.321858	0.0793962	0.0128672	0.179871	-0.0690836	0.00372698	0.311369	-0.0259453	-0.0146996	0.106492	-0.0356313	0.810976	1.06822	0.197933	0.758437	0.137851		0.231944	0.072086
	0.277554	0.135216	0.276526	0.444863	0.210981	0.0648584	0.294111	-0.13456	-0.0161861	0.215375	0.177721	0.0242913	0.0426855	-0.0463073	0.72926	0.767535	0.251387	0.721544	0.152472		0.241544	0.0598557
	0.337464	0.111133	0.254319	0.651336	0.316874	0.172142	0.255784	-0.160326	-0.0344846	0.278829	-0.21013	-0.0891722	0.0694926	-0.0527532	0.47545	0.539193	0.261648	0.745692	0.21827		0.217935	0.0607338
	0.47088	0.138276	0.336329	1.08766	0.498677	0.172967	0.295471	-0.197914	-0.0678525	0.459426	0.034269	-0.0497914	0.0676775	-0.0129699	0.393733	0.441635	0.349942	0.816124	0.306239		0.29162	0.0721977
	0.704387	0.163557	0.412438	1.80943	0.828478	0.355074	0.340475	-0.188214	-0.22931	0.225137	0.395555	-0.000662846	0.0992317	0.040511	0.363076	0.407504	0.321545	0.698067	0.311872		0.371482	0.102111
	0.885509	0.275588	0.508333	2.17366	1.28842	0.551211	0.398338	-0.137894	-0.0920711	0.179581	0.122819	0.0293602	0.0513419	0.00435351	0.33162	0.437859	0.400294	0.766822	0.402838		0.451473	0.125466
	0.847816	0.303662	0.592096	2.08065	1.0571	0.470886	0.492673	-0.162448	0.0306365	0.0494204	0.0891703	0.0114243	0.0661417	-0.00410675	0.387693	0.564112	0.503621	0.83457	0.443587		0.455721	0.118276
	0.796659	0.389482	0.498427	1.97417	0.749443	0.40459	0.782726	-0.180636	-0.0673143	0.358552	0.198973	0.0270207	0.1037	0.00687144	0.36034	0.602773	0.503144	0.86945	0.561039		0.470495	0.109466
	0.740792	0.391212	0.477055	1.92731	0.734569	0.375431	1.06746	-0.247022	-0.0780781	0.374822	0.448685	0.00245643	0.0398931	-0.00793401	0.447755	0.742919	0.674959	0.822161	0.607781		0.502223	0.112592
	0.762564	0.390946	0.564574	1.94742	0.696147	0.35755	1.35517	-0.185183	0.0446295	0.182835	0.406181	-0.00573166	0.0870848	0.00153342	0.453567	0.81858	0.653721	0.894604	0.64014		0.529807	0.117439
	0.723479	0.529987	0.853206	1.83666	0.747112	0.336368	1.5426	-0.195186	0.114056	0.215375	-0.270344	-0.0334152	0.0877829	-0.0769254	0.550669	0.965371	0.824104	1.00159	0.734941		0.55197	0.130347
	0.834071	0.785184	1.37448	1.93599	1.1766	0.402664	1.76886	-0.16457	0.28251	0.0933496	0.227309	0.0200023	0.11459	-0.0214301	0.591698	1.06791	0.820047	0.992538	0.794027		0.689255	0.138479
	0.925765	1.35266	1.9818	2.0347	2.02444	0.527553	1.983	-0.104853	0.762039	0.161684	0.260958	0.0118142	0.154242	-0.0327105	0.639224	1.2221	0.931011	0.97275	0.876124		0.878121	0.167595
	1.06841	2.17959	2.78336	2.18826	3.18614	0.666747	2.15164	-0.086059	0.781952	-0.0905023	0.445143	0.0122042	0.196268	-0.0402643	0.623496	1.26862	0.994488	1.06699	0.959179		1.07135	0.227858
	1.25433	3.0157	3.44419	2.46048	3.87484	0.744046	2.26885	0.0473188	1.07096	0.374822	0.374303	0.15998	0.236479	0.00505853	0.748521	1.42009	1.0928	1.09751	1.0197		1.30053	0.268691
	1.47045	3.72528	3.82513	2.73174	4.52484	0.923402	2.40089	0.130074	1.29054	0.277202	0.206057	0.313604	0.280878	0.00949009	0.792057	1.50391	1.10139	1.10489	1.0541		1.4561	0.312291
	1.54707	4.21691	4.13382	2.98364	4.83594	0.919551	2.32473	0.278911	1.39172	0.46268	0.570885	0.54404	0.449679	0.0461512	0.813255	1.65281	1.13695	1.24911	1.16232		1.61685	0.32796
	1.65061	4.49885	4.47441	3.32253	5.01686	1.12174	2.35737	0.35045	1.54457	0.52288	0.530151	0.741334	0.520467	0.0495756	0.930872	1.72123	1.25507	1.28902	1.26456		1.7454	0.344876
	1.7128	4.79689	4.53766	3.43365	5.05696	1.24883	2.23324	0.381066	1.45846	0.709986	0.450456	0.986197	0.630348	0.0584387	0.95925	1.86016	1.29493	1.28332	1.28241		1.80921	0.350244
	1.81064	4.96893	4.67524	3.65702	5.16126	1.45844	2.02503	0.511716	1.50205	1.07769	0.602763	1.19987	0.751538	0.131459	1.01863	1.98762	1.35697	1.3239	1.34426		1.92448	0.351073
	1.83546	4.98037	4.84302	3.82121	5.37268	1.48485	1.86665	0.653581	1.52358	1.37869	0.746214	1.80423	0.809062	0.225126	1.06444	2.01254	1.45505	1.38561	1.42839		2.03636	0.352201
	1.88717	5.25486	5.05568	3.8901	5.52109	1.7096	1.82338	0.78029	1.48967	1.25341	1.35367	2.24443	0.959713	0.299959	1.14206	2.22986	1.52091	1.36314	1.48604		2.17184	0.358329
	1.90171	5.26099	4.87842	3.9624	5.5396	1.77369	1.65004	0.863955	1.38311	1.55766	1.2846	2.76769	1.01821	0.438949	1.13089	2.18788	1.58486	1.38494	1.54896		2.21677	0.352531
	1.94016	5.19233	5.13006	4.0745	5.67935	1.87107	1.59527	1.15102	1.22058	1.29571	1.28991	3.22584	1.14862	0.640787	1.22708	2.37091	1.55122	1.40842	1.51049		2.2907	0.360057
	1.95001	5.28161	5.11173	4.18252	5.71493	2.1214	1.42131	1.07948	1.31584	2.13687	2.04968	4.03685	1.237	0.845243	1.28144	2.53099	1.6061	1.45504	1.59498		2.47121	0.358541
	2.00214	5.44433	5.14868	4.23162	5.75568	2.08839	1.57635	1.11646	1.32983	2.26866	2.52431	4.47276	1.41446	1.03509	1.26788	2.54519	1.64739	1.39903	1.6784		2.57614	0.363265
	1.9845	5.46296	5.19713	4.18877	5.63342	2.24409	1.56547	1.20316	1.10594	2.27029	3.20083	4.87203	1.3702	1.25103	1.36316	2.54534	1.66719	1.54593	1.65574		2.6488	0.365752
	2.01432	5.52017	5.24933	4.25567	5.58982	2.27242	1.60059	1.37564	1.36697	2.57942	3.47357	5.22529	1.46011	1.34581	1.38789	2.67673	1.73019	1.60529	1.65598		2.75712	0.366214
	2.02639	5.60134	5.2876	4.29641	5.71493	2.25785	1.57116	1.35381	1.1603	2.31747	3.3921	5.51265	1.22513	1.30341	1.47986	2.66691	1.86478	1.5741	1.79201		2.7578	0.38135
	2.017	5.41054	5.34339	4.28036	5.79909	2.19705	1.88025	1.5169	1.47783	2.40207	4.14301	5.79495	1.11706	1.17479	1.48203	2.67491	1.89341	1.63145	1.81383		2.84473	0.386038
	2.04261	5.59043	5.359	4.34669	5.91897	2.20833	2.11158	1.67422	1.53219	2.74537	4.56274	6.53226	1.08788	1.12393	1.49217	2.67733	1.91776	1.64051	1.82257		2.96771	0.411023
	2.07189	5.76433	5.44021	4.39529	5.94112	2.25757	2.36034	1.77183	1.75339	2.29469	4.95236	6.57944	1.02966	1.13209	1.55884	2.72551	1.97383	1.62072	1.89017		3.02701	0.41849
	2.07515	5.70405	5.31865	4.40003	5.64209	2.25564	2.8602	1.93128	2.16779	2.12711	5.15603	6.79584	0.871054	1.26141	1.58848	2.76809	1.95188	1.65459	1.85817		3.07303	0.413315
	2.04693	5.76992	5.50026	4.4675	6.02827	2.21246	3.15545	2.07254	2.39168	2.40045	5.08341	6.70538	0.948543	1.48349	1.68501	2.77942	2.03301	1.62843	1.99648		3.17835	0.411692
	2.08031	5.63473	5.48248	4.43347	5.95273	2.13873	3.49088	2.28776	2.61126	2.19056	5.11175	6.76621	0.982331	1.78524	1.75886	2.80283	2.09315	1.63246	1.99672		3.22276	0.403008
	2.12069	5.8737	5.44104	4.46199	5.92494	2.23006	3.6835	2.20834	2.87444	1.9758	5.37386	6.97091	1.09403	2.1728	1.76308	2.79513	2.18693	1.74112	2.00702		3.31049	0.408701
	2.12355	5.75089	5.52628	4.46571	6.0755	2.15551	3.95427	2.60757	3.1726	2.41509	5.38803	7.21695	1.32189	2.68394	1.81471	2.83877	2.18669	1.6945	2.00894		3.44218	0.404433
	2.14174	5.78708	5.38116	4.47402	6.13859	2.20833	3.9837	2.32747	3.26517	2.41184	6.44355	7.73903	1.42828	3.13616	1.82303	2.79452	2.14827	1.76695	2.00726		3.54769	0.434026
	2.16515	5.84616	5.49859	4.51721	5.87332	2.20888	4.01807	2.58362	3.6236	2.23449	6.58877	7.59126	1.62249	3.43861	1.9729	2.85327	2.17786	1.67237	2.04753		3.60706	0.425359
	2.15594	5.97402	5.46431	4.52023	6.01204	2.11563	4.11883	2.56392	3.67365	2.9097	7.12893	7.89812	1.81182	3.74419	1.94372	2.85689	2.19409	1.80049	2.02884		3.73239	0.441558
	2.14488	5.95819	5.43831	4.60274	5.83499	2.06033	4.22244	2.53512	3.95943	2.48993	7.19446	7.97025	1.97224	3.90393	1.97381	2.75707	2.27618	1.71563	2.09152		3.74218	0.444666
	2.16451	6.03084	5.3811	4.58556	5.82739	2.05208	4.39726	2.66213	4.05577	2.83811	7.5947	7.78582	2.20317	3.95096	2.04344	2.80253	2.18049	1.70557	2.10937		3.80899	0.443873
	2.22315	6.04574	5.54562	4.58297	5.89626	2.04355	4.53264	2.68608	3.99442	3.21558	7.86921	8.18821	2.22062	4.10979	2.0545	2.86731	2.28119	1.69987	2.16439		3.90637	0.459869
	2.21843	6.08219	5.54868	4.55128	6.17739	2.03337	4.478	2.69002	4.16287	3.48892	7.61064	7.86692	2.32073	4.24637	2.06008	2.79467	2.3146	1.70155	2.16954		3.92191	0.447532
	2.21546	6.14233	5.44029	4.58556	6.0237	2.02072	4.43621	2.77004	4.11928	3.40106	7.90994	8.20147	2.42252	4.15341	2.1712	2.85689	2.23848	1.6935	2.15324		3.94502	0.45934
	2.23953	6.29096	5.39869	4.60952	6.16517	1.98689	4.57542	2.7943	4.10528	3.50519	7.70628	8.05486	2.38831	4.27568	2.21736	2.8504	2.33608	1.86589	2.13382		3.97366	0.451122
	2.24298	6.1253	5.48359	4.66903	6.10525	1.93792	4.5115	2.82764	4.30818	3.86801	7.66023	8.23617	2.40213	4.22733	2.23559	2.9099	2.29814	1.72905	2.23845		4.00086	0.452707
	2.25713	6.30918	5.58472	4.68567	6.04543	1.94067	4.45315	2.64273	4.0633	3.75737	7.38927	7.68289	2.49247	4.23045	2.2895	2.76069	2.31985	1.69819	2.22419		3.93826	0.435712
	2.24414	6.24212	5.478	4.67163	6.22173	1.95773	4.55156	2.67729	4.19624	4.26825	8.27477	7.91605	2.46091	4.29481	2.3409	2.74227	2.32606	1.68545	2.23318		4.04122	0.464106
	2.21804	6.37531	5.5189	4.7092	6.21091	1.91399	4.43386	2.83037	4.05416	3.81594	7.44771	7.85523	2.51383	4.26742	2.40598	2.82533	2.3356	1.69383	2.26146		3.98353	0.441014
	2.25594	6.43625	5.38628	4.71058	6.21935	1.85429	4.49691	2.87129	4.25275	4.10881	7.97547	7.77335	2.55348	4.29028	2.44302	2.79407	2.4153	1.71362	2.28328		4.04391	0.450071
	2.27681	6.33353	5.55029	4.70698	6.31582	1.83421	4.43225	2.70305	4.32002	3.80618	7.46365	7.69809	2.54524	4.29985	2.54263	2.843	2.39979	1.76829	2.37029		4.01105	0.435678
	2.25785	6.50677	5.42151	4.71709	6.20238	1.7019	4.41173	2.69972	4.08483	4.25524	7.64075	7.83573	2.53086	4.2374	2.55129	2.84647	2.49047	1.76158	2.36034		4.02705	0.444242
	2.25655	6.33686	5.40528	4.6968	6.0997	1.8045	4.32976	2.80733	4.20862	4.05674	7.83556	7.54408	2.48507	4.19319	2.57317	2.87109	2.47019	1.71194	2.3444		4.00162	0.435953
	2.29175	6.33872	5.41961	4.72706	6.17268	1.7979	4.42323	2.75155	4.29634	4.11206	7.34322	7.60218	2.39892	4.31304	2.61192	2.84723	2.35684	1.74381	2.36166		3.99525	0.428801
	2.25988	6.35722	5.40498	4.7145	6.39985	1.60837	4.26682	2.8337	4.17148	3.95424	8.08173	7.51328	2.42014	4.17748	2.6762	2.91926	2.51696	1.76024	2.42686		4.02438	0.446369
	2.26561	6.40964	5.33429	4.73994	6.32799	1.71565	4.4168	2.84461	4.13865	4.1023	7.75232	7.44582	2.45435	4.22552	2.72874	2.88151	2.47305	1.83704	2.4712		4.02974	0.432284
	2.26493	6.34231	5.34248	4.73756	6.13495	1.71813	4.4435	2.86977	4.13058	3.8794	7.81608	7.20915	2.3777	4.12762	2.78037	2.90265	2.45134	1.81524	2.4839		3.99093	0.425033
	2.2968	6.43173	5.33454	4.77349	6.14391	1.90106	4.3666	2.64758	4.02617	4.14948	7.97547	7.39708	2.39236	4.09882	2.79849	2.93225	2.44251	1.87528	2.35123		4.01762	0.433796
	2.27222	6.42215	5.31445	4.74134	6.25176	1.58223	4.37068	2.67395	3.92876	4.50417	7.51678	7.3538	2.4052	4.08653	2.76316	2.99009	2.40624	1.75923	2.40037		3.98648	0.429311
	2.24722	6.56119	5.35016	4.77285	6.32226	1.64853	4.48121	2.64576	4.04393	3.90218	7.55043	7.58307	2.32883	4.12943	2.88853	2.95219	2.46518	1.70155	2.48295		4.00302	0.437891
	2.30138	6.70236	5.41627	4.84102	6.12661	1.49613	4.44882	2.7849	4.0364	4.51393	7.69034	7.59516	2.42545	4.11634	2.79507	2.94962	2.45635	1.71094	2.51926		4.04875	0.442607
	2.25747	6.38423	5.35798	4.81454	6.30407	1.79983	4.71835	2.73337	3.897	4.89302	7.80545	7.42438	2.44388	4.16388	2.85434	2.99674	2.36901	1.68109	2.47587		4.07234	0.437774
	2.26058	6.55227	5.33905	4.78027	6.15617	1.48898	4.71464	2.79187	4.07945	4.19504	7.95422	7.43607	2.40325	4.05067	2.82311	2.95506	2.53295	1.76158	2.48462		4.03999	0.441988
	2.24611	6.84779	5.45287	4.78893	6.18531	1.65293	4.7772	2.6882	3.92068	4.52207	7.95953	7.6361	2.38733	4.04805	2.85878	2.88846	2.58354	1.71496	2.6324		4.09428	0.451691
	2.28636	6.87293	5.44188	4.83832	6.27652	1.61194	4.78944	2.79551	3.68819	4.55135	8.15611	7.69965	2.35285	3.99246	2.9348	2.95204	2.44728	1.67807	2.57763		4.10228	0.461583
	2.27423	6.81452	5.38633	4.79067	6.28985	1.53052	4.96451	2.75489	3.88355	4.41306	8.38103	7.31169	2.29979	4.08331	2.94676	3.03313	2.50646	1.71094	2.56816		4.10228	0.458442
	2.26992	6.7951	5.33905	4.75578	6.21184	1.42378	5.05934	2.71397	3.9885	4.2829	8.11892	7.60724	2.26419	4.14374	3.01663	2.96261	2.47496	1.72972	2.57631		4.09129	0.458699
	2.24375	6.70103	5.43088	4.72427	6.18555	1.42323	5.18743	2.63697	3.85772	4.265	8.90702	7.56747	2.36401	4.0829	2.9511	2.98405	2.55538	1.78372	2.64115		4.13119	0.477157
	2.23824	6.78392	5.34868	4.78673	6.16186	1.46752	5.35792	2.74034	3.86579	4.73195	8.09236	7.38305	2.32716	4.03315	2.98107	2.94041	2.51123	1.66901	2.57463		4.105	0.455597
	2.21823	6.59592	5.40292	4.74962	5.96812	1.47137	5.5184	2.90524	3.65697	4.36587	7.86213	7.49534	2.3474	4.01431	2.94939	2.90446	2.57018	1.68411	2.60927		4.06786	0.445542
	2.23978	6.55587	5.41917	4.76265	6.19991	1.41746	5.44051	2.82491	3.82058	4.44397	8.35978	7.57722	2.29016	4.06286	2.88716	2.93255	2.65537	1.82363	2.67974		4.12596	0.460475
	2.2342	6.75465	5.29656	4.77399	6.07886	1.396	5.46499	2.6206	3.65697	4.43583	7.91526	7.28011	2.27871	4.06427	2.95246	2.90552	2.56946	1.82094	2.70766		4.06353	0.446507
	2.24439	6.81199	5.36426	4.74676	6.20149	1.40948	5.39848	2.75428	3.62791	4.46187	8.77597	7.16548	2.34838	4.01824	2.94061	2.91821	2.62721	1.67941	2.66835		4.11383	0.469766
	2.21253	6.8567	5.35018	4.76739	6.05606	1.40865	5.61806	2.80096	3.7011	4.58552	8.53865	7.75268	2.25651	4.01482	2.8761	2.92078	2.66348	1.84174	2.70359		4.15397	0.474565
	2.20367	6.90926	5.41224	4.68657	6.10511	1.34731	5.85828	2.60332	3.68011	4.65874	8.06225	7.21578	2.297	4.0551	2.9177	2.91473	2.67112	1.70859	2.70131		4.10569	0.459313
	2.21	6.74241	5.37729	4.75921	6.10544	1.18693	5.81427	2.65243	3.51919	4.56437	8.93536	7.46571	2.28345	3.9989	2.94631	2.97575	2.621	1.73039	2.78724		4.14082	0.486133
	2.22512	6.97685	5.34796	4.73116	5.99097	1.26671	5.82206	2.57847	3.3136	4.36913	8.28717	7.45284	2.29923	3.98531	2.91964	3.01275	2.76251	1.82396	2.7556		4.10111	0.467367
	2.20136	6.92256	5.31757	4.75472	6.15957	1.24113	5.85334	2.76429	3.44169	4.38865	8.56699	7.21266	2.26335	4.0125	2.99076	3.03238	2.75965	1.76426	2.77214		4.12735	0.470373
	2.22737	6.94838	5.40971	4.7208	6.07602	1.20454	5.91714	2.7364	3.64836	4.15599	8.91765	7.06683	2.18516	3.92256	2.96489	3.01335	2.72338	1.83	2.79899		4.12987	0.478425
	2.18186	6.8873	5.29419	4.68945	5.994	1.1597	5.91058	2.80551	3.48206	4.81167	9.0487	7.40683	2.26768	4.06165	2.8981	3.0434	2.80857	1.74045	2.80043		4.17327	0.488055
	2.18423	6.90899	5.29483	4.73035	6.03727	1.21142	5.79956	2.58271	3.19197	4.67175	8.75826	7.27465	2.17692	3.98239	2.99019	2.96865	2.8563	1.73207	2.85016		4.11593	0.479209
	2.18452	6.93294	5.27886	4.70754	6.01297	1.10386	5.84184	2.66274	3.28454	5.08338	8.07642	7.21967	2.15095	3.84229	3.02278	3.04854	2.9076	1.72771	2.97876		4.10884	0.461381
	2.17596	6.7452	5.35297	4.67703	5.95236	1.19436	5.92876	2.59211	3.50843	4.60016	8.44125	7.20018	2.14272	3.83584	3.09561	3.11861	2.72743	1.82933	2.94269		4.10847	0.463278
	2.16286	7.02195	5.3981	4.64092	5.96821	1.19326	5.9222	2.80763	3.52888	4.34147	7.89932	7.40371	2.22412	3.95338	3.01013	3.04718	2.82814	1.85079	2.89451		4.11036	0.455301
	2.18855	6.69584	5.33619	4.66735	5.96616	1.21747	5.84085	2.78369	3.30338	4.70429	8.29602	7.0099	2.13839	3.83252	3.08216	2.99915	2.93648	1.80418	2.97756		4.09369	0.452161
	2.14381	6.80747	5.50004	4.67753	6.06515	1.12862	5.69409	2.58574	3.18013	4.51393	8.49261	7.06449	2.15891	3.86243	3.13687	3.04265	2.91643	1.75186	2.96762		4.08897	0.465603
	2.16296	6.96168	5.35486	4.6406	5.96877	0.950086	5.85717	2.55331	3.19036	4.90441	8.75117	6.95064	2.16031	3.80603	3.20411	3.03706	2.89639	1.7807	3.01436		4.11289	0.476712
	2.15468	6.98696	5.46787	4.63919	5.91953	0.947885	5.64649	2.68911	3.3093	4.81493	7.99672	7.15885	1.92184	3.79485	3.19089	3.08962	2.94364	1.75689	2.97924		4.07413	0.459921
	2.14967	7.08542	5.45601	4.62627	5.89584	0.98062	5.60582	2.71033	3.29261	4.26825	8.96724	7.06332	2.00701	3.83927	3.19077	3.00701	2.90092	1.76024	3.03281		4.09681	0.482618
	2.12457	7.05455	5.32486	4.59497	5.93538	0.953662	5.55636	2.68608	3.25763	4.57413	8.48906	6.79467	2.04191	3.8433	3.13949	3.00806	2.8699	1.82396	3.03174		4.05812	0.463405
	2.12016	7.07132	5.39279	4.53496	5.98518	1.00565	5.54894	2.62939	3.39326	4.68639	8.47312	6.84068	2.02139	3.85397	3.13014	2.92697	2.84078	1.75923	3.0792		4.06808	0.46599
	2.1501	6.90447	5.38667	4.52696	6.00453	0.891767	5.41158	2.63939	3.37334	4.27639	8.7193	6.91438	2.06076	3.90876	3.1559	2.94131	2.90951	1.82967	3.10724		4.05853	0.468448
	2.10881	6.74507	5.33246	4.51007	5.8017	0.873612	5.3489	2.64303	3.40079	5.03457	8.63074	6.75217	2.04554	3.91531	3.21288	2.91035	2.91452	1.81222	3.12869		4.05902	0.460638
	2.13723	7.01597	5.26394	4.53739	5.9206	0.939357	5.26186	2.67213	3.39326	4.52207	8.63606	6.63949	1.89112	3.96678	3.09413	2.96623	2.92502	1.78472	3.11851		4.0361	0.462379
	2.10055	6.9702	5.41978	4.51644	5.80063	0.851055	5.26853	2.51208	3.32383	4.29917	8.36155	6.60713	1.91486	3.92417	3.22348	2.91504	2.87109	1.8518	3.15542		3.99404	0.45498
	2.0973	6.92948	5.43097	4.50422	5.85919	0.791361	5.19621	2.6691	3.39326	4.48627	8.80785	6.52135	1.85817	4.04342	3.26018	2.98783	2.92001	1.70792	3.19162		4.03451	0.467504
	2.07717	6.87293	5.42128	4.51084	5.97231	0.832349	5.09309	2.57119	3.48529	4.72707	8.16143	6.32951	1.91011	3.99216	3.21961	2.89284	2.96869	1.85784	3.26125		4.00826	0.4437
	2.07252	6.91139	5.4399	4.45376	5.68746	0.7567	5.25827	2.52815	3.24741	4.64084	8.06933	6.21761	1.85328	3.94452	3.22155	2.95944	3.01522	1.8243	3.18442		3.96242	0.441565
	2.06176	6.91032	5.43002	4.45185	5.68737	0.784759	5.10632	2.57725	3.40563	4.6327	8.97963	6.18447	1.83374	3.99145	3.20946	3.0135	2.95294	1.81491	3.19413		4.0117	0.465286
	2.06195	6.87533	5.4706	4.50363	5.77848	0.798513	5.11807	2.66334	3.35558	5.08013	8.49084	5.9669	1.83625	4.01029	3.28845	2.95249	2.96153	1.77969	3.18478		4.00931	0.450678
	2.04115	6.91977	5.31473	4.41211	5.65865	0.849129	5.05934	2.46328	3.27808	4.46675	8.74586	5.94896	1.77356	3.98259	3.26816	2.90326	2.91715	1.8129	3.19653		3.948	0.454767
	2.03784	6.72405	5.3727	4.42864	5.59006	0.81997	5.0675	2.55512	3.4982	4.53346	8.4625	6.13573	1.80693	3.99296	3.29232	2.90175	2.99518	1.85549	3.18095		3.9606	0.442563
	2.03861	7.01477	5.34189	4.39953	5.50207	0.74047	5.06095	2.49268	3.11501	4.79866	8.85743	6.23476	1.84993	4.01492	3.20399	2.89555	2.93314	1.84576	3.25969		3.97894	0.465096
	2.02611	6.78166	5.43136	4.42869	5.52562	0.91625	5.05613	2.46934	3.37173	4.56762	8.54219	5.88151	1.76309	3.93535	3.31363	2.88378	2.86632	1.85616	3.18634		3.93699	0.443416
	2.00565	6.9364	5.53955	4.41048	5.65039	0.89947	5.11263	2.52269	3.30553	4.66036	8.54928	5.88151	1.81335	4.0406	3.35398	2.98873	2.9255	1.87997	3.25418		3.9858	0.447459
	1.96402	6.91019	5.48418	4.39625	5.45264	0.78916	5.00098	2.51663	3.3432	4.48953	8.87337	5.87371	1.88917	3.93465	3.33164	2.8874	3.00115	1.93498	3.25094		3.96441	0.453934
	1.93936	6.88757	5.52158	4.35793	5.42634	0.750098	5.08036	2.45509	3.24579	4.50254	8.70867	5.4955	1.87548	3.90906	3.26611	2.99236	2.84961	1.93028	3.18406		3.91462	0.447924
	1.92917	6.99308	5.57386	4.36984	5.45992	0.734418	5.03807	2.51905	3.30176	4.91255	8.83795	5.68343	1.85412	3.96909	3.24593	2.97786	2.96654	1.84945	3.30667		3.97488	0.45841
	1.87515	6.9662	5.5034	4.32466	5.26221	0.824646	5.14527	2.72185	3.2135	4.67338	9.26654	5.38866	1.83443	3.90201	3.31306	2.9016	2.92836	1.91284	3.30511		3.9612	0.463188
	1.88851	6.86229	5.5152	4.29652	5.32861	0.715162	5.23021	2.59362	3.22211	4.58715	8.11184	5.76765	1.91779	3.86576	3.23408	2.93029	2.98062	1.91418	3.25633		3.90621	0.432331
	1.841	7.10751	5.52631	4.23529	5.24995	0.683802	5.14663	2.53057	3.51004	4.59365	9.29133	5.54502	1.8988	3.80764	3.26075	2.98919	2.84556	1.84778	3.25861		3.95629	0.472063
	1.80307	6.98989	5.61936	4.3033	5.37813	0.676375	5.36398	2.6209	3.47506	4.56437	8.68387	5.52123	1.90145	3.81852	3.28104	2.93301	2.86441	1.8793	3.33939		3.94825	0.453382
	1.80935	7.32824	5.60253	4.2739	5.32218	0.625209	5.44113	2.48601	3.39864	4.41956	8.72461	5.51928	1.90383	3.79394	3.26451	2.92697	2.96988	2.01983	3.33184		3.95587	0.4611
	1.79041	6.95716	5.52825	4.15803	5.26329	0.6761	5.50703	2.56149	3.291	4.59365	8.65908	5.4452	1.84546	3.76675	3.28582	2.99855	2.83148	1.89238	3.29049		3.91272	0.452409
	1.76133	7.3172	5.52942	4.18113	5.16532	0.584771	5.42234	2.48965	3.32544	4.80191	9.0735	5.29313	1.89517	3.72646	3.31796	2.9833	2.87586	1.87461	3.30859		3.94353	0.472725
	1.73758	7.02275	5.45064	4.06869	4.96142	0.523977	5.55686	2.59847	3.15968	4.19504	8.74586	5.26155	1.95688	3.63441	3.19009	3.09188	2.84413	1.88769	3.35593		3.85492	0.453125
	1.74595	7.00945	5.54161	4.07379	5.07384	0.61338	5.69409	2.59029	3.23126	4.61806	8.39874	5.32472	1.97126	3.56834	3.27397	3.02211	2.83076	1.84543	3.37822		3.88449	0.445916
	1.72801	7.24562	5.53599	4.12201	4.97904	0.530304	5.67567	2.69214	3.21565	4.52044	8.83264	5.20306	2.00756	3.67893	3.23374	3.02498	2.84055	1.9276	3.28198		3.90926	0.461635
	1.69812	7.13385	5.50279	4.06994	4.95036	0.519026	5.73897	2.42902	3.20005	4.56762	8.64845	4.97653	1.98145	3.53792	3.15351	3.0576	2.83339	1.94068	3.37666		3.85873	0.455387
	1.64563	7.08808	5.54484	4.073	4.91964	0.504446	5.86162	2.47267	3.23449	4.72382	8.90171	5.00967	1.93873	3.62202	3.12661	2.99991	2.83792	1.90144	3.38445		3.88372	0.466796
	1.62855	7.07478	5.54055	4.06679	4.89558	0.553686	5.71412	2.48359	3.26786	3.92658	8.34915	5.03189	2.04833	3.42633	3.11886	2.96246	2.91214	1.90714	3.36084		3.80364	0.443024
	1.59545	7.28607	5.59855	3.99511	5.00371	0.615306	5.91021	2.67941	3.42609	4.21619	9.35686	4.83421	2.01985	3.44687	3.12239	2.99387	2.81382	1.77768	3.2694		3.89269	0.481925
	1.57504	7.16033	5.60509	4.01803	4.82116	0.481614	5.84827	2.49874	3.50251	3.66951	9.15673	4.70398	1.87283	3.4092	3.23853	3.03374	2.91834	1.85951	3.31434		3.82566	0.473397
	1.52603	7.1755	5.51515	3.99391	4.9118	0.508847	5.85977	2.63303	3.3911	3.95912	8.83087	4.84981	1.99276	3.47729	3.23477	3.02875	2.90164	1.77164	3.31063		3.83539	0.462773
	1.50352	7.26198	5.50967	3.99769	4.87529	0.575143	6.03607	2.49814	3.26947	4.11043	9.01151	4.59949	1.9425	3.46903	3.16319	3.01682	2.894	1.84409	3.26736		3.83397	0.471826
	1.52131	7.11323	5.52795	4.01524	4.92654	0.327566	5.98093	2.50814	3.41748	3.9396	9.38519	4.62366	1.88931	3.43368	3.25414	2.99855	2.85868	1.83369	3.2501		3.83184	0.485924
	1.53465	7.14503	5.56624	3.98611	4.99564	0.412842	5.89105	2.39871	3.53319	4.18528	9.26122	4.76715	1.88763	3.42069	3.15396	3.11786	2.8341	1.84073	3.27467		3.85299	0.481748
	1.50243	7.04497	5.61093	3.96079	4.91194	0.410092	5.9996	2.49995	3.18013	3.95424	8.98318	4.92077	1.97671	3.46913	3.1494	3.02634	2.89901	1.87427	3.30703		3.82531	0.471735
	1.44985	7.19067	5.63136	3.91511	4.9423	0.521226	6.20645	2.62272	3.25602	4.21456	8.71044	4.65134	1.88679	3.39369	3.25562	2.97711	2.8341	1.8954	3.30248		3.83459	0.466755
	1.49083	6.92283	5.6574	3.89872	4.68524	0.513799	6.02099	2.45176	3.36635	4.33659	8.95484	4.66148	1.94362	3.36227	3.22553	3.01939	2.82981	1.79847	3.29385		3.8123	0.466559
	1.4183	6.97139	5.58194	3.96319	4.91838	0.419995	6.06834	2.47722	3.4939	4.55786	8.63429	4.64082	2.00058	3.37768	3.30793	3.02785	2.75583	1.93296	3.35257		3.8369	0.459637
	1.38816	6.9054	5.59318	3.96253	4.77043	0.331417	5.99552	2.46813	3.32114	4.56437	9.32498	4.43611	1.91709	3.43479	3.30486	2.98888	2.72672	1.92324	3.37534		3.82801	0.481938
	1.362	7.30097	5.59579	3.98908	4.79467	0.487941	5.97759	2.53542	3.0289	4.10393	8.48021	4.36242	1.87283	3.34062	3.28503	3.04386	2.75368	1.79143	3.36276		3.76153	0.46113
	1.36618	7.3349	5.51707	3.93694	4.9208	0.45383	5.97487	2.61999	3.25871	3.95749	9.1957	4.40882	1.86375	3.43428	3.253	2.98224	2.6389	1.77466	3.26436		3.79771	0.484712
	1.37628	7.35352	5.67004	3.93479	4.90956	0.402664	6.1717	2.40538	3.33782	3.99492	8.66794	4.30471	1.84337	3.2965	3.31603	2.9389	2.71097	1.89339	3.43611		3.78761	0.473174
	1.34793	7.43083	5.7056	3.91683	4.8842	0.35755	6.02655	2.66031	3.09187	3.71995	8.49084	4.13081	1.83876	3.30184	3.35466	2.90643	2.76204	1.8632	3.34275		3.74384	0.46771
	1.31028	7.09633	5.7831	3.96281	4.8931	0.398813	5.8118	2.62121	3.34751	3.88916	8.7069	3.91636	1.92854	3.30788	3.2236	2.92047	2.75154	1.85583	3.31278		3.73884	0.463344
	1.31893	7.15727	5.60751	3.85726	4.88107	0.300057	5.79844	2.67426	3.15107	4.41143	8.71575	3.89882	1.96638	3.27847	3.34839	2.85704	2.76681	1.87427	3.34574		3.74784	0.465173
	1.30368	6.97738	5.67316	3.88058	4.94799	0.367453	5.67988	2.60514	3.06496	4.00468	8.57053	4.17682	1.82396	3.2961	3.32982	2.83092	2.75893	1.81357	3.41202		3.71145	0.457992
	1.31876	7.2858	5.73827	3.89505	4.95367	0.298682	5.65787	2.58362	3.17744	3.94285	8.5723	3.82513	1.94418	3.37456	3.4333	2.8877	2.79139	1.95678	3.35149		3.73625	0.461718
	1.32219	7.24442	5.63189	3.83917	4.79747	0.377081	5.44175	2.66122	3.47829	4.08115	9.11777	3.73506	1.76365	3.36318	3.55855	2.80555	2.71622	1.84073	3.33987		3.74291	0.474735
	1.35355	7.19998	5.74058	3.78161	4.67246	0.317938	5.39526	2.59574	3.36096	4.36913	8.47844	3.61457	1.92142	3.30315	3.44379	2.83953	2.64009	1.80854	3.27527		3.69011	0.455035
	1.34131	7.11656	5.69433	3.8216	4.5792	0.345171	5.34741	2.67274	3.3163	4.45861	8.70513	3.67423	1.69761	3.34515	3.56437	2.82729	2.69283	1.79512	3.3316		3.7014	0.460404
	1.28902	7.31387	5.75263	3.81013	4.52964	0.344346	5.24121	2.6012	3.143	4.36425	9.62251	3.41572	1.83262	3.30748	3.56038	2.84813	2.65919	1.91519	3.29996		3.72897	0.493636
	1.20194	7.16073	5.71117	3.75465	4.48226	0.268422	5.23725	2.67244	3.09241	4.38052	8.09236	3.42157	1.81335	3.3097	3.7474	2.74	2.63341	1.8622	3.35185		3.62809	0.44409
	1.22222	7.32172	5.71885	3.6873	4.57477	0.362777	5.15627	2.51269	2.93203	4.00956	8.58824	3.48512	1.72637	3.28301	3.69258	2.72309	2.61838	1.92458	3.47758		3.63248	0.461056
	1.18359	7.33689	5.68234	3.75556	4.51551	0.251642	5.10051	2.69366	3.10479	4.2471	8.38103	3.37634	1.67122	3.30375	3.67047	2.67824	2.57805	1.90211	3.42868		3.62429	0.457129
	1.21555	7.16459	5.66119	3.73423	4.6512	0.288779	4.92495	2.7079	3.24633	4.00956	9.24528	3.34398	1.60546	3.24091	3.59878	2.71388	2.642	1.96784	3.35557		3.64831	0.477555
	1.19089	7.17896	5.65774	3.75429	4.55482	0.284102	4.98194	2.62969	3.05097	4.08766	9.45249	3.10847	1.65181	3.2261	3.57816	2.67491	2.59428	1.90077	3.41921		3.63038	0.487765
	1.16229	7.44932	5.72709	3.74386	4.36122	0.239263	5.07418	2.52178	2.98477	3.93634	9.33915	3.10457	1.61439	3.24987	3.55183	2.67159	2.63174	1.8679	3.42916		3.6137	0.49288
	1.1504	7.5241	5.75166	3.66885	4.2791	0.241464	5.11733	2.60575	3.17475	4.1267	8.86629	3.15526	1.6109	3.30385	3.56072	2.63686	2.68639	1.90043	3.43863		3.62102	0.478085
	1.11016	7.21062	5.6625	3.60175	4.18986	0.243389	5.14811	2.71033	2.99123	3.97702	8.82201	3.25079	1.64162	3.22177	3.61007	2.62281	2.61456	1.94672	3.43215		3.57934	0.467839
	1.09351	7.32904	5.69547	3.55972	4.03668	0.331142	5.21166	2.56967	3.14999	3.93634	9.07704	3.19308	1.52797	3.19881	3.67697	2.67491	2.55037	1.86823	3.42388		3.58445	0.480735
	1.07716	7.44001	5.7366	3.61825	4.16654	0.201576	5.13921	2.70821	3.07734	3.8794	9.56584	3.19698	1.60057	3.21281	3.59468	2.59971	2.59213	2.00205	3.40087		3.62158	0.500186
	1.0852	7.42418	5.65676	3.61578	4.06839	0.186171	5.2584	2.57392	3.15376	3.7769	9.32852	3.04804	1.5376	3.20495	3.66614	2.62266	2.51529	1.89741	3.4071		3.58038	0.494653
	1.04138	7.4275	5.63826	3.5351	3.87227	0.248341	5.15108	2.71215	2.9035	3.54749	9.6721	3.18451	1.53244	3.1973	3.7229	2.61587	2.52746	1.87025	3.41753		3.56934	0.504269
	1.04644	7.40342	5.73017	3.51567	4.12766	0.215881	5.06799	2.66546	2.7781	3.72321	9.74825	2.80044	1.50982	3.14472	3.78592	2.62704	2.51243	1.93699	3.37834		3.5641	0.509993
	1.02232	7.50494	5.67048	3.58561	3.78368	0.240914	5.10855	2.54361	3.09025	3.69717	9.17976	3.05856	1.47715	3.21965	3.82251	2.63414	2.57089	2.06041	3.43095		3.56324	0.488616
	1.03553	7.41366	5.75658	3.57457	3.81968	0.234036	5.10818	2.49692	2.95517	3.51495	8.73878	3.09249	1.508	3.13284	3.84792	2.65181	2.61241	2.03224	3.46715		3.52594	0.473357
	1.03467	7.3192	5.63211	3.49368	3.78042	0.186447	5.19596	2.53633	3.13439	3.38967	8.86098	2.99033	1.43777	3.13425	3.93819	2.60333	2.49429	1.96617	3.37079		3.49995	0.477513
	1.04292	7.45478	5.60011	3.43653	3.61563	0.186447	5.31069	2.66092	3.03913	3.64185	8.8291	3.06129	1.50786	3.06818	3.92565	2.55047	2.37688	1.98126	3.41154		3.51059	0.479716
	1.01596	7.46622	5.63069	3.52021	3.53119	0.207903	5.36806	2.55694	3.00038	4.18039	8.96369	3.07572	1.47198	3.0718	3.93773	2.64018	2.4227	1.91653	3.39644		3.54604	0.487473
	1.02269	7.61857	5.69469	3.51087	3.50899	0.232111	5.34	2.61727	3.09079	3.4336	8.62897	2.63317	1.55394	3.00855	3.88154	2.60484	2.385	1.93833	3.36024		3.47706	0.479575
	1.02892	7.62602	5.66049	3.42649	3.46913	0.137481	5.35508	2.59362	2.7329	3.52796	8.80962	2.59925	1.36559	2.96967	3.88633	2.56663	2.37808	1.97455	3.41609		3.44863	0.490752
	1.04554	7.5402	5.62393	3.45845	3.55254	0.188372	5.4258	2.61848	2.99069	3.39455	8.70513	2.62693	1.38053	2.98337	3.88325	2.55923	2.41053	1.95879	3.47027		3.46403	0.48296
	1.03163	7.73339	5.70416	3.38129	3.52335	0.177369	5.49467	2.54906	2.96378	3.51983	9.14434	2.69868	1.38151	2.93281	3.88941	2.53401	2.23036	1.92022	3.37834		3.48359	0.506134
	1.05767	7.47567	5.69976	3.48278	3.52858	0.194699	5.61311	2.70275	2.78241	3.51007	8.94421	2.74001	1.38807	2.93966	3.77076	2.47436	2.24826	1.8575	3.3648		3.46185	0.494187
	1.09726	7.76559	5.68042	3.48899	3.50899	0.158938	5.55822	2.63273	3.14999	3.49868	8.75117	2.69166	1.43023	2.8329	3.80165	2.53099	2.17739	1.89909	3.30775		3.47172	0.493578
	1.11097	7.68842	5.66815	3.58141	3.78485	0.141057	5.42555	2.37537	2.85614	3.05776	8.50677	2.59106	1.43247	2.79412	3.81305	2.50472	2.23848	1.9333	3.25981		3.4086	0.485475
	1.14443	7.47447	5.75477	3.66327	3.85013	0.163339	5.74281	2.58786	2.56767	3.32296	9.06641	2.45343	1.42591	2.72564	3.78216	2.43208	2.13419	1.88064	3.38901		3.45059	0.504743
	1.15133	7.52077	5.76243	3.68236	3.73383	0.098694	5.79919	2.61909	2.86368	2.99756	8.8964	2.47331	1.39924	2.74407	3.82182	2.40595	1.9631	1.8622	3.38721		3.43064	0.503218
	1.14234	7.82786	5.79474	3.64845	3.66221	0.0940176	5.88647	2.49844	2.87659	3.06752	8.43416	2.56494	1.46151	2.64849	3.76336	2.48206	2.03039	1.89205	3.35102		3.42772	0.496633
	1.1853	7.58091	5.85585	3.64346	3.78797	0.066784	5.86113	2.49601	2.74474	3.4336	8.92119	2.50138	1.42144	2.63378	3.79732	2.40217	2.03755	1.85415	3.37163		3.45244	0.507781
	1.20981	7.603	5.89742	3.62353	3.65806	0.157012	5.84641	2.53966	3.08326	3.54423	9.0186	2.34542	1.45844	2.71617	3.79208	2.3537	1.9199	1.85515	3.35257		3.47234	0.509631
	1.19135	7.72182	5.8603	3.5329	3.78032	0.098694	6.13498	2.60726	2.83461	3.05939	8.12778	2.05026	1.41306	2.67195	3.80416	2.29721	2.0113	1.89339	3.31362		3.3897	0.493968
	1.13897	7.60699	5.84599	3.57325	3.93345	0.0414761	6.11582	2.59999	2.97616	3.22371	8.95307	2.2265	1.36014	2.63046	3.73384	2.3253	1.94949	1.90043	3.24447		3.44103	0.516377
	1.09921	7.61231	5.80509	3.54226	4.03533	0.143808	6.18901	2.42932	2.78402	2.84137	8.49438	2.00269	1.40817	2.61485	3.78273	2.27245	1.97479	1.84845	3.23979		3.37474	0.50616
	1.1013	7.27595	5.78728	3.58184	3.82294	0.0406509	6.21139	2.50602	2.77326	3.3132	8.86983	2.05533	1.28126	2.62472	3.81236	2.2726	1.93446	1.93732	3.28426		3.394	0.510604
	1.0932	7.60007	5.8606	3.54582	3.86584	0.0799882	6.33367	2.58301	2.8852	2.62335	8.36509	1.99606	1.37452	2.64516	3.84382	2.26339	1.8674	1.91049	3.19521		3.36484	0.506651
	1.03436	7.56827	5.76351	3.49203	3.62104	0.073111	6.31265	2.44418	2.75442	2.82998	8.34915	1.92003	1.30094	2.60387	3.93101	2.26339	1.88077	1.82598	3.2042		3.32489	0.506785
	1.05989	7.7958	5.89071	3.5003	3.78018	0.0216699	6.43097	2.39325	2.84376	3.05939	8.31728	2.02842	1.34102	2.67095	3.97158	2.10678	1.86884	1.89674	3.25466		3.38064	0.514825
	1.00779	7.87683	5.93165	3.51699	3.73579	0.053855	6.43938	2.48753	2.84053	2.74537	9.13902	2.06936	1.33599	2.70902	3.89351	2.09711	1.8643	1.92223	3.21571		3.41484	0.541458
	0.978107	7.54353	5.82256	3.51778	3.75668	0.0456024	6.37966	2.39628	2.75227	2.72422	8.38989	1.98397	1.32007	2.68072	3.92052	2.16568	1.89031	1.91217	3.1408		3.33268	0.510344
	1.01629	7.8554	5.98288	3.48722	3.61386	0.0191941	6.45174	2.38173	2.65593	2.45739	8.11184	1.97501	1.15755	2.62008	3.93397	2.16447	1.85905	1.84107	3.12234		3.30037	0.518244
	0.955668	7.71902	5.96574	3.49237	3.49911	0.0522045	6.25973	2.23623	2.50847	2.41672	8.11361	1.78785	1.12949	2.67175	3.83721	2.24179	1.82898	2.10066	3.11863		3.25975	0.511931
	0.992044	7.52929	5.97392	3.45619	3.47374	-0.0135411	6.35926	2.50117	2.75765	2.71283	8.38635	1.66113	1.13256	2.69854	3.93032	2.19467	1.77863	1.89205	3.18335		3.29475	0.51747
	1.00677	7.69228	5.83283	3.48763	3.49351	0.0288221	6.45867	2.39659	2.61934	2.75188	7.83379	1.81436	1.13857	2.678	3.97705	2.20343	1.7352	1.97858	3.10544		3.27541	0.504366
	1.02248	7.73459	5.82312	3.50409	3.52093	0.0379	6.31228	2.35597	2.58758	2.6868	7.73816	1.71143	1.15811	2.73702	4.12749	2.14106	1.79916	1.88534	3.04372		3.25933	0.502161
	0.958171	7.77211	5.95038	3.50123	3.46544	0.00764052	6.4892	2.31353	2.66885	2.49156	7.96662	1.60615	1.1859	2.68777	4.12943	2.15933	1.78197	1.92525	3.01256		3.26701	0.516817
	0.952528	7.81549	5.89069	3.48727	3.51468	-0.00941482	6.372	2.44509	2.73505	2.48993	7.66023	1.81202	1.15337	2.66339	4.11757	2.13623	1.86884	1.92458	3.0267		3.26612	0.504493
	0.917693	7.53621	5.90059	3.48473	3.58807	0.0516543	6.49514	2.43751	2.36531	2.83649	8.44656	1.82528	1.06848	2.58342	4.16373	2.12022	1.80393	1.96449	3.00129		3.29425	0.522862
	0.935007	7.75348	5.96474	3.4891	3.42931	-0.0427002	6.47264	2.37567	2.62849	2.47692	7.79837	1.61902	1.07657	2.5246	4.18949	2.10723	1.71468	1.92022	3.06841		3.23691	0.515879
	0.937569	7.69747	5.75842	3.55852	3.40487	0.0472529	6.48117	2.15044	2.59835	2.50458	7.36802	1.73131	1.09389	2.56701	4.15986	2.18682	1.77553	1.95175	2.97589		3.20783	0.497552
	0.904911	7.67924	5.9836	3.49085	3.35708	0.0681595	6.45347	2.46449	2.56067	2.43461	7.10059	1.55663	1.06303	2.53901	4.18083	2.13411	1.68891	1.99803	3.01184		3.19316	0.495292
	0.935866	7.70119	5.7752	3.47965	3.42418	0.0390003	6.37694	2.51632	2.68823	2.55989	7.63012	1.62838	1.06652	2.45833	4.20875	2.16115	1.77529	1.92257	3.01184		3.22944	0.502468
	0.880651	7.84676	5.97854	3.47036	3.31563	-0.0336224	6.32885	2.36718	2.34325	2.23449	7.33082	1.73014	1.07071	2.42097	4.31144	2.16568	1.7803	1.92793	2.97912		3.18154	0.506479
	0.883436	7.74191	5.79777	3.48346	3.21011	0.0114917	6.2606	2.28807	2.39168	2.241	7.71336	1.52739	1.01012	2.39569	4.26813	2.16099	1.74355	1.92592	2.96462		3.15891	0.511167
	0.915146	7.50121	5.87366	3.45775	3.10347	0.0445021	6.15885	2.43114	2.56713	2.27191	7.65669	1.51647	1.00676	2.38904	4.29993	2.17293	1.78006	1.94303	2.91416		3.1581	0.500245
	0.865396	7.78302	5.8615	3.45854	3.16534	0.0139675	6.0383	2.46752	2.46811	2.22798	7.43177	1.36987	1.01682	2.40092	4.33081	2.02508	1.71277	1.97791	2.92807		3.13388	0.503924
	0.861708	7.96238	5.80773	3.4551	3.01208	-0.0473767	6.13869	2.36991	2.44281	2.64613	7.54157	1.56326	0.883061	2.35973	4.31109	2.09787	1.70895	1.98998	2.87006		3.15657	0.51188
	0.860405	7.76546	5.83033	3.42928	3.06411	-0.0330722	5.86817	2.49207	2.33087	2.32561	7.28832	1.52037	0.961109	2.4253	4.4735	2.00726	1.67244	1.96281	2.77298		3.10617	0.498453
	0.848201	7.77531	5.84146	3.4541	3.22344	0.0456024	5.93729	2.2814	2.18502	1.99207	7.56106	1.35739	0.948124	2.32347	4.47852	2.09077	1.66552	2.00608	2.75956		3.09339	0.510587
	0.791001	7.77437	6.04599	3.37567	3.0795	-0.0779113	5.83294	2.27837	2.23668	1.9937	7.84619	1.30046	0.922015	2.32075	4.51852	2.00544	1.71396	1.97925	2.75452		3.08902	0.52362
	0.810078	7.69481	5.80851	3.38995	3.15527	-0.0512279	5.81254	2.30959	2.21838	2.03925	7.90994	1.42757	0.930113	2.41341	4.48034	2.01194	1.6722	1.90647	2.71989		3.08732	0.516965
	0.804983	8.00855	5.78511	3.36458	3.10776	-0.0245446	5.64439	2.27503	2.23668	1.73663	8.00735	1.33673	0.920479	2.48875	4.52137	2.04788	1.70991	1.89003	2.68501		3.0814	0.527508
	0.820134	7.93949	5.79702	3.24049	3.03721	-0.0575549	5.74046	2.19349	2.18502	1.6748	7.77889	1.37221	0.89451	2.33314	4.62075	1.94791	1.66457	1.92626	2.70143		3.04264	0.524411
	0.866196	7.94043	5.86692	3.35699	2.92931	-0.148333	5.77087	2.39022	2.13496	1.83913	7.85858	1.30319	0.827073	2.42701	4.48627	1.88221	1.57341	1.90982	2.64402		3.04517	0.528915
	0.81104	7.77916	5.82852	3.24613	3.0083	0.0183689	5.7276	2.2329	1.91969	1.58694	7.95599	1.25835	0.899955	2.31058	4.542	1.89762	1.56911	1.84677	2.5201		2.99785	0.528311
	0.783448	7.93949	5.85278	3.28925	2.8485	0.0651335	5.80191	2.29868	2.08384	1.80496	7.69211	1.29929	0.87594	2.41099	4.53003	1.83268	1.5882	1.85281	2.56624		3.02191	0.523536
	0.821067	8.01879	5.78758	3.2464	2.97594	-0.0493023	5.70361	2.19834	2.10644	1.25666	8.45364	1.1215	0.736599	2.31964	4.57744	1.85095	1.64142	1.80015	2.59297		3.00841	0.554016
	0.798214	8.13096	5.92183	3.28131	2.99058	-0.0248196	5.67691	2.37416	2.03271	1.53976	8.33322	1.34569	0.742184	2.35701	4.46575	1.86288	1.53928	1.97455	2.54659		3.04678	0.548916
	0.813825	8.05325	5.88234	3.32366	3.20871	-0.061131	5.60433	2.29443	2.07092	1.6927	7.93297	1.38001	0.844945	2.31461	4.36648	1.83343	1.59489	1.85583	2.53077		3.02826	0.53197
	0.749161	7.90543	6.03781	3.2209	3.39951	-0.0363733	5.7114	2.38537	2.15003	1.2046	8.18091	1.23457	0.811017	2.27885	4.2565	1.86258	1.76455	1.81155	2.47024		3.02098	0.542937
	0.684882	7.93351	5.89475	3.22326	3.29767	-0.0688334	5.76049	2.38052	1.96113	1.39008	7.92765	1.28097	0.842571	2.25317	4.37332	1.90079	1.79343	1.9219	2.43884		3.01	0.534715
	0.678454	7.86991	6.00345	3.17359	3.2552	-0.0850635	5.55142	2.33566	2.16457	1.26317	7.4973	1.16984	0.81367	2.13795	4.22094	1.84657	1.62114	1.90311	2.4066		2.93829	0.523451
	72hrs
	CS	7	4	6	10	5	6.4	1.02956	8	10	9	5	9	8.2	0.860233
	STIMKO	15	15	15	15	15	15	0	0	0	0	0	0	0	0
	STIMKO;Nachbac	15	15	15	15	15	15	0	0	0	0	0	0	0	0
	STIMKO;THD'>Nahbac	14	13	15	14	12	13.6	0.509902	1	2	0	1	2	1.2	0.374166
	THD'>Nachbac	10	9	10	7	11	9.4	0.678233	5	6	5	8	4	5.6	0.678233
	Nachbac/+	12	10	9	11	9	10.2	0.583095	3	5	6	4	6	4.8	0.583095
	THD'/+	11	8	12	10	7	9.6	0.927362	4	7	3	5	8	5.4	0.927362
	86hrs
	CS	0	0	0	0	0	0	0	15	15	15	15	15	15	0
	STIMKO	8	10	11	9	10	9.6	0.509902	0	0	0	0	0	0	0
	STIMKO;Nachbac	7	8	9	11	10	9	0.707107	0	0	0	0	0	0	0
	STIMKO;THD'>Nahbac	9	12	10	10	11	10.4	0.509902	5	2	3	2	2	2.8	0.583095
	THD'>Nachbac	0	0	0	0	0	0	0	15	15	15	15	15	15	0
	Nachbac/+	0	0	0	0	0	0	0	15	15	15	15	15	15	0
	THD'/+	0	0	0	0	0	0	0	15	15	15	15	15	15	0
	96hrs
	CS	0	0	0	0	0	0	0	15	15	15	15	15	15	0
	STIMKO	3	7	4	5	7	5.2	0.8	0	0	0	0	0	0	0
	STIMKO;Nachbac	6	4	8	3	5	5.2	0.860233	0	0	0	0	0	0	0
	STIMKO;THD'>Nahbac	8	9	5	7	10	7.8	0.860233	4	5	6	4	3	4.4	0.509902
	THD'>Nachbac	0	0	0	0	0	0	0	15	15	15	15	15	15	0
	Nachbac/+	0	0	0	0	0	0	0	15	15	15	15	15	15	0
	THD'/+	0	0	0	0	0	0	0	15	15	15	15	15	15	0
Figure 3J		CS	STIMKO	Nachbac_Rescue
	1	4.939	3.072	2.992
	2	6.476	2.919	3.376
	3	6.225	2.244	5.34
	4	5.577	2.227	3.114
	5	6.626	2.546	3.265
	6	6.711	3.168	3.403
	7	5.16	3.183	4.053
	8	5.423	2.783	3.016
	9	5.935	2.67	4.302
	10	5.3	3.115	3.432
	11	5.8372	2.7927	3.6293
	Mean	0.193571	0.109001	0.22121
	STDEV	0.184562	0.103928	0.210915
Figure 3K	Adult at 320-326h						mean	STDerror
	CS	15	14	15	15	15	14.8	0.2
	STIMko	0	0	0	0	0	0	0
	STIMKO;Nachbac	0	0	0	0	0	0	0
	Nachbac_Rescue	2	4	0	3	3	2.4	0.678233
[truncated: 1 more columns]

## Sheet: Figure_4
Figure 4C	Control; THD'>GRABDA
																		Mean		STD error
	0.00602305	0.144106	0.0804845	0.000151819	-0.0844963	0.0490089	-0.0537871	0.103682	0.0855193	0.107907	0.0286025	0.0180187	0.00561115	-0.0195513	0.0664983	0.072404		0.0381364		0.0154614
	-0.00504874	-0.00224794	-0.0578955	-0.00258445	-0.055144	0.0323597	-0.0155482	0.0637346	0.00323946	0.0252423	0.0639727	-0.0241023	-0.0126456	0.0146504	0.0105362	-0.0316137		0.000431569		0.00879964
	0.0284686	-0.0129568	-0.0630116	-0.0498072	0.0732722	0.00587749	0.00856644	-0.000242568	0.0896153	0.0658231	-0.0192659	0.00817167	-0.145473	-0.0730906	-0.0059924	-0.00401394		-0.00587868		0.0146787
	-0.00374025	-0.00883799	0.0154362	0.0337815	0.0836412	-0.0219456	0.0335997	0.00642804	-0.0201151	0.0389696	-0.00918836	0.00124573	0.0257308	-0.064432	-0.0529163	-0.0853775		-0.00173252		0.0106034
	-0.00655853	-0.0241232	0.00666563	-0.0170602	-0.0907177	0.0351532	-0.0744568	0.00779248	-0.0122105	-0.0464004	-0.0148693	0.0248976	-0.00482127	-0.0430739	-0.0428877	-0.0100763		-0.0195467		0.00838645
	0.0209196	-0.0738232	-0.0354818	-0.00505593	0.0148867	-0.0480926	0.015686	0.0765452	-0.0325469	0.00780755	0.0122511	0.00091592	-0.0219603	0.0108984	-0.00834479	0.00204845		-0.00395915		0.00854083
	-0.024978	-0.0273267	0.0461332	-0.0113229	0.0394533	0.0655463	0.0422121	0.0160549	-0.0027968	-0.0181441	0.0146717	0.0173591	0.0378399	0.0895478	-0.0292068	0.000134011		0.0159486		0.00880513
	-0.000921978	-0.0448087	-0.0371872	-0.00982234	0.0495032	0.0147049	0.0432456	-0.00509392	-0.0269418	-0.00211221	-0.0171911	0.0297976	0.0246131	0.105133	0.0268791	-0.0963855		0.00333826		0.0114488
	0.0607781	0.125617	0.0541728	-0.0372733	-0.0533892	-0.0106599	0.0778099	0.0145389	0.0309775	-0.0270619	-0.0189695	0.0223533	-0.082133	0.0891149	0.0189553	-0.0644783		0.0125221		0.0147584
	0.0360175	0.031343	0.0144617	0.0780915	0.0118558	0.0407402	0.00362868	-0.0163885	0.0355765	-0.0029138	0.00647137	0.00195246	0.205876	0.00108522	-0.00141143	-0.107394		0.0211871		0.0156429
	-0.000519368	-0.0423374	0.0495439	0.0674112	-0.0824225	0.0120232	-0.0290983	-0.0190416	-0.0882385	-0.0387853	-0.0230203	0.0300802	0.000394942	0.111194	0.0290458	0.0518238		0.0017534		0.0134642
	-0.0189388	0.0997148	-0.060819	0.0170108	-0.0784344	-0.0754687	-0.00911763	-0.0367793	-0.0382957	-0.054216	-0.0181791	-0.00808309	-0.0323927	-0.0303746	0.00459335	0.0301269		-0.0193533		0.0110459
	-0.0144094	0.0529437	-0.0103882	0.00562436	0.0150462	0.0128053	-0.104772	-0.0104759	-0.0502964	0.0110139	-0.0461394	0.0231072	-0.0646214	-0.107148	-0.00370192	0.0227882		-0.016789		0.0114784
	0.00229891	0.000406386	0.0244504	0.00288809	-0.0345655	-0.0121125	-0.0710119	0.0182532	0.0640331	0.0241401	-0.0182285	-0.0111927	0.0288978	-0.0378787	0.021741	0.06347		0.00409932		0.00889092
	0.0192085	-0.126635	0.0193342	0.0146276	-0.0527511	-0.0202695	0.00845161	-0.0340504	0.0553381	-0.0393865	-0.0245023	-0.020333	-0.123676	-0.0707816	0.00768859	-0.0443767		-0.0270071		0.0125348
	-0.0110879	0.00342683	-0.0189152	-0.0363907	0.0480675	-0.0578139	0.036815	-0.0213156	-0.0289539	0.0114147	-0.0189695	0.0153332	-0.00519386	0.0576551	-0.01534	0.0113016		-0.00187291		0.00777308
	-0.0236695	0.0526692	-0.0510739	-0.000907383	-0.0160608	0.0109058	0.0534656	0.00233471	-0.0063898	-0.0164407	-0.0331473	0.0138726	-0.00184058	-0.05332	-0.0469735	0.0432089		-0.00458542		0.00850744
	-0.0660442	0.0684121	-0.015748	-0.0384208	0.0959245	-0.06977	0.0220017	-0.025788	-0.00718027	0.0458834	-0.0535988	-0.017459	-0.0506494	-0.0515883	0.0136934	-0.0624043		-0.013296		0.0125498
	-0.0459137	-0.0534124	0.0831644	0.0128622	0.0453556	0.00498357	0.0391117	0.0103698	-0.00150331	-0.0921916	0.0307267	-0.0257042	-0.00593903	0.030669	0.0444601	0.0270957		0.00650841		0.0109691
	-0.0239714	-0.0319032	-0.129278	-0.0433637	0.0175986	0.00509531	-0.0622847	0.0404633	-0.0370741	-0.0337753	0.010374	-0.00497348	0.0279663	0.0944544	-0.0034543	-0.0241155		-0.0123901		0.0123367
	-0.00867223	-0.138168	-0.0247622	-0.0213853	-0.00664893	-0.0411648	0.0365854	-0.040721	0.0945737	0.0425768	0.0317147	-0.024385	-0.0569834	0.0266283	-0.0111305	0.0770306		-0.00405698		0.0140058
	-0.0304132	0.0864432	0.073663	0.0939795	0.111239	-0.0403826	-0.0481604	-0.040721	0.0449902	0.0244407	0.0373956	0.0328129	0.133036	-0.0768427	0.0227315	0.0385823		0.0289246		0.0155399
	-0.0169257	-0.0673247	0.0444278	-0.0461883	-0.00856321	0.0280019	0.0225759	-0.021922	-0.0708484	-0.00942678	0.0747913	-0.0217936	0.0493901	0.0631389	-0.0131734	0.00587732		0.000752317		0.0109118
	0.0455795	-0.0504835	0.0415042	0.0161281	-0.0219632	-0.0160234	0.00236553	-0.026546	-0.0359243	-0.0411901	-0.00978116	-0.00850713	0.0566555	-0.072802	-0.0410306	0.0379441		-0.00775464		0.00954911
	0.0825191	0.039306	-0.0488813	-0.0229741	-0.020687	0.0964981	0.0221166	-0.0611119	-0.0445475	0.0168255	0.0140789	-0.0733848	0.0123177	0.00671335	0.00874098	0.0463996		0.00462058		0.0121056
	-0.0322249	-0.0695214	-0.00429758	0.0723541	-0.000267999	-0.0570318	-0.0560838	-0.0113097	-0.1103	0.0208335	0.0143753	-0.0118523	0.160235	0.0300917	-0.0111924	0.130954		0.00404761		0.0175821
	0.00813676	-0.108146	-0.0637425	0.0482573	0.0638603	-0.0855253	-0.00831381	-0.0474674	0.0935677	-0.0219517	-0.0177839	0.0257456	-0.110822	-0.0043986	0.00335525	0.0562908		-0.0105586		0.0152454
	0.04256	-0.0453579	-0.0800655	0.0457858	0.0147272	-0.0317787	0.0158008	-0.034202	-0.0444757	-0.000308615	0.102011	-0.0419118	0.0590773	0.101526	0.0583887	0.0420921		0.0127417		0.0137755
	-0.0430954	0.0179799	-0.0101446	-0.010705	-0.00760607	0.0204036	-0.0153185	-0.0246509	0.0714347	-0.00141081	0.0143753	-0.0468589	0.0307607	0.00541455	0.0122077	0.179772		0.0120349		0.0132833
	0.044573	0.0727139	-0.0432779	0.0124209	-0.0050537	0.0667754	0.0527766	-0.0414033	-0.0196121	0.0294507	0.0946006	-0.0524185	0.0283389	0.0637162	-0.0477782	-0.0100763		0.0153591		0.0120255
	0.0868471	0.0199935	0.00910189	-0.00841007	0.0246176	-0.0413882	0.0025952	-0.0462546	-0.0865857	-0.0370819	-0.000444598	-0.0199561	0.0324374	0.00122953	0.0065124	0.0791046		0.00139487		0.0110216
	0.0789962	0.0968774	0.0176288	0.0166577	0.0175986	0.0125818	0.0347481	0.0286381	-0.0566919	-0.0473022	0.0311713	-0.0300859	-0.0763579	0.0566449	0.00546002	0.0138541		0.0125262		0.0116883
	-0.031621	0.077748	-0.0328019	-0.0125586	0.00547484	0.0227501	0.00339902	-0.0726338	-0.056117	-0.0339757	0.0588846	0.00741782	0.127633	-0.00670757	0.0326363	0.0368274		0.00789723		0.0128611
	-0.0216564	0.0608152	-0.0398671	-0.0356845	-0.0639178	0.021968	-0.166093	-0.0389776	-0.0536019	-0.0107294	0.0663933	-0.0251859	0.0376536	0.0256181	0.0116505	-0.015341		-0.0154347		0.0140488
	0.0136727	-0.0297065	0.00569112	-0.00585033	0.0242986	-0.0475339	-0.0742272	0.0180258	-0.0165939	0.0123165	0.0541422	0.000114961	0.105278	0.0907023	-0.00339239	-0.00784281		0.00869345		0.0114297
	0.073259	0.021641	-0.044496	0.0279559	0.0220653	0.00308401	-0.0644665	-0.0375373	-0.0741539	-0.0316711	0.142173	0.0237668	0.0335551	0.0860844	-0.00754002	-0.0429408		0.00817365		0.0146211
	-0.00152589	0.0926671	0.0251813	0.01807	-0.0698201	-0.0761392	0.0138487	-0.0348842	-0.052021	-0.0032144	0.155165	0.0064284	0.140487	-0.0733792	-0.0398544	0.052781		0.00961189		0.0178515
	0.0625898	-0.0206452	-0.0235441	0.0463154	-0.0289822	-0.00496123	0.0455422	-0.0521672	0.00862897	-0.00251301	0.0879316	0.0139668	-0.0724457	0.0230205	-0.043383	0.0296483		0.00431263		0.0109835
	0.0100492	-0.0372118	0.0831644	-0.0476888	-0.0972581	0.00286053	0.0255615	-0.013129	-0.0471345	-0.0485046	0.092427	0.00878416	0.0287115	0.120719	0.0981936	-0.0687857		0.0069224		0.0162234
	0.0702394	-0.00188183	0.0541728	0.0244252	0.0102605	-0.0501039	0.00925543	-0.0609603	0.0189768	-0.0786647	0.0691597	-0.048508	-0.0910751	-0.0430739	0.0550459	-0.0257109		-0.00552767		0.0132165
	-0.0452091	-0.0340999	0.0164107	0.0393423	0.0203105	0.00073748	0.0167195	-0.0895378	-0.0300318	-0.0708491	0.113027	0.0296562	0.0441739	0.0732407	0.0420458	0.0454424		0.0107112		0.0133264
	0.0038087	-0.129106	0.00569112	0.0340463	0.00132723	-0.0457461	0.0921639	-0.0738467	0.0225698	-0.0834743	0.0818555	0.00360149	0.0294567	0.19807	-0.00704478	0.0384228		0.0107372		0.0191363
	-0.0349426	-0.135239	-0.0252495	-0.0760225	0.0290843	0.0166045	0.00512149	-0.0278346	-0.0142226	-0.0526128	0.0430766	0.00317745	0.065225	0.113071	0.0739888	0.00763222		-0.000571407		0.015173
	-0.0210525	-0.102838	0.0183597	0.00836064	-0.00664893	-0.0383713	-0.0683708	-0.0109307	0.0286061	0.0123165	0.104579	0.0413408	0.0549789	0.0686228	-0.0289591	-0.0759649		-0.0009982		0.0137957
	-0.0137049	-0.0686061	0.063187	0.00403556	-0.0629606	0.00330748	-0.0212898	-0.0395082	-0.00157517	-0.00882558	0.0272687	-0.00539752	-0.0115278	0.111339	0.0605554	0.0960154		0.00826955		0.0129207
	0.0855386	-0.0792234	0.12385	-0.0359493	0.0680079	-0.0644066	-0.063433	-0.0502721	-0.0512305	-0.00561919	0.0734081	0.0101505	0.100248	0.164734	0.000321906	-0.0220416		0.0158802		0.019076
	0.0869478	-0.026686	-0.155103	-0.0171485	-0.0262703	-0.0026147	-0.0110698	-0.0636133	0.0277438	-0.0298675	0.0246011	0.0256043	0.0613128	0.237755	0.00316953	-0.0848989		0.00311643		0.0211897
	0.0451769	-0.128466	0.0322464	0.0430495	0.00467722	-0.0202695	0.0205089	0.00786829	0.0699975	0.0457832	0.0600701	-0.0114283	0.0685783	0.0979179	0.0860602	0.0885172		0.031893		0.0138963
	0.0298777	-0.0373949	-0.0727567	-2.47147e-05	-0.0452535	0.0685633	-0.000505259	-0.0305635	-0.0897476	-0.0484044	0.0322087	-0.00360714	0.0456642	0.145685	0.0122077	0.0315627		0.00234446		0.0145891
	0.0750708	-0.0480122	0.0339518	-0.0760225	-0.0454131	-0.00674906	-0.0157779	-0.0078228	0.00050877	-0.0157394	0.0471274	-0.00360714	0.0354181	0.163146	0.0407458	0.0851669		0.0163745		0.0147575
	-0.00535069	-0.122974	0.0556346	-0.0298589	-0.017337	-0.0334548	-0.029328	-0.0433741	0.0623085	-0.0729533	0.0752853	-0.00860136	-0.0100375	0.123461	-0.00246382	-0.0707002		-0.00810902		0.0154841
	0.0797008	-0.0890169	-0.0420597	0.0214241	-0.147986	-0.00563166	-0.0397777	-0.0110823	-0.0318283	-0.0565206	0.0434224	-0.00855424	-0.0245684	0.132841	0.0285506	0.0580457		-0.0058151		0.0168574
	0.0316895	-0.136154	0.00666563	0.0850645	0.0254152	0.0543724	0.0998576	-0.00160701	0.0245819	-0.0131342	0.0634293	0.0126476	0.139183	0.0674683	0.00570764	0.037306		0.0314059		0.0151281
	-0.000418715	-0.0370288	0.0183597	0.0253961	0.0340295	0.0103471	-0.0297873	-0.0392808	-0.038152	-0.055218	0.0397174	-0.0147735	0.051253	0.245548	-0.0322401	0.0266171		0.012773		0.0176077
	0.0365208	-0.0654026	-0.0788474	0.0530237	-0.0513154	0.0187275	0.0155712	-0.0382954	-0.00401842	-0.0118316	0.108037	0.0162284	0.131732	0.0318235	0.00304572	0.0463996		0.0132124		0.0143119
	0.0721518	-0.124622	-0.0337764	0.0294564	-0.0213251	0.0334771	0.0116669	-0.0539106	-0.0933406	-0.0479034	0.0891666	-0.00944943	0.00933702	0.0355755	0.0351125	0.0460805		-0.00139392		0.01459
	-0.00484743	0.0104745	-0.12002	0.0539946	-0.0597702	-0.0252978	-0.085251	0.00263792	-0.0483561	-0.0206491	0.0961814	-0.0641031	-0.0256861	0.0687671	0.0988127	-0.123826		-0.0154337		0.0172892
	0.0675218	-0.122974	0.0168979	0.00897851	-0.00585131	-0.0450756	-0.0256534	-0.0798351	0.046643	0.0124167	0.190782	-0.0293792	-0.00146799	0.129089	0.0418601	0.106704		0.0194161		0.019633
	0.075876	-0.151348	-0.117828	-0.035508	0.00419865	0.0335888	-0.0141702	-0.0241961	-0.0395173	-0.0468012	0.143753	-0.0467176	0.147567	0.224767	0.0372792	0.00858944		0.0124708		0.0244617
	-0.0284001	-0.0223842	-0.0571646	-0.0776996	-0.00106562	-0.0369187	0.0541546	-0.0285169	-0.0287383	-0.0463002	0.148348	-0.0257042	-0.054189	-0.0130573	0.0474935	0.170359		1.3529e-05		0.0177652
	-0.0183349	0.0756428	0.130672	-0.00823353	-0.0411059	-0.0063021	-0.00992146	0.0215127	-0.0173125	0.0269457	0.170281	-0.0146321	0.100807	0.169785	-0.0275972	0.12537		0.0423485		0.0185406
	0.0307836	-0.00874646	-0.121482	0.0185113	-0.00760607	0.0321362	-0.00923247	-0.0643714	-0.0429666	-0.0845765	0.16465	0.0145793	0.0115725	0.138469	0.0134458	0.119308		0.0127796		0.0192435
	0.0602748	-0.0392254	-0.040598	0.0139214	-0.0986938	-0.00294992	0.0199348	-0.0681615	0.100897	-0.0930934	0.112138	0.00614571	0.0948456	0.0752611	0.0495363	0.0993657		0.0180999		0.017679
	0.0246438	-0.0495682	-0.0803091	0.0113617	-0.0635987	0.0254319	-0.0176152	-0.103713	-0.047925	0.0161241	0.131601	0.00595725	0.238664	0.0334109	0.0370315	0.129837		0.0182084		0.0220145
	0.109192	-0.0442595	-0.0354818	0.0329871	-0.0545059	-0.0623952	0.00707363	-0.0592168	0.0158868	-0.0465006	0.0638245	-0.00987347	-0.00593903	0.132841	0.0798698	0.133826		0.016083		0.017208
	-0.036553	0.0656662	-0.0447396	-0.0298589	-0.0754034	0.00140792	-0.0352993	-0.0536074	-0.0539612	-0.0896867	0.0561676	-0.011334	-0.0158126	0.0449558	-0.00196858	0.0357106		-0.0152698		0.0116202
	0.018202	0.047269	0.00471661	0.0318396	0.0732722	0.0414106	0.016375	-0.00426009	0.0544757	0.00610416	0.130613	-0.0212754	0.12577	0.138181	0.0528173	0.0365083		0.0470012		0.0121068
	0.00501653	-0.140273	-0.148037	0.0360764	-0.00840368	-0.0213869	-0.0262276	-0.038447	-0.041242	-0.0278635	0.099837	0.0529782	0.121672	0.179742	0.0157362	0.194609		0.0158617		0.0243302
	0.0211209	-0.130205	-0.0274421	0.0213359	0.0145677	-0.000603392	0.0147674	-0.0154788	-0.104838	-0.0697469	0.154621	-0.0167994	0.0214461	0.137026	0.0379601	0.137495		0.0122017		0.0200544
	0.05645	-0.0988105	0.0210396	0.0117148	-0.0465297	-0.0559144	0.0357815	-0.0401146	0.0116471	-0.0603282	0.105913	-0.0601454	0.143654	0.184937	0.0944793	0.215987		0.0324851		0.023616
	-0.0276956	-0.00654978	-0.0846944	0.000151819	-0.0269084	0.00800054	0.0453126	-0.0135838	0.0261628	-0.0285649	0.100035	-0.0610406	0.127447	0.190277	0.0359792	0.0476759		0.0207502		0.0177211
	-0.00655853	-0.0452663	0.0210396	-0.00240792	-0.0868891	0.00207835	-0.0323136	-0.032307	0.0053234	-0.0518112	0.099837	-0.026458	0.124653	0.0407707	0.0396315	0.127763		0.0110678		0.0156388
	0.0392384	-0.0590871	-0.0247622	-0.0151183	0.0345081	-0.0417235	-0.0541316	-0.0607329	0.0281749	0.0115149	0.166675	0.00878416	0.068392	0.187102	0.12246	0.0376251		0.0280575		0.0191168
	0.0232347	0.107403	-0.0298784	0.00650703	0.0517366	-0.0780388	-0.0446006	-0.0121435	0.0474334	-0.0391861	0.0592304	-0.0230186	0.235124	0.199657	0.0128267	0.0806999		0.0373117		0.0215335
	-0.00625657	-0.105584	-0.139998	0.0140097	0.0316366	0.0243145	-0.090074	-0.0197238	-0.0405952	-0.142191	0.0663439	0.0315408	0.112357	0.228808	0.0077505	0.161904		0.0083902		0.0256956
	-0.0162212	-0.112723	-0.110762	0.0203649	0.0124939	-0.0396004	-0.0071655	-0.059141	-0.00128773	0.00169538	0.0964284	-0.0184013	0.119436	0.107731	-0.00258763	0.12888		0.00744624		0.0185032
	0.0872497	-0.0415137	-0.0815272	-0.0799062	-0.0364798	0.00554227	-0.0134812	-0.00304726	0.0592185	-0.055218	0.175419	0.00510918	0.110308	0.0944544	0.0344315	0.113724		0.0233927		0.0191188
	-0.022059	-0.0934103	-0.0576518	0.0268967	-0.0285036	-0.0162469	0.0348629	-0.0210882	-0.00502446	-0.0924922	0.232377	-0.0269292	-0.000722818	0.0935886	0.0437173	0.0829334		0.00939043		0.0199413
	-0.00504874	-0.0790403	0.00544749	-0.050072	-0.120389	-0.0115538	-0.102476	-0.072937	0.0342112	-0.138584	0.118807	0.0348389	0.0991304	0.141644	0.0858126	0.194768		0.00840993		0.0249181
	-0.00826962	0.0262174	-0.0708077	0.0317514	0.0399319	0.0448745	-0.0179597	-0.0593684	-0.0700579	0.00099398	0.0592798	0.00671109	0.0478997	0.276431	0.0563459	0.14276		0.0316708		0.021303
	0.0743662	0.0721647	0.0159234	0.0303391	-0.104118	0.0537019	0.0420973	0.0249996	-0.000497272	-0.115238	0.0151163	0.0510936	0.0803148	0.0847856	0.0563459	0.0120992		0.0245935		0.0146395
	0.0488004	-0.0372118	0.00106221	0.0103908	-0.0860915	-0.0344604	0.0100593	-0.0585346	0.0246538	-0.0198475	0.0575508	0.0196207	0.0523708	0.232416	-0.00586859	-0.0186913		0.0122637		0.0177292
	0.100938	-0.0689722	0.0317592	-0.0213853	0.0536508	0.0204036	-0.0350696	-0.0043359	0.0529667	-0.00752299	0.15062	-0.014585	0.0482723	0.0898365	0.0507125	0.0570885		0.0315236		0.0140012
	0.0365208	-0.0401407	0.0510057	-0.006733	0.0303605	0.0191745	0.00339902	-0.0348084	-0.0270137	-0.0831737	0.110359	-0.0124177	0.141605	0.0797347	0.0298506	0.131273		0.0268122		0.0159578
	0.0671192	-0.00691589	-0.0605753	-0.00382019	-0.0530702	0.0190627	-0.02795	-0.0611119	-0.0456973	-0.0693461	0.0747913	0.0587734	0.235311	0.310777	0.0793745	0.089953		0.0379172		0.02702
	0.0154844	-0.114553	0.0027676	-0.0498955	0.0367414	-0.0290969	-0.0203711	0.0324283	0.0311212	-0.0599274	0.115991	0.071683	0.0771478	0.211058	0.00638859	0.0633104		0.0243923		0.019116
	-0.00545135	-0.069796	0.0237195	0.0141863	-0.111296	-0.0494335	-0.0699784	-0.00471491	-0.0866576	-0.105318	0.128242	-0.00266484	0.189483	0.115524	0.00354096	0.140047		0.0068395		0.0231477
	0.0848341	-0.0466393	-0.00307944	-0.0277405	-0.062163	0.0324715	0.0342887	-0.137066	-0.0602849	-0.091891	0.103048	0.0724368	0.190414	0.156364	0.0440887	0.0657035		0.0221741		0.0225534
	-0.00716244	-0.117116	0.0422351	0.0147159	-0.0293012	0.0042014	-0.0285242	-0.00835342	0.0225698	-0.0511098	0.0908956	0.0653696	0.130241	0.27441	0.0531887	0.0858051		0.0338791		0.0221053
	0.0674212	-0.0693383	0.0237195	-0.00576206	-0.013987	0.0103471	0.0159157	-0.0448902	0.00963501	-0.103815	0.0237119	0.107726	0.0510667	0.255217	1.2381e-05	0.0692133		0.0247621		0.0202362
	0.0312869	0.0248445	-0.100287	0.0151572	-0.114965	0.0180571	-0.0123329	-0.00312306	0.0561285	-0.0146372	0.0697525	0.0922252	0.0350455	0.105566	-0.0034543	0.0505475		0.0156133		0.0149112
	-0.0534627	0.0426925	-0.0500994	-0.00841007	-0.0943867	0.0358236	0.0894079	-0.0255606	0.00611386	-0.0571218	0.110557	0.160165	0.23736	0.182484	0.0519506	0.24917		0.0547928		0.0269
	0.0219262	0.00489128	-0.0900542	0.0071249	0.0713579	-0.0336782	-0.0694043	0.0261367	0.018905	-0.093394	0.0712839	0.195596	0.15092	0.225633	0.0182743	0.0097062		0.0334515		0.023186
	-0.0486313	-0.110984	-0.1227	0.0047417	-0.021006	0.0173866	-0.0405815	0.0119616	-0.0250016	-0.0871817	0.0155115	0.204171	0.188924	0.314817	0.029541	0.0936224		0.0265369		0.0299735
	0.0150818	-0.0147873	-0.00551571	-0.0693142	0.082046	-0.0221691	0.0180975	-0.0467852	-0.0408827	-0.0876827	0.0490046	0.181697	0.245557	0.237034	0.0287982	0.1083		0.0424049		0.0258252
	0.0194099	-0.0745554	-0.0742184	0.0319279	0.0418461	-0.0161352	0.0152267	-0.0299571	0.0641769	-0.0138356	0.0733093	0.264526	0.0708138	0.271235	0.0560364	0.155842		0.053478		0.0254553
	0.0198125	-0.0610092	0.0203087	-0.0190021	0.00340103	0.0123584	-0.083873	-0.0248783	0.00194597	-0.109426	0.112879	0.234136	0.125957	0.249444	0.0573983	0.243587		0.0489399		0.0284781
	-0.0471215	-0.0738232	-0.0656915	-0.0212088	-0.00824416	0.0367175	0.0440494	-0.0147208	0.00323946	-0.0912898	0.0342341	0.285586	0.147194	0.14987	0.12116	0.134145		0.039631		0.0257193
	0.0555441	-0.113913	-0.0781165	-0.0290645	-0.0763606	0.0620824	0.0494465	-0.066418	0.0867409	-0.0730535	0.0572544	0.324645	0.0937279	0.180319	0.0396934	0.143876		0.0410253		0.0287032
	-0.0315204	-0.0440765	-0.0963885	0.0318396	-0.110977	0.0188393	0.0992835	-0.0655084	-0.0375052	-0.0583242	0.101023	0.309992	0.0879528	0.187391	0.0411173	0.151853		0.0365619		0.0286779
	0.023436	-0.0264115	-0.182389	0.0526706	-0.0398298	0.0275549	0.0473795	-0.0534558	-0.104407	-0.129967	0.0817567	0.251569	0.174579	0.201389	0.0618554	0.113086		0.031176		0.0299024
	0.0757753	-0.00645825	-0.0393798	-0.0494542	-0.0157418	0.147451	0.249483	-0.0222253	-0.0159472	-0.105819	0.104777	0.262123	0.0426835	0.197925	0.0604935	0.120903		0.0629119		0.0275069
	0.0121629	0.0256682	0.0748811	-0.00293752	0.00356056	0.137506	0.285885	-0.0436773	-0.0428229	-0.0614304	0.0745443	0.339109	-0.044688	0.258969	0.0669316	0.230186		0.0821155		0.032518
	-0.00635722	0.00727102	-0.00746472	-0.0338309	-0.0824225	0.249804	0.329521	-0.0490593	-0.0409545	-0.0113306	0.169935	0.343915	0.0574007	0.137603	0.0876079	0.217423		0.0855663		0.0347894
	0.0218255	0.0250276	-0.0286602	-0.0257986	-0.114487	0.225557	0.278191	-0.0180561	0.00446108	-0.0341761	0.154671	0.350652	0.131918	0.306014	0.0563459	0.111171		0.0902911		0.034671
	0.0057211	-0.113364	0.0249376	-0.0141474	-0.0645559	0.284555	0.30265	0.00369916	-0.0250734	-0.0349777	0.119152	0.319085	0.119809	0.237611	0.00298382	0.181048		0.0843209		0.0352468
	0.0341051	-0.0738232	0.0190906	-0.00170179	-0.014306	0.28679	0.269923	-0.0247267	0.057925	-0.0666407	0.115793	0.371147	0.152038	0.158673	0.0305934	0.151055		0.091621		0.0328883
	-0.00756505	-0.0506665	-0.205046	0.0400484	0.0306795	0.273046	0.304947	-0.0420097	0.0175396	-0.0409897	0.145532	0.346883	0.0948456	0.334444	0.0776412	0.140047		0.091211		0.039444
	-0.00374025	0.0702426	0.000818586	-0.0134413	-0.0442964	0.296735	0.247416	-0.0295023	0.0436249	0.0382682	0.0913896	0.352631	0.205318	0.302695	0.0417982	0.126487		0.107903		0.0328211
	-0.0400759	-0.0524971	0.0307847	0.00200542	0.0539699	0.320312	0.338478	0.0143873	0.00553898	-0.0032144	0.134861	0.365117	0.184825	0.344401	-0.00104	0.10479		0.112665		0.0375166
	0.0265562	-0.0173501	-0.121969	0.045521	-0.0352036	0.272152	0.250402	-0.0750595	-0.0581291	-0.0394867	0.18599	0.31084	0.208298	0.375139	0.0877317	0.146269		0.0976064		0.0386504
	0.0232347	0.00772867	0.0181161	0.138025	0.0563627	0.205332	0.269464	-0.0282136	-0.0330499	-0.00612019	0.117522	0.377084	0.0885117	0.215964	0.0553554	0.11181		0.10107		0.0290441
	-0.00494808	0.123329	0.0719576	0.110309	0.0965626	0.280868	0.348009	0.0632798	0.0906214	0.0741397	0.130168	0.377414	0.0635484	0.249589	0.012641	-0.0172555		0.12939		0.0301333
	0.0401443	0.0404043	-0.0963885	0.120371	0.0306795	0.303328	0.273828	-0.0362487	0.015815	0.0472862	0.196858	0.345611	0.083668	0.251609	0.0994936	0.175943		0.118275		0.0319044
	-0.0138055	0.00891854	-0.0488813	0.181099	-0.0050537	0.365343	0.323435	0.00438138	0.0388821	0.125943	0.0755817	0.37322	0.178678	0.190998	0.0247125	0.103514		0.120435		0.0343768
	0.0247444	-0.0645788	0.0368753	0.129992	0.0345081	0.277181	0.359147	0.0522127	-0.0387987	0.0972858	0.11856	0.359463	0.175511	0.152612	0.0653221	0.298946		0.129936		0.0332044
	-0.0509463	0.0980673	0.00154947	0.177656	0.0721555	0.414173	0.363052	0.038644	0.0570627	0.125642	0.148348	0.383633	0.262882	0.202688	0.00323144	0.148662		0.152906		0.0353707
	0.0741649	-0.0195468	0.0183597	0.251712	0.0852364	0.308915	0.284851	-0.0123709	0.0568471	0.0433784	0.203181	0.326152	0.00263046	0.358255	0.0107838	0.181048		0.13585		0.0336837
	0.00602305	0.125434	0.0108073	0.215346	0.199934	0.299082	0.30311	-0.00789861	0.0268814	0.00630456	0.139851	0.326341	0.191346	0.215243	0.0591316	0.189982		0.144182		0.0288932
	0.0485991	0.0489165	0.00520387	0.193103	0.183503	0.340537	0.370516	-0.0465578	0.0125813	0.0542	0.187077	0.361395	0.171971	0.217263	0.0911365	0.114681		0.147133		0.032386
	0.0433652	0.0622796	-0.0893233	0.200871	0.109324	0.279304	0.396583	0.011052	0.0110722	0.08436	0.214741	0.332042	0.203641	0.162425	0.0630316	0.199555		0.14277		0.0323115
	-0.00867223	0.0287802	-0.156564	0.172802	0.211419	0.324111	0.392334	-0.0154788	0.0505234	0.0901716	0.144297	0.372278	0.133036	0.321744	0.10457	0.193014		0.147398		0.0382466
	0.051518	0.0523946	-0.0366999	0.194074	0.201369	0.330033	0.418975	0.0289413	0.0620929	0.138067	0.121672	0.394187	0.174952	0.253341	0.0632792	0.147705		0.162244		0.0330912
	0.0226307	0.0496487	-0.0583827	0.199105	0.189724	0.30992	0.326076	0.0709359	0.044559	0.110412	0.15477	0.353432	0.156322	0.3939	0.123203	0.272144		0.1699		0.0328795
	-0.0476248	0.0652086	-0.079091	0.262481	0.128308	0.306233	0.458592	0.0208305	0.147678	0.0705325	0.25841	0.36441	0.245557	0.396353	0.0125172	0.301498		0.181993		0.0412065
	0.0488004	0.0156916	-0.0873743	0.22435	0.14442	0.340872	0.361329	0.0398569	0.133306	0.147185	0.173739	0.321158	0.122044	0.340072	0.0796221	0.0838906		0.15556		0.0328692
	-0.00273373	0.0612728	-0.0172098	0.28084	0.216365	0.343889	0.284048	0.0434196	0.0513139	0.0592099	0.0735563	0.304338	0.231585	0.270802	0.0595649	0.128082		0.149271		0.0306288
	0.0542357	0.0497402	0.000818586	0.228057	0.0621056	0.326011	0.263148	0.0746502	0.0827886	0.259609	0.156103	0.274184	0.175324	0.30688	0.10686	0.11851		0.158689		0.0261123
	0.00159434	0.0893721	-0.0279294	0.298141	0.146334	0.347912	0.301387	0.0821546	0.0590748	0.180752	0.129872	0.291947	0.214073	0.285955	0.105251	0.198438		0.16902		0.0286447
	0.051518	0.0726224	-0.0423033	0.263628	0.0724746	0.335732	0.367415	0.0525159	-0.00516818	0.141173	0.132342	0.345799	0.261951	0.443543	0.122275	0.381426		0.187309		0.0385366
	0.0289719	0.0353703	-0.0652043	0.306614	0.203443	0.35104	0.351798	0.0402359	0.0736624	0.155502	0.126463	0.324598	0.165078	0.341515	0.0954079	0.172912		0.169213		0.0332962
	0.0531285	0.0736292	-0.0247622	0.27475	0.122086	0.365008	0.38108	0.0685102	0.00525154	0.152195	0.0692091	0.291711	0.173648	0.444264	0.0978222	0.359091		0.181664		0.0372762
	0.0258516	0.0799446	-0.00965736	0.196369	0.135327	0.356516	0.36753	0.069723	0.0834354	0.163518	0.103246	0.264196	0.0827366	0.250599	0.113484	0.0674584		0.146892		0.0279185
	0.0863439	0.0387568	-0.00478483	0.270778	0.163881	0.335062	0.299665	0.0785919	0.0208452	0.0977868	0.158178	0.240685	0.0439876	0.478322	0.0700888	0.26321		0.165087		0.0341079
	0.054135	0.168178	-0.0630116	0.259127	0.237741	0.355175	0.331818	0.069723	0.136971	0.173638	0.143951	0.226833	0.0974537	0.33632	0.13057	0.0811785		0.171237		0.0287331
	0.0522226	0.184013	-0.0152608	0.261245	0.205038	0.323105	0.341808	0.0419794	0.0337082	0.13967	0.19839	0.254019	0.203641	0.395776	0.144375	0.218858		0.186412		0.0292612
	-0.00806831	0.156646	0.0941276	0.310939	0.142824	0.339196	0.339396	0.062825	-0.0038747	0.174239	0.166132	0.240827	0.17756	0.211635	0.105808	0.278366		0.174286		0.0273631
	0.0666159	0.13477	0.0685468	0.27987	0.139793	0.260978	0.295531	0.0804112	0.0921305	0.193277	0.183915	0.236068	0.27052	0.174403	0.125122	0.32511		0.182941		0.0215975
	0.0612813	0.0201765	0.0205524	0.272808	0.0659341	0.291707	0.297024	0.0683586	0.0153838	0.120933	0.159463	0.27131	0.190973	0.287831	0.137008	0.245182		0.15787		0.0269783
	0.106676	0.0732631	0.0695213	0.303172	0.191319	0.318301	0.214574	0.0266673	0.066692	0.257305	0.167416	0.237576	0.139183	0.298799	0.0635268	0.250287		0.174017		0.0245041
	0.173207	0.130926	0.0268866	0.296552	0.040889	0.285785	0.349616	0.0839739	0.0602245	0.107807	0.162476	0.203087	0.245184	0.19273	0.123451	0.258583		0.171336		0.0242381
	0.188808	0.172205	0.037119	0.327798	0.171858	0.291595	0.29978	0.049408	0.0268096	0.185161	0.17611	0.249826	0.165451	0.387117	0.068665	0.144514		0.183889		0.0267103
	0.156398	0.0739953	0.0644052	0.317206	0.131977	0.290254	0.347894	0.0170404	0.113545	0.179049	0.14489	0.24502	0.234938	0.42839	0.0523221	0.198278		0.187225		0.0291249
	0.123384	0.0347296	0.108258	0.276074	0.134689	0.314948	0.202517	0.0424342	0.17132	0.183658	0.166329	0.226598	0.252636	0.255505	0.0960888	0.230345		0.17622		0.0205297
	0.202698	0.0644763	0.231046	0.25745	0.236624	0.333944	0.251435	0.0908719	-0.0697704	0.182956	0.146767	0.191309	0.243321	0.351617	0.0900841	0.222847		0.18923		0.0264625
	0.172804	0.22877	0.183051	0.323385	0.0386557	0.354169	0.273368	0.0911751	0.106359	0.214119	0.1317	0.211238	0.225251	0.412516	0.0411792	0.267198		0.204684		0.0268524
	0.158109	0.0544997	0.0439405	0.282782	0.150162	0.354616	0.26866	0.0597171	0.0268814	0.125141	0.135602	0.180519	0.11925	0.294758	0.111689	0.193333		0.159979		0.0243868
	0.211153	0.0934909	0.0151926	0.262216	0.165158	0.287349	0.292315	0.038644	0.151128	0.201093	0.234797	0.191733	0.271638	0.388704	0.102341	0.23194		0.196181		0.0248017
	0.154184	0.111064	0.0132435	0.240502	0.205676	0.296065	0.302995	0.0352329	0.090837	0.14458	0.135504	0.258448	0.173461	0.324197	0.143075	0.196842		0.176619		0.0229801
	0.209845	0.125434	0.141148	0.271131	0.236305	0.23796	0.13936	0.0650233	0.0345705	0.216523	0.179618	0.269897	0.178305	0.366048	0.165299	0.137654		0.185882		0.0205873
	0.175019	0.18447	0.174037	0.306879	0.3384	0.332268	0.286689	0.0132503	0.112036	0.105402	0.195722	0.185466	0.408564	0.38755	0.179846	0.331491		0.232318		0.028031
	0.230478	0.266663	0.124825	0.281458	0.221788	0.294724	0.29622	0.0701778	0.084657	0.165822	0.137825	0.195502	0.390866	0.354647	0.10946	0.374726		0.22499		0.0258728
	0.137777	0.121499	0.0965639	0.29867	0.283045	0.220194	0.288641	0.070481	0.0946456	0.271833	0.24033	0.278943	0.215936	0.255217	0.153537	0.343456		0.210673		0.0214809
	0.235612	0.12635	0.103873	0.283577	0.013132	0.229021	0.264067	0.0469065	0.0309775	0.208708	0.162081	0.265279	0.288218	0.437915	0.134037	0.239279		0.191814		0.0281198
	0.297211	0.132665	0.154547	0.355602	0.139953	0.276957	0.269923	0.063962	0.0388821	0.194179	0.205898	0.190225	0.297905	0.269504	0.163318	0.171317		0.201378		0.0219719
	0.176025	0.233896	0.110938	0.31447	0.0595532	0.326122	0.281406	0.0434954	0.107868	0.114019	0.21484	0.232252	0.299582	0.401548	0.171056	0.254754		0.208864		0.0258014
	0.232491	0.0915688	0.214236	0.213846	0.0357842	0.335955	0.311378	0.0897348	0.0789082	0.139971	0.193203	0.271734	0.210161	0.367779	0.124317	0.289214		0.200018		0.0248848
	0.189412	0.162137	0.138468	0.340068	0.136124	0.295282	0.264641	0.0594897	0.123893	0.218527	0.226794	0.228765	0.32734	0.356235	0.126732	0.497728		0.230727		0.0280803
	0.299325	0.136052	0.116785	0.280046	0.0330724	0.329363	0.238689	0.0469065	0.0761056	0.224339	0.15225	0.226739	0.224692	0.379757	0.071265	0.264965		0.193772		0.0265246
	0.23531	0.126624	0.268808	0.300524	0.181908	0.283661	0.240986	0.0976941	0.0706443	0.136163	0.177493	0.219389	0.265677	0.375861	0.176194	0.271027		0.214248		0.0204367
	0.260674	0.17129	0.127017	0.258068	0.0455152	0.263101	0.221579	0.0587317	0.0400318	0.135963	0.196562	0.224525	0.152224	0.41064	0.225223	0.366908		0.197378		0.0263639
	0.290065	0.0833312	0.131403	0.398235	0.106294	0.232485	0.30621	0.0523643	0.0155994	0.117125	0.191523	0.214819	0.330507	0.330836	0.137813	0.314261		0.203304		0.028918
	0.28926	0.155273	0.176473	0.302466	0.138836	0.376293	0.176335	0.0514546	0.139127	0.201994	0.187966	0.234325	0.187992	0.287542	0.101103	0.171317		0.19861		0.0206033
	0.185587	0.13834	0.174281	0.339626	0.12081	0.258855	0.169905	0.0534255	0.0651829	0.201393	0.205108	0.191497	0.258597	0.436471	0.162699	0.237843		0.199976		0.0238697
	0.236518	0.109691	0.243958	0.341127	0.133572	0.322212	0.249483	0.0416003	0.111461	0.142676	0.191078	0.213641	0.165823	0.36042	0.190246	0.298467		0.209498		0.0228096
	0.302747	0.0950468	0.172088	0.298582	0.0343485	0.297964	0.244086	0.0397053	0.109161	0.191373	0.214444	0.22509	0.154832	0.320734	0.219589	0.367706		0.205469		0.0250463
	0.200987	0.189779	0.170139	0.280046	0.0380176	0.248575	0.204814	0.0420552	0.168087	0.196784	0.185447	0.199035	0.224506	0.402703	0.177618	0.258264		0.199178		0.0211923
	0.242859	0.101179	0.175743	0.27678	0.121608	0.367466	0.216641	0.075484	0.0459244	0.149189	0.180062	0.201109	0.208485	0.310921	0.166475	0.271665		0.194474		0.0216914
	0.287347	0.182273	0.122388	0.349512	0.190203	0.296065	0.235703	0.0196177	0.100538	0.141674	0.161735	0.22085	0.314485	0.361285	0.164184	0.275973		0.21399		0.0239526
	0.337472	0.232523	0.103629	0.32771	-0.00218228	0.290925	0.21446	0.0759388	0.116275	0.236062	0.199229	0.222734	0.246488	0.422329	0.241504	0.340106		0.225325		0.0275233
	0.303854	0.128638	0.345307	0.341656	0.124639	0.254051	0.267397	0.000818666	0.053829	0.218728	0.20412	0.132791	0.201219	0.378314	0.154403	0.314421		0.214012		0.0273826
	0.332842	0.0370178	0.183051	0.318001	0.154948	0.252039	0.148202	0.0832158	0.105856	0.228748	0.22383	0.234183	0.181286	0.502566	0.214018	0.332448		0.220766		0.028405
	0.284328	0.214492	0.15674	0.315176	-0.045094	0.25338	0.228928	0.0323525	0.165931	0.138969	0.182532	0.24469	0.175511	0.358255	0.224975	0.305327		0.202281		0.0257219
	0.270538	0.21742	0.236162	0.324709	0.106772	0.289807	0.212852	-0.00865663	-0.000856573	0.158708	0.160352	0.175289	0.236987	0.386684	0.143756	0.187589		0.193632		0.0262772
	0.395146	0.173853	0.331176	0.295493	0.102305	0.261984	0.183455	0.101181	0.141067	0.226543	0.144099	0.211992	0.236801	0.285666	0.132118	0.418439		0.227582		0.0245635
	0.29248	0.224743	0.162343	0.337684	0.161329	0.265895	0.23444	0.0362184	0.0592185	0.237465	0.176901	0.219342	0.198425	0.475291	0.110265	0.169243		0.21008		0.0265109
	0.257755	0.200488	0.259307	0.256302	0.0638603	0.257514	0.24822	0.0531223	0.0473616	0.197686	0.197846	0.179436	0.234379	0.344978	0.152608	0.25635		0.200451		0.0211259
	0.389107	0.165707	0.292196	0.281017	0.0986364	0.256174	0.276813	0.0854899	0.135318	0.228347	0.153485	0.209307	0.264745	0.298799	0.146975	0.329098		0.225701		0.0218465
	0.382565	0.184928	0.161612	0.295934	0.0506199	0.34076	0.252469	0.0903413	0.172829	0.206303	0.164847	0.226786	0.231771	0.226066	0.200275	0.329736		0.219865		0.0219922
	0.396656	0.184653	0.243958	0.258597	0.085715	0.379534	0.291512	0.0184048	0.105856	0.122536	0.178926	0.177504	0.358078	0.452923	0.148522	0.238641		0.227626		0.0307967
	0.299627	0.0678629	0.236162	0.349159	0.152396	0.30992	0.220316	0.0234078	0.196831	0.184359	0.159611	0.164029	0.254499	0.393611	0.164865	0.424182		0.225052		0.0275358
	0.281912	0.219709	0.385992	0.311557	0.0565223	0.292042	0.211129	6.06419e-05	0.112467	0.199489	0.106457	0.196774	0.183521	0.595935	0.198294	0.313464		0.229083		0.0351246
	0.378941	0.309407	0.203516	0.259392	0.088746	0.300534	0.233292	0.116872	0.109305	0.153398	0.176703	0.18099	0.31374	0.408042	0.204237	0.294957		0.233254		0.0238828
	0.309289	0.221631	0.230071	0.259303	0.0804507	0.243994	0.219627	0.0673731	0.107796	0.13466	0.205009	0.182215	0.272383	0.434595	0.160346	0.329896		0.216165		0.0240388
	0.368574	0.199389	0.401341	0.313411	0.0477485	0.276063	0.180929	0.0438744	0.119365	0.137265	0.236724	0.196868	0.248538	0.281626	0.259518	0.31139		0.226414		0.0259104
	0.419605	0.261354	0.172332	0.292933	0.11427	0.314837	0.280028	-0.00281985	0.218964	0.190972	0.12177	0.188482	0.136762	0.249444	0.28657	0.310273		0.222236		0.02536
	0.34492	0.266571	0.199862	0.314558	0.0656151	0.312825	0.232833	0.0251512	0.0720096	0.163818	0.211975	0.140471	0.309269	0.385241	0.170746	0.34553		0.222587		0.0275756
	0.330728	0.160215	0.0924222	0.291962	-0.00521322	0.325675	0.225369	0.0193902	0.0249412	0.315621	0.217507	0.175996	0.240154	0.316693	0.277594	0.342499		0.209472		0.0299228
	0.28936	0.177606	0.333613	0.360369	0.11092	0.229133	0.184259	0.0695714	0.203801	0.190972	0.1893	0.150742	0.255244	0.388416	0.205599	0.350636		0.230596		0.0230067
	0.298318	0.195911	0.317046	0.327534	0.0700817	0.290813	0.313215	0.0433438	0.0375886	0.188067	0.211925	0.185843	0.258225	0.383798	0.184365	0.284268		0.224396		0.0261398
	0.309189	0.289362	0.273437	0.387467	0.102146	0.313719	0.254191	0.0562302	0.103916	0.150792	0.207084	0.186927	0.253381	0.392457	0.324456	0.295755		0.243782		0.0251919
	0.38025	0.311329	0.227391	0.286136	0.0667318	0.310926	0.30288	0.0368248	0.16011	0.110011	0.191276	0.142309	0.143468	0.413093	0.242865	0.396423		0.232626		0.0292557
	0.325696	0.162869	0.173063	0.242621	-0.051794	0.281427	0.213082	0.0912509	0.0909088	0.137366	0.219039	0.144759	0.207739	0.435894	0.279204	0.253318		0.200403		0.0278243
	0.291776	0.197833	0.200836	0.279428	0.121289	0.343442	0.254191	0.0325799	0.0350735	0.121133	0.274663	0.167138	0.336841	0.465478	0.255123	0.405835		0.236416		0.0306826
	0.384376	0.25934	0.171357	0.342362	0.112993	0.328357	0.333655	0.0599445	0.150625	0.204399	0.221064	0.181367	0.338704	0.326362	0.267627	0.34218		0.251545		0.0242265
	0.315631	0.223278	0.325329	0.298406	0.0873102	0.236284	0.198842	0.0795015	0.130216	0.22985	0.33908	0.143958	0.362549	0.321456	0.163194	0.255073		0.231872		0.0228576
	0.453525	0.240028	0.1487	0.310057	0.141229	0.231479	0.249368	0.043647	0.12339	0.191974	0.240379	0.130436	0.191904	0.457685	0.242494	0.197959		0.224641		0.027607
	0.310497	0.194904	0.157958	0.341038	0.016801	0.262319	0.235933	0.00771668	0.0690633	0.200491	0.16129	0.175572	0.154646	0.315539	0.209313	0.401847		0.200933		0.0277688
	0.338579	0.343547	0.272219	0.313499	-0.0147846	0.291483	0.329291	0.00862631	0.0930646	0.148989	0.244381	0.187398	0.324173	0.280904	0.268246	0.323674		0.234581		0.0292047
	0.365353	0.309773	0.215941	0.249417	0.0621056	0.265113	0.220316	0.056306	0.121521	0.221032	0.30287	0.119788	0.370001	0.425937	0.230299	0.329896		0.241604		0.027391
	0.390013	0.436265	0.18159	0.292492	0.02382	0.282768	0.228239	0.0406149	0.101688	0.155702	0.290174	0.204548	0.17756	0.449748	0.251965	0.27007		0.236079		0.0312484
	0.359414	0.355445	0.29244	0.272808	0.0900221	0.297741	0.164049	0.0315944	0.172614	0.210812	0.242652	0.203229	0.203082	0.216109	0.248623	0.395784		0.234776		0.0240689
	0.407426	0.376314	0.173063	0.330535	-0.0509964	0.254498	0.167723	0.0776823	0.136181	0.208608	0.329941	0.160637	0.245929	0.496072	0.318947	0.374566		0.250445		0.0347674
	0.315228	0.330367	0.261012	0.230175	0.0348271	0.317072	0.262	0.0103698	0.119509	0.176443	0.360618	0.155595	0.390493	0.373552	0.261623	0.369301		0.248012		0.0297551
	0.393737	0.258334	0.333125	0.286136	0.0487056	0.25852	0.181733	0.00097027	0.0712192	0.23496	0.265425	0.139199	0.410613	0.3457	0.255618	0.216146		0.231259		0.029681
	0.335459	0.279843	0.259794	0.278192	0.0659341	0.236061	0.205158	0.0384924	0.233407	0.2048	0.303167	0.181603	0.279276	0.336175	0.290161	0.400571		0.245506		0.0234497
	0.410143	0.312519	0.143097	0.290373	0.00212485	0.215724	0.22135	0.0152211	0.092346	0.162315	0.290965	0.187775	0.33386	0.34772	0.26218	0.41796		0.231605		0.0315431
	0.413465	0.418509	0.317046	0.218436	0.0447175	0.286008	0.222842	0.0134777	0.116994	0.172836	0.335869	0.156585	0.312995	0.265752	0.316656	0.341542		0.247108		0.0300954
	0.47748	0.274168	0.277579	0.359928	0.107251	0.271817	0.283818	0.0385682	0.0800579	0.224038	0.264338	0.139576	0.155577	0.466632	0.285456	0.327503		0.252112		0.0314157
	0.457047	0.331465	0.165023	0.292492	0.00148676	0.271817	0.29955	0.0278801	0.0876751	0.242475	0.358198	0.166479	0.231771	0.374273	0.29437	0.573508		0.260969		0.0375347
	0.430073	0.313434	0.27563	0.314823	-0.0198894	0.30992	0.223761	-0.0213156	0.0609432	0.163317	0.309243	0.181744	0.209975	0.425937	0.260632	0.462471		0.243794		0.0365526
	0.42816	0.327346	0.251754	0.261775	0.126234	0.349923	0.214574	0.0214369	0.135462	0.15971	0.382009	0.133404	0.303494	0.401981	0.19947	0.468533		0.260329		0.0318538
	0.369178	0.355262	0.136762	0.24368	0.0404104	0.360985	0.24133	0.0642652	0.112539	0.166123	0.242849	0.111213	0.23084	0.549178	0.26478	0.244225		0.233351		0.0329077
	0.452719	0.392789	0.267103	0.250918	0.0970412	0.335173	0.371434	0.00559421	0.0633864	0.182556	0.282122	0.150083	0.34392	0.319435	0.357142	0.403761		0.267199		0.032998
	0.415981	0.481297	0.116054	0.277398	0.00276294	0.27908	0.258555	0.0327315	0.125545	0.160512	0.349108	0.163511	0.173275	0.422906	0.238904	0.38015		0.242361		0.0354555
	0.43581	0.33055	0.257114	0.280134	-0.00377751	0.323552	0.231799	-0.0470126	0.0496611	0.175241	0.31107	0.130907	0.19563	0.400971	0.291956	0.449548		0.238322		0.0370313
	0.300935	0.313525	0.163561	0.283753	0.163722	0.33238	0.298861	-0.0101727	0.118647	0.174239	0.326137	0.132509	0.420486	0.414536	0.313685	0.443167		0.261873		0.0314506
	0.56545	0.36588	0.285862	0.332741	0.088746	0.277292	0.19356	-0.00873243	0.104347	0.188868	0.369263	0.0977848	0.226555	0.413526	0.259642	0.554683		0.269717		0.0405321
	0.467918	0.327072	0.245907	0.200694	0.065296	0.296176	0.208488	0.0182532	0.0338519	0.200592	0.270513	0.174771	0.314858	0.319147	0.255061	0.36978		0.235524		0.0304687
	0.362233	0.261537	0.251267	0.277751	-0.0115941	0.23796	0.280717	0.0232562	0.153643	0.150191	0.366102	0.128504	0.211093	0.379757	0.312509	0.439657		0.239036		0.0315057
	0.406319	0.308034	0.204978	0.287107	0.0812484	0.294277	0.292315	0.0272737	0.149906	0.165722	0.356864	0.113851	0.0970812	0.412804	0.323837	0.56952		0.255696		0.0363453
	0.439031	0.392606	0.159663	0.230617	0.0295628	0.328245	0.300239	0.00597323	0.0125813	0.252996	0.374846	0.118704	0.237733	0.390003	0.321485	0.346328		0.246288		0.0356204
	0.438125	0.407617	0.356757	0.259568	-0.0741272	0.299752	0.208488	-0.0214672	0.102335	0.186664	0.394606	0.121814	0.206063	0.463891	0.306689	0.467576		0.257772		0.0415882
	0.449096	0.333204	0.185244	0.285695	0.037858	0.356627	0.180469	-0.0429193	0.0967295	0.106204	0.434274	0.151449	0.242204	0.534314	0.267256	0.405995		0.251481		0.0404336
	0.347638	0.334119	0.27295	0.285695	-0.0797106	0.347129	0.20401	0.00422977	0.11685	0.162115	0.362693	0.121201	0.324918	0.480198	0.237356	0.4178		0.2462		0.0376664
	0.513413	0.470497	0.251754	0.220554	0.0574794	0.244217	0.234785	-0.00842922	0.165284	0.161313	0.390555	0.135618	0.139556	0.344257	0.289294	0.438221		0.253023		0.0370123
	0.444365	0.463174	0.245176	0.240502	0.0627437	0.292489	0.2349	-0.00698898	0.127917	0.175141	0.361853	0.124028	0.288963	0.438636	0.311456	0.474914		0.267454		0.0366262
	0.518244	0.378694	0.142609	0.266541	0.112515	0.355622	0.209407	-0.0367035	0.0879626	0.114119	0.442869	0.119458	0.293434	0.345844	0.288613	0.391956		0.251949		0.0379606
	0.459966	0.526787	0.361873	0.314558	-0.055463	0.291595	0.218938	-0.0121435	0.12224	0.170131	0.390999	0.172934	0.283002	0.426514	0.281556	0.465502		0.276187		0.0417999
	0.435206	0.501891	0.260525	0.182246	-0.0261108	0.283326	0.258899	-0.0303361	0.0573501	0.19999	0.342192	0.150884	0.324545	0.365759	0.398556	0.451941		0.259804		0.0406547
	0.463691	0.35334	0.25687	0.25489	0.0147272	0.326011	0.297713	-0.00941465	0.0637457	0.0920754	0.370251	0.139152	0.238664	0.385818	0.306442	0.391956		0.246621		0.0362414
	0.39736	0.322129	0.26491	0.222231	0.0227033	0.281203	0.269808	0.0222707	0.172326	0.134059	0.430075	0.16874	0.177187	0.198503	0.256856	0.449548		0.236869		0.0313826
	0.525995	0.372927	0.337998	0.234853	0.0831626	0.216283	0.219627	-0.0645988	0.070285	0.118328	0.398805	0.0950521	0.163402	0.469952	0.294308	0.452898		0.24933		0.0419778
	0.331433	0.565503	0.209363	0.225144	0.0163224	0.293606	0.230651	0.0399327	0.0255161	0.248186	0.356271	0.133828	0.237733	0.346854	0.453899	0.390679		0.256558		0.0384516
	0.439635	0.298789	0.156009	0.19328	-0.0168584	0.317183	0.211933	0.0107488	0.146097	0.191373	0.342933	0.14033	0.0957771	0.351184	0.33529	0.541282		0.234687		0.0377546
	0.473353	0.434892	0.278797	0.241032	0.0833222	0.279304	0.245694	-0.0143418	0.0773273	0.121033	0.375587	0.0786089	0.266235	0.482795	0.299694	0.486242		0.263098		0.0400574
	0.396455	0.500427	0.290734	0.184541	0.00802721	0.365231	0.260048	-0.0325344	0.110383	0.0796507	0.407252	0.119976	0.239037	0.304138	0.369709	0.459599		0.253917		0.0404699
	0.472246	0.485965	0.273193	0.143585	-0.0868891	0.290589	0.22135	-0.00600355	0.133809	0.0924762	0.37203	0.146314	0.186316	0.452057	0.300747	0.464864		0.246415		0.0435799
	0.516231	0.255496	0.0968075	0.220201	-0.072532	0.374059	0.320909	-0.0119161	0.122743	0.217826	0.320209	0.0795984	0.282629	0.466921	0.257846	0.340585		0.236726		0.0404698
	0.547031	0.354805	0.208145	0.196369	-0.0553035	0.402887	0.269119	0.00680705	0.0483676	0.160412	0.39342	0.123792	0.11776	0.467354	0.33529	0.515756		0.255751		0.0459716
	0.50214	0.382995	0.266372	0.206696	0.0349866	0.310255	0.256029	-0.0580798	0.084657	0.124841	0.367633	0.122473	0.280394	0.493619	0.281432	0.450186		0.256664		0.040924
	0.509689	0.348032	0.308519	0.210845	-0.0600892	0.409368	0.279454	-0.0344294	0.0926335	0.165822	0.340612	0.150978	0.268657	0.431709	0.314489	0.474914		0.2632		0.0418587
	0.440842	0.449811	0.427653	0.181187	0.0552461	0.295729	0.248335	-0.00236503	-0.0214086	0.27003	0.310873	0.139011	0.164519	0.418288	0.294061	0.420832		0.25579		0.0394048
	0.48674	0.326797	0.298043	0.195839	0.064658	0.378305	0.279569	-0.0125984	0.135678	0.212215	0.368918	0.113192	0.195817	0.328815	0.274561	0.456249		0.256425		0.0345697
	0.481405	0.356635	0.233238	0.125049	-0.147189	0.303775	0.29289	-0.0188141	0.131582	0.174239	0.349849	0.138775	0.347273	0.372542	0.309661	0.366908		0.238614		0.0406868
	0.411553	0.426197	0.27563	0.168477	-0.122144	0.310032	0.0872261	-0.0691469	0.0344986	0.143378	0.37203	0.112862	0.252077	0.382788	0.334918	0.288097		0.213029		0.0423689
	0.474662	0.381439	0.237624	0.13776	0.0455152	0.289919	0.227895	0.00801989	0.130647	0.120833	0.330435	0.13477	0.359196	0.406022	0.29437	0.420193		0.249956		0.0354041
	0.476977	0.389402	0.271488	0.135553	-0.024037	0.341766	0.301272	-0.0507269	0.11721	0.147085	0.359828	0.126431	0.263255	0.410207	0.285766	0.487358		0.252427		0.0408257
	0.440037	0.559645	0.21521	0.147557	0.0188748	0.334838	0.28554	-0.0221495	0.0115034	0.148287	0.397224	0.119646	0.186316	0.507328	0.326066	0.485284		0.260076		0.046338
	0.399172	0.303732	0.350423	0.193368	-0.00489417	0.211925	0.280717	0.0084747	0.0455651	0.203698	0.395841	0.126949	0.163402	0.289707	0.196684	0.435509		0.225017		0.0342067
	0.4805	0.50903	0.313879	0.21005	-0.122941	0.319977	0.296449	0.00263792	0.143223	0.214319	0.365608	0.0832733	0.282443	0.436904	0.213027	0.429606		0.261124		0.0435268
	0.428865	0.385192	0.324111	0.184541	0.0603508	0.371824	0.327569	-0.0274556	0.0814233	0.173237	0.359136	0.0975964	0.231212	0.341803	0.233023	0.519106		0.255721		0.037874
	0.481909	0.378144	0.337998	0.144645	-0.0540273	0.332603	0.228699	-0.0811237	0.0354328	0.113318	0.400978	0.0900108	0.375962	0.390148	0.293256	0.547982		0.250996		0.0473316
	0.514017	0.301535	0.343601	0.146498	0.0219057	0.374729	0.213082	-0.0411758	0.089256	0.184259	0.292941	0.0812474	0.313368	0.475435	0.32978	0.560586		0.262567		0.0438361
	0.473152	0.485507	0.287811	0.161592	-0.0265893	0.326681	0.281751	-0.132973	0.00776664	0.156804	0.305488	0.0692801	0.137134	0.530274	0.241565	0.433914		0.233697		0.0486741
	0.533745	0.573466	0.397199	0.148793	0.0118558	0.367913	0.237081	-0.0581556	0.0646799	0.141173	0.347725	0.0738032	0.364971	0.424061	0.282732	0.623922		0.283435		0.051482
	0.546528	0.455669	0.271975	0.122666	-0.157398	0.352158	0.25844	-0.0430709	0.0685603	0.150692	0.348071	0.0764416	0.263068	0.440656	0.274189	0.338989		0.235477		0.0471465
	0.541294	0.49347	0.297556	0.153736	-0.182763	0.317183	0.237196	-0.0454966	0.195106	0.133758	0.354098	0.0749339	0.225996	0.441522	0.23587	0.515437		0.249306		0.0500355
	0.449096	0.391599	0.18159	0.132023	-0.048125	0.315619	0.278306	-0.0249541	0.0857349	0.223036	0.416539	0.0755464	0.377825	0.404146	0.310094	0.553247		0.257583		0.0441825
	0.529417	0.5569	0.351885	0.162475	0.0565223	0.382886	0.182077	-0.0483013	0.159463	0.148187	0.333103	0.0829906	0.256921	0.495495	0.333185	0.531071		0.282142		0.0466395
	0.554077	0.431689	0.196938	0.157002	-0.143679	0.393501	0.250172	-0.0416307	0.108443	0.195982	0.362199	0.0745099	0.331066	0.529985	0.313499	0.521978		0.264733		0.0509656
	0.47587	0.449903	0.297312	0.0316631	-0.117039	0.404675	0.215723	-0.0282136	0.134025	0.11933	0.345502	0.113992	0.364412	0.474425	0.235437	0.425458		0.246405		0.047015
	0.510494	0.411552	0.30657	0.13114	-0.0283441	0.413726	0.250861	-0.0741499	0.0166773	0.0453824	0.330238	0.118421	0.345038	0.392745	0.268989	0.421629		0.241311		0.0455849
	0.527404	0.352425	0.210581	0.15303	-0.0717344	0.344448	0.114901	-0.019269	0.0710036	0.126544	0.394112	0.0866656	0.310946	0.40631	0.268927	0.613392		0.243105		0.0481369
	0.494188	0.412559	0.383556	0.15965	-0.00154418	0.30668	0.1869	-0.0632343	0.109664	0.178247	0.300301	0.0949108	0.301817	0.429833	0.271589	0.530593		0.255982		0.0430946
	0.612757	0.348672	0.218621	0.141291	-0.16346	0.403111	0.236852	-0.058383	0.122455	0.192475	0.314183	0.0905762	0.132663	0.365182	0.339623	0.490868		0.236718		0.0492938
	0.483217	0.434801	0.261499	0.0841819	-0.166013	0.304222	0.230995	-0.0277588	0.0552662	0.0809533	0.396927	0.102449	0.264186	0.341659	0.319504	0.392913		0.222438		0.0457004
	0.532336	0.493745	0.27904	0.133788	-0.075563	0.338637	0.240067	-0.0899926	0.133378	0.12945	0.341204	0.097031	0.290081	0.388272	0.251099	0.625517		0.256756		0.0501612
	0.47134	0.275358	0.201323	0.169801	-0.155484	0.397859	0.246038	-0.0525462	0.103484	0.143578	0.267401	0.0189611	0.236056	0.433152	0.269237	0.456568		0.217633		0.0448496
	0.52831	0.543079	0.214723	0.066352	-0.115603	0.349923	0.228814	-0.0771062	0.193022	0.0324567	0.298029	0.0868541	0.476002	0.386828	0.250604	0.434711		0.243562		0.0513229
	0.510393	0.424366	0.283669	0.0787976	-0.0553035	0.395513	0.213196	-0.047619	0.089256	0.188768	0.305933	0.0563234	0.361804	0.534747	0.307804	0.500281		0.259246		0.0483645
	0.515829	0.351601	0.172088	0.151618	-0.0945462	0.410039	0.1869	-0.0896136	-0.0405952	0.0606127	0.372277	0.0378071	0.245929	0.44412	0.222189	0.528519		0.217173		0.0516186
	0.524485	0.386107	0.208389	0.0700592	-0.152772	0.295394	0.241215	-0.0995437	0.100179	0.109711	0.382651	0.0610821	0.296229	0.42738	0.231599	0.403442		0.21785		0.0479097
	0.430576	0.444228	0.307057	0.0850645	-0.139213	0.384786	0.226517	-0.119783	-0.0432541	0.105202	0.411303	0.0476542	0.180913	0.477311	0.245032	0.44907		0.218279		0.0525064
	0.465704	0.519007	0.267103	0.152059	-0.0262703	0.313719	0.16669	-0.123346	0.0135155	0.104099	0.288989	0.011187	0.206994	0.305004	0.26317	0.557076		0.217794		0.0489048
	0.554781	0.462168	0.237137	0.0878008	-0.10667	0.370259	0.258555	-0.0605055	-0.0645247	0.097386	0.374105	0.0667359	0.230281	0.518151	0.263851	0.453696		0.23395		0.05337
	0.515426	0.365239	0.253703	0.133788	-0.117518	0.319753	0.246957	-0.0978002	0.0544039	0.0936786	0.329595	0.0585378	0.336654	0.40963	0.257227	0.525807		0.230318		0.0485953
	0.531933	0.4629	0.129453	0.0833875	-0.0959819	0.337408	0.21423	-0.0573218	0.0795549	0.10931	0.324902	0.0203745	0.355843	0.429977	0.170622	0.390201		0.217925		0.0478908
	0.479493	0.485416	0.127017	0.0863885	-0.135384	0.330927	0.120987	-0.0609603	-0.00444958	0.0996906	0.373018	0.0413408	0.31225	0.403136	0.184984	0.372013		0.200992		0.048837
	0.49751	0.503447	0.187437	0.091508	-0.126291	0.329698	0.214919	-0.106972	-0.00897677	0.176343	0.401571	0.048361	0.197121	0.289996	0.142579	0.442688		0.205059		0.049498
	0.48976	0.31801	0.247856	0.0558482	-0.0945462	0.402552	0.271301	-0.113795	0.0531104	0.108408	0.378304	0.0469004	0.304798	0.442677	0.316966	0.4111		0.227453		0.0480256
	0.511903	0.326522	0.142853	0.0287503	-0.0911962	0.296623	0.151991	-0.143054	0.0315524	0.0402722	0.474534	0.0485494	0.510093	0.499968	0.247694	0.394349		0.216963		0.055294
	0.498718	0.523583	0.300479	0.0734133	-0.131715	0.321318	0.17358	-0.0864299	0.0937832	0.138869	0.282172	0.0516119	0.268471	0.468653	0.166784	0.5901		0.233337		0.0533738
	0.478889	0.481846	0.17355	0.0677642	-0.225196	0.381098	0.158996	-0.109095	-0.00667724	0.117927	0.329151	0.0697042	0.334233	0.51209	0.326747	0.520382		0.225713		0.0574771
	0.370788	0.42519	0.110207	0.0672346	-0.150698	0.361544	0.308736	-0.141387	0.111676	0.0902718	0.317394	0.0381841	0.441724	0.459994	0.289356	0.454813		0.222189		0.0513928
	0.446781	0.440658	0.201811	0.0675877	-0.110179	0.370595	0.204814	-0.10955	0.000939931	0.0558032	0.338191	0.0689032	0.428869	0.478466	0.191732	0.483051		0.222405		0.0522929
	0.487243	0.470863	0.301454	0.0607912	-0.0613654	0.384786	0.219627	-0.0320038	0.0421158	0.0378674	0.337796	0.0477485	0.299582	0.497082	0.10587	0.446038		0.227843		0.0496137
	0.47134	0.465097	0.204978	0.065028	-0.0698201	0.332045	0.24845	-0.119252	0.0406067	0.112416	0.338191	0.0848281	0.245184	0.571402	0.216865	0.448751		0.228507		0.0504658
	0.438225	0.466744	0.228366	0.0718245	-0.152613	0.411715	0.208603	-0.121451	0.0567753	0.135662	0.382997	0.0568888	0.228418	0.512523	0.188699	0.459599		0.223311		0.0521866
	0.447184	0.386931	0.277091	0.0815339	-0.0629606	0.357074	0.191723	-0.187853	-0.0302474	0.140772	0.374352	0.0456283	0.245184	0.305293	0.317956	0.271027		0.197543		0.0457839
	0.462181	0.507566	0.116541	0.0891248	-0.174308	0.430263	0.183914	-0.160716	0.0212764	0.0861636	0.388579	0.0176889	0.552382	0.376149	0.229061	0.592812		0.232417		0.0616891
	0.42504	0.331465	0.187193	0.0239839	-0.112094	0.337967	0.153369	-0.125923	-0.0354932	0.0564044	0.321395	0.0264995	0.248724	0.351761	0.205722	0.547185		0.18395		0.0494418
	0.528913	0.437546	0.246151	0.0125092	-0.120708	0.368695	0.126154	-0.151999	0.0717222	0.084861	0.367831	0.0484552	0.3007	0.320734	0.246765	0.422267		0.206912		0.0507835
	0.458054	0.513515	0.20985	-0.0157362	-0.196163	0.3221	0.164278	-0.110232	0.0324147	0.0793501	0.37776	0.0281956	0.205318	0.426225	0.232094	0.585633		0.207041		0.0571842
	0.437018	0.360571	0.169408	0.0252196	-0.114008	0.350482	0.189886	-0.162763	0.0493737	0.0803521	0.413624	0.0541561	0.319143	0.424061	0.204237	0.508258		0.206814		0.0511939
	0.464294	0.424275	0.240791	0.0531119	-0.123579	0.376182	0.210326	-0.156699	0.0968014	0.0633181	0.388134	0.0850637	0.440233	0.567361	0.204732	0.395306		0.233103		0.0539178
	0.491974	0.374392	0.352859	0.0995403	-0.16362	0.359421	0.167034	-0.0937827	0.00992245	0.13937	0.366793	-0.00855424	0.391238	0.3457	0.192784	0.427054		0.215758		0.050444
	0.382665	0.41979	0.173306	0.0755317	-0.157398	0.425794	0.202173	-0.142751	0.0800579	0.0132183	0.366003	0.0346975	0.385836	0.363306	0.255185	0.343456		0.201304		0.0492881
	0.373305	0.500152	0.221301	0.0281324	-0.155006	0.363108	0.150498	-0.181031	0.0235759	0.112216	0.381218	0.0320591	0.337027	0.554806	0.214265	0.472681		0.214269		0.0565032
	0.468522	0.373019	0.214479	0.0404015	-0.124058	0.335173	0.202517	-0.107655	0.0250849	0.0733381	0.412883	0.0330485	0.195817	0.457974	0.182075	0.437902		0.201283		0.0495377
Figure 4C	STIMKO; THD'>GRABDA
	0.0202621	-0.0434277	0.0481787	0.12075	0.0961801	-0.0517194	-0.0861994	0.0311305	0.0354849	0.041341	0.0210734	0.0100072	-0.0656196	-0.0849334	-0.040668		0.003456		0.0163343
	0.101338	0.103487	0.112161	0.0267857	-0.00363075	-0.0231097	-0.0227471	-0.017552	0.0104367	0.158034	-0.0813666	-0.02458	-0.0484074	0.0450396	0.0215608		0.02383		0.0174951
	-0.0153893	0.182695	-0.033555	-0.0814799	0.0996578	-0.0795488	0.0432085	0.0227426	-0.0526654	0.0685603	-0.0423418	-0.0185611	-0.0291675	-0.00889475	0.0120868		0.00448984		0.0183106
	-0.0290166	-0.0495039	0.0873098	0.0749038	-0.000500793	0.198399	0.0936003	0.0347487	-0.0152537	-0.0254945	-0.000656325	0.00438075	-0.0228909	-0.0181785	-0.0454163		0.0190954		0.0174856
	-0.0253001	0.0561791	-0.022431	-0.0806779	0.0387975	-0.0209423	-0.0486504	-0.0304627	-0.0202312	-0.0656498	-0.00420403	0.00359567	0.0114126	-0.0327673	0.0185846		-0.0148498		0.00952148
	0.037606	0.0401205	-0.0286636	0.0190334	-0.0349303	-0.0135731	0.00228559	0.00884507	0.0248876	-0.0346575	0.137704	-0.0188228	0.00687424	-0.025301	0.0103828		0.00878607		0.0112271
	0.0334765	-0.120683	-0.0213265	0.0513794	0.0975712	0.0423458	-0.0688942	-0.00258543	-0.017341	-0.00528216	-0.00930385	0.0127113	-0.0545391	-0.0333568	0.0125866		-0.00554939		0.0136637
	-0.00189957	0.00344609	-0.06243	-0.00114949	-0.0443202	-0.0192084	0.0378755	-0.0207591	0.0356455	-0.0909826	-0.107531	-0.0288544	-0.00249226	-0.0233362	0.0226059		-0.020226		0.0109071
	-0.0877932	-0.121768	-0.00515332	0.0295926	0.0113235	-0.0227629	-0.00282978	0.0219203	0.0428709	-0.0397779	-0.0172862	0.000673425	0.0112919	0.0389487	0.0323072		-0.0072295		0.0119912
	0.0610065	0.0887303	-0.0171451	-0.0882966	-0.0554489	0.0672275	-0.0579016	-0.0724842	-0.0385356	0.0292136	-0.0634063	0.0238769	0.037943	-0.0210275	-0.016767		-0.00820101		0.0144698
	-0.112433	-0.0228119	0.110978	0.0285233	-0.0321481	0.000731714	0.0488681	0.00613136	-0.025851	0.00792325	-0.11507	-0.0359637	-0.031147	-0.00191963	0.0184255		-0.0103842		0.0145916
	0.0237033	-0.00480022	0.00975754	-0.0566189	-0.0811841	-0.0188616	-0.0257945	-0.0403308	0.0141297	-0.024147	0.00156099	0.00909124	0.0517513	0.052948	-0.0106555		-0.00663003		0.00949387
	-0.0158022	-0.0623074	-0.0805755	-0.0548813	-0.0164983	0.0545699	-0.0787984	-0.00464128	0.00305074	-0.0125586	-0.126156	-0.0205238	-0.000778288	0.118475	-0.00845166		-0.0203918		0.0150383
	-0.0754047	-0.109832	-0.0166718	0.0707603	-0.00432629	0.0419123	0.0342838	0.01197	-0.0152537	0.0116962	0.0159735	-0.0440762	0.00998835	0.0152726	0.0658412		0.000808892		0.0126026
	0.0311364	0.0412055	-0.0607732	-0.0674455	0.041232	-0.0381081	0.0430997	0.0396005	0.011079	0.0820353	0.0399205	0.0339522	0.0246416	0.0352646	0.0218107		0.0185768		0.010743
	0.0479297	0.256261	-0.0273224	-0.0373717	-0.0394514	0.00159867	-0.101328	-0.0371237	-0.0104367	-0.027381	0.162095	0.0205185	0.00124951	0.130657	0.00915597		0.02327		0.0238949
	0.067476	0.0399035	-0.0309515	-0.0507378	-0.0293659	-0.0322128	-0.00119721	-0.00686159	0.0317919	-0.0155231	-0.096666	0.0123188	0.0350703	0.000732879	-0.0487107		-0.00832888		0.010897
	-0.0141504	0.0106074	0.0107832	-0.0377727	0.0113235	-0.0867445	0.114715	0.0165751	0.00706487	0.0267881	0.082493	0.000717041	-0.00220258	-0.0471597	-0.00327161		0.00598436		0.0123863
	0.00718533	-0.195984	0.0130711	0.0589981	-0.0429291	0.00654034	0.0136047	0.0229893	-0.0390173	-0.0723872	0.0266166	0.0148049	-0.0106035	-0.00575103	-0.00613427		-0.0139331		0.0153799
	0.0977591	-0.0822722	0.0717678	0.0539189	-0.0700554	0.127395	-0.00206791	-0.0179632	0.0179833	0.0658654	0.0918057	-0.0202185	0.0294697	-0.0502542	0.0336931		0.0231217		0.0163089
	0.0455897	0.00236105	-0.0336339	-0.155528	0.0106279	-0.126278	0.0279713	0.00555572	0.00289017	0.0197812	-0.0288162	0.038052	0.052548	-0.00319677	0.00881518		-0.00888405		0.0152159
	0.00236758	-0.159093	0.0447074	0.0711612	-0.00502184	-0.0968013	-0.0654114	0.0114766	0.0313102	-0.125748	0.049455	0.0154155	0.00827438	-0.0707866	-0.0112007		-0.019993		0.0175757
	-0.0590243	0.187035	-0.026849	0.094151	0.0617505	0.0672275	0.0599695	-0.0170586	-0.0219974	0.0270576	0.122626	-0.00604338	-0.0129934	-0.0856702	-0.011019		0.0252775		0.0188486
	-0.0357615	-0.0186887	-0.0580119	-0.00796621	0.0607072	0.0144297	0.0194819	-0.0156606	-0.0219974	-0.0319625	-0.0354682	-0.0173398	-0.0245084	0.0450396	-0.0361695		-0.0109251		0.00839122
	-0.104862	-0.0208588	0.0167791	0.019969	-0.0693598	0.007494	0.0228559	0.0497975	0.00995504	0.0332561	-0.0230512	0.0348681	0.0248347	0.0301561	-0.0493923		-0.00117056		0.0113133
	-0.0102962	-0.0623074	0.0239584	0.154299	0.00506357	-0.117435	0.0216587	-0.0619583	0.00979448	0.00280278	-0.0580848	0.0244003	-0.0285398	0.0148305	0.0299443		-0.00345799		0.0157842
	-0.0374133	-0.0818381	-0.0330816	-0.0257432	0.0892246	-0.00238934	-0.0410318	-0.0281602	-0.0236031	0.0542769	0.0474594	-0.0205674	0.0318596	-0.0661202	0.00863342		-0.00856628		0.0121179
	0.101063	0.146889	0.0372125	0.00860778	-0.0234538	0.0839599	-0.0958859	-0.0296404	-0.00642261	0.0232846	0.0512288	0.0292417	0.0513651	-0.127423	-0.0308531		0.0146115		0.0184659
	0.111524	0.146672	0.00257824	-0.0213323	0.0154968	-0.00507692	-0.0682412	4.6051e-05	0.0117213	0.0852692	-0.0394593	-0.00251052	0.0139715	-0.0325217	0.0466432		0.017652		0.0149699
	-0.0869673	-0.0612224	0.0714522	0.00245937	0.0607072	-0.0907325	0.00402699	-0.0284891	-0.0396596	-0.000431197	0.0425813	0.0260141	0.0137301	-0.0396933	0.00670226		-0.00796812		0.0127407
	-0.0716881	0.133868	-0.0493337	0.00352866	-0.0192805	0.0220589	-0.0769482	0.0072004	0.0305074	0.00199429	0.0671935	0.00329036	0.00981937	-0.0058984	-0.0077928		0.00323461		0.0134222
	-0.00396432	-0.0701197	0.012361	0.0600674	-0.117005	-0.0990554	-0.0374401	0.00810497	0.0207129	-0.0664583	0.0796105	0.0114029	-0.0201631	-0.0287394	-0.0175622		-0.0178832		0.014095
	0.0861965	0.0620383	-0.072055	0.0662158	-0.023106	0.0353234	-0.0499565	-0.00390117	0.0215157	-0.0912521	0.0600981	0.0649629	0.0629767	0.0676842	-0.0471203		0.0159747		0.0152298
	0.0411849	0.113686	0.00407721	0.108453	-0.00363075	-0.0659375	0.00239443	0.0356533	-0.019589	-0.0254945	0.116196	-0.0104049	0.000525296	-0.0804143	0.0299898		0.0164459		0.0154288
	-0.0287413	0.0629063	-0.0840468	-0.0381737	0.0141057	-0.0344669	0.0279713	0.0196999	-0.0144509	-0.0519054	0.0880363	0.00961463	0.0286731	-0.0538892	0.0241509		-0.0020344		0.0121214
	0.0114525	0.0655104	-0.0211687	0.0561912	0.0109757	0.0288212	-0.0473444	0.0379559	-0.00578035	0.0561634	0.1244	0.00843701	0.0690118	0.000781999	0.0541179		0.0299684		0.0110446
	0.106018	0.0837391	-0.0442056	0.00433062	0.045753	-0.0391484	-0.0869613	0.0201111	-0.00128452	-0.0195656	-0.0512111	0.0325128	-0.0158419	-0.01307	-0.0386686		-0.00116615		0.0134126
	0.065136	0.0765779	0.0318477	-0.0337628	-0.0345825	-0.0446103	-0.107749	-0.0471562	0.0248876	-0.00797715	0.158547	0.0337777	-0.011207	0.0148305	-0.00799727		0.00737078		0.0163061
	0.0531604	-0.0291051	0.0152801	0.176353	-0.0251927	-0.00880484	-0.0367871	0.0266076	0.00594091	0.0302916	0.0793887	-0.0139814	0.0370739	0.0456291	-0.0526184		0.0202157		0.0146915
	-0.0638421	-0.0340963	-0.0897271	0.107918	0.061055	-0.0197285	-0.0083805	-0.0336698	0.0120424	0.0453835	-0.0762668	0.0844591	0.0401639	-0.0558049	-0.0516188		-0.00547419		0.0157893
	0.0497192	0.107176	0.034609	0.0655475	0.0262777	-0.00828467	-0.034828	0.0544849	-0.00032113	0.0170862	0.00954332	0.0388807	-0.013283	0.0241143	-0.00227195		0.0245633		0.00925853
	0.0524722	0.0915514	0.0236428	-0.0996578	-0.0290182	0.0192847	0.0535481	0.0284167	0.0383751	0.00684525	-0.00619961	0.0580716	0.0737192	0.0129148	-0.0255595		0.0198938		0.0122985
	0.010076	0.0952406	-0.00878242	0.0787799	0.00367248	-0.044697	-0.00990422	-0.0256109	-0.00208735	0.050504	0.109101	-0.00128928	0.0219137	0.0606108	-0.0472566		0.0193514		0.012621
	0.131208	0.0175516	0.0473108	-0.0191938	0.0109757	-0.03386	-0.0446234	-0.039015	0.0335581	0.000916294	0.0270601	0.0163751	0.0060776	0.0649826	-0.0272634		0.012804		0.0118687
	0.054124	0.218501	0.00810078	-0.00288708	0.0234955	-0.0461708	0.06835	0.00341764	-0.0170199	0.0971271	-0.146999	0.0595981	-0.00835839	0.000241673	-0.0454391		0.0177388		0.0207493
	0.174705	0.00973933	-0.0238511	0.10578	0.0137579	-0.056661	-0.056269	0.0199466	0.0141297	0.000646796	-0.00575615	-0.0038626	0.0384017	-0.0648922	-0.00574804		0.0106711		0.0159758
	0.0276952	0.0984957	-0.0707927	0.115804	0.0735748	0.0168572	0.103396	0.0170685	-0.0244059	-0.0486714	0.179168	-0.0159005	0.0371464	-0.00550543	0.00283994		0.0337846		0.0176184
	0.0515086	0.108912	0.011651	-0.0423172	-0.0811841	-0.049552	0.0597519	0.0245517	0.00401413	0.0141217	0.0705195	0.00935294	-0.0334886	-0.0235327	-0.048847		0.00503081		0.0135609
	0.215725	0.210472	0.0446285	0.125962	0.0134101	-0.00169577	0.0876143	-0.0168119	0.0390173	0.0647874	-0.0549805	0.012406	0.0488545	0.0236722	0.0594116		0.0581649		0.0196955
	0.0890871	0.134953	-0.0214054	0.0398845	-0.00258743	-0.0149603	0.0398346	-0.00595702	0.0229608	0.0507735	0.0977924	0.0335596	-0.00193703	-0.00923859	-0.00536181		0.0298265		0.0120749
	0.073395	0.0637744	0.0339778	-0.0502032	-0.018585	0.0284744	-0.046256	0.0399295	0.0131663	0.0464615	-0.0906793	0.0162006	0.0523549	-0.00452302	0.0171987		0.0116458		0.0119242
	0.0446261	0.0103904	-0.0192753	0.0184987	0.0648805	0.0403518	0.00217675	0.00292424	0.0396596	0.0604754	-0.000878057	0.0101816	-0.00980682	0.0600214	0.00181756		0.0217363		0.00710931
	0.0710549	0.0429416	-0.0325294	-0.0991232	0.0387975	0.0228392	-0.0594253	0.018302	0.0345215	0.0928152	-0.00642134	-0.00447322	0.0320527	-0.0408722	-0.0370555		0.00489496		0.0133182
	0.0473791	0.0372994	-0.0161195	-0.0105058	0.0450575	0.0278676	0.0236178	0.0191243	0.00032113	-0.0128281	0.0263949	0.0459465	0.0195721	-0.00747025	0.0139952		0.0173101		0.00571094
	0.0220515	-0.0102254	-0.0360007	-0.0268124	-0.0457113	-0.104257	0.0017414	0.0577742	0.00915222	0.046192	0.00776947	0.00429352	0.0506167	0.0699928	0.00738385		0.00359739		0.0116544
	0.0137925	0.0733227	-0.0543828	-0.0702524	0.0408842	0.0484145	0.0685677	-0.000447352	0.00513809	-0.00905514	0.0374815	0.0237461	0.0364463	0.00805184	0.024628		0.0164224		0.0102836
	0.0890871	0.0208067	0.0165424	0.183704	-0.0206716	-0.0632499	0.0593165	0.00868061	-1.14088e-16	-0.0618768	-0.0407897	0.00629984	-0.0111345	-0.0761899	-0.00299898		0.00716838		0.0170589
	0.161629	-0.0380025	-0.00830906	-0.00876818	-0.0697076	-0.0867445	0.0266652	0.0286634	-0.00417469	0.0715248	0.0831582	0.0287183	0.0440023	-0.0537418	0.00145405		0.0117578		0.0165121
	0.0922531	0.0366484	0.0939369	0.0608693	-0.0432769	-0.0123594	0.033522	0.0253741	0.0223186	-0.0546003	-0.0237164	0.0764774	0.0145992	-0.0404301	0.0371691		0.0212523		0.0124444
	-0.0156646	0.104138	-0.0519372	-0.0115751	0.0589684	0.0553502	-0.0494123	0.0452747	0.011079	0.0534684	-0.0432288	-0.00421153	0.0679737	0.0310403	0.0438941		0.0196772		0.0122522
	0.109184	0.0125604	0.0500721	-0.0217333	0.0600117	0.0097481	0.0314541	0.0231538	0.024727	0.0238236	-0.00486922	0.0252726	0.0957111	0.0504429	0.0397819		0.0352894		0.00892544
	0.136852	0.0774459	0.0157534	0.0464339	-0.0418858	-0.0196418	0.0255768	0.0208512	-0.0515414	-0.032232	-0.0937835	0.00289782	0.0927177	-0.0454896	-0.0389413		0.00633421		0.0161008
	0.023428	0.0937215	0.0634051	0.0382806	-0.0603177	-0.0836235	0.0290596	0.0181375	0.0032113	-0.00231768	-0.0749364	0.0589003	0.07215	-0.076239	0.0384869		0.00942311		0.0149428
	0.0512333	0.00735224	-0.0897271	-0.0165205	0.00715021	-0.0583082	-0.0181759	-0.0278312	-0.0324342	0.000377297	0.0286122	0.02898	0.0379913	-0.0308025	0.058162		-0.00359608		0.0106571
	0.156811	0.0173346	-0.0397876	0.020771	0.0614028	-0.0747805	-0.0793426	0.0465904	0.0179833	0.00145529	-0.0246033	0.0337777	0.0758435	0.00697119	0.0265364		0.0164642		0.0153132
	-0.00726792	0.207217	0.0626951	0.0155582	-0.0144117	0.0322024	-0.0450588	0.0571986	0.00578035	0.048887	-0.0662888	0.0540153	-0.01379	-0.0106631	-0.019357		0.0204478		0.0165979
	0.0473791	0.218718	-0.0211687	0.052716	0.0401886	-0.0222427	-0.04963	0.0396005	0.0228003	-0.0465154	0.0323817	-0.006654	-0.0179422	-0.0259887	-0.0290128		0.015642		0.0170986
	0.168511	0.211123	0.0303487	0.0511121	0.0116713	-0.00143569	0.00195908	0.0525935	0.0496146	-0.0411254	0.0545548	0.0570684	-0.000898991	-0.00334413	-0.0126548		0.0419398		0.0174007
	0.104229	0.171844	0.00967865	0.0283896	-0.0164983	0.100345	-0.124946	0.0502909	-0.0223186	-0.00636016	0.109322	-0.0259321	0.0433987	-0.0184733	0.0299216		0.0288595		0.0187166
	0.0805528	0.0659445	0.0470742	0.0668841	0.0443619	-0.0256239	-0.0868524	0.0332685	0.00931278	-0.0928691	-0.0860229	0.0782656	0.0368808	-0.0950522	-0.0529592		0.00154437		0.017485
	0.128317	0.217199	0.0268774	0.177021	-0.049189	0.0141696	-0.0437527	-0.00159863	0.00658317	0.04188	-0.010856	0.0681468	-0.0193423	-0.0080597	-0.020493		0.0351269		0.0206036
	0.0720185	-0.02585	0.0278241	0.0835917	-0.0773586	-0.0106255	-0.125816	0.0757834	-0.0378934	-0.0532528	0.0543331	0.0416721	-0.0216356	-0.0692148	0.0100193		-0.00376031		0.0162414
	0.0672007	0.163815	0.0742924	0.0913441	-0.061361	-0.00689753	-0.0585546	-0.0262688	0.0510597	-0.0761602	0.0443552	0.0698478	-0.0156247	-0.130075	0.00917869		0.0130768		0.0198905
	0.0755974	0.111516	0.0260096	0.0262511	0.0127146	0.0074073	-0.0384197	0.00045722	-0.0732177	-0.0607988	-0.00109979	0.0460773	-0.00995166	-0.0441142	-0.0318528		0.00310507		0.0129663
	0.0577029	0.169023	-0.0122537	0.027454	0.0335809	-0.00958511	-0.0376578	0.0548138	0.025851	0.0575109	0.0275036	0.0600779	0.0541171	-0.00403181	0.00901965		0.0342084		0.0123942
	0.095419	0.15405	-0.0030232	-0.0634356	-0.0123251	0.134937	-0.0912059	0.0155883	-0.0120424	-0.0373524	0.000674064	0.0168984	-0.0197527	0.0230336	-0.0295354		0.0114618		0.0176527
	0.146074	-0.185568	0.0208815	0.0349391	0.0401886	0.00992149	-0.0360253	0.0503732	0.0175016	-0.00231768	0.0124258	0.042588	0.050665	-0.0681832	-0.0177667		0.00771318		0.0185033
	0.118269	-0.0178207	-0.0190386	0.0807849	0.0321899	-0.0417493	-0.0124075	0.0824444	0.0329159	-0.0163316	0.0281688	0.0045116	-0.0326678	0.0506394	-0.00983756		0.0186714		0.0122644
	0.0260434	0.29836	-0.0054689	0.0766414	-0.0314526	-0.0406223	0.0284066	0.00382881	-0.0297046	-0.030615	-0.0673975	0.0505697	-0.0183284	-0.0433774	-0.0281949		0.0125792		0.0227429
	0.152681	0.121499	0.0395793	0.0132859	-0.0217149	-0.00264943	0.024815	0.0403406	0.021034	0.0389155	-0.0897924	0.123844	0.0338391	0.0580074	-0.0149949		0.0359126		0.015929
	0.0976214	-0.0896504	0.0165424	-0.0618317	-0.0290182	0.0265671	-0.0787984	0.0173152	0.0183044	-0.0505579	-0.0128516	0.0338649	0.0107126	0.02603	-0.0414404		-0.00781271		0.0130051
	0.0830305	0.00301207	0.004235	-0.00114949	0.0186267	0.0564772	-0.0075098	0.0529224	-0.050578	-0.0144451	0.0377032	0.0401892	-0.0473211	-0.0416582	-0.0358287		0.00651373		0.0106328
	0.0696784	-0.00588526	0.03311	0.0376123	-0.0300615	0.0245731	-0.00914236	0.0463437	-0.0425498	-0.000700695	-0.0720539	0.0307246	0.00769501	-0.106939	-0.0417358		-0.00395543		0.0123614
	0.0959696	0.277745	0.0299543	0.223669	-0.0617088	-0.0420961	-0.104158	-0.00398341	0.0236031	0.00657576	-0.016621	0.115906	0.0206102	0.0124236	0.0472566		0.0416764		0.026258
	0.139742	0.148625	0.0125188	-0.071589	0.0471441	0.0266538	-0.028842	-0.00447681	0.0404624	-0.0473239	0.0175257	0.0586386	-0.000923131	0.0207741	-0.0695445		0.0192923		0.0166178
	0.045452	0.228267	0.0732668	0.0869333	-0.0505801	0.0752036	-0.0017414	0.0473305	0.0229608	-0.0791247	0.0259514	0.0852005	0.0269832	-0.029771	0.00799727		0.0376219		0.018609
	0.188195	0.111733	-0.0692937	0.0377459	0.0746181	-0.028138	-0.0620374	-0.0104799	-0.0175016	0.037568	0.0616502	0.0196026	0.0386431	0.00785536	-0.00892877		0.0254155		0.0172232
	0.195904	0.139076	0.0395793	0.106047	-0.00710848	0.0804053	-0.0950152	0.0187954	0.0635838	0.0526599	-0.000878057	0.0643522	0.0234104	-0.0401354	-0.011746		0.0419287		0.0186846
	0.179523	0.374096	0.00273603	0.210169	-0.122917	-0.0243234	-0.0814105	0.0230715	-0.0202312	-0.0192961	0.154334	-0.0138506	0.0260418	0.0754452	-0.0689083		0.0462987		0.0340149
	0.13286	0.132349	0.00865304	0.13024	-0.0311048	-0.0679315	-0.11047	0.0220025	0.0138086	0.0246321	-0.00176498	0.0611247	0.0532963	-0.0976556	-0.0415995		0.0152293		0.0201944
	0.188057	-0.161046	0.0264041	0.0839927	0.0221044	0.0700018	0.0144754	0.105881	-0.0152537	-0.0384304	-0.0387941	0.0665766	-0.0177973	-0.0209784	0.029808		0.0210001		0.0205334
	0.0859212	0.128877	-0.026849	-0.0511388	0.00680244	0.0514489	-0.134088	0.0196999	-0.0566795	-0.0715787	0.0789453	0.0512676	0.00870891	-0.0855228	-0.022356		-0.00110279		0.0187028
	0.0169585	0.145586	-0.0492548	-0.0110404	0.00715021	0.0632395	-0.00957771	0.0109009	-0.0401413	-0.0610683	-0.0321422	0.104086	0.0400432	0.0650808	-0.0247643		0.0150038		0.0152089
	0.133823	0.0817861	-0.0260601	0.176486	0.0443619	-0.0204221	0.00130605	0.0864738	-0.000802826	-0.0664583	0.0239559	0.0500463	0.0328011	0.0498043	-0.00265818		0.0376296		0.0163457
	0.00443233	0.285123	0.0587504	0.00112275	0.105222	-0.0260573	-0.0365694	0.0349954	0.00224791	0.0178947	0.0913622	0.0339958	0.00122537	0.00667646	-0.0452346		0.0356791		0.02092
	0.250551	0.291199	0.0600127	0.0745028	0.00193362	0.00602017	0.0735742	0.00999635	-0.00818882	0.0480785	0.0310513	0.0498719	0.00841923	0.00913249	-0.0618426		0.0562874		0.0243548
	0.0782128	0.100232	0.0200926	0.124759	-0.000848566	0.0159035	-0.100892	0.0511133	-0.00674374	-0.0292675	0.0671935	0.00302867	0.0674668	0.021167	-0.0155174		0.0263933		0.0147027
	0.0217762	-0.0942076	0.0402104	-0.021867	-0.0443202	-0.108332	0.00141489	0.00448668	0.0165382	-0.0629548	0.057659	0.0418466	0.0652459	0.0697472	-0.00933773		-0.00147293		0.0144181
	0.15392	-0.0885654	0.0225383	0.180229	-0.00467407	0.0425192	-0.0728124	0.00580242	0.0403019	-0.0141756	0.142139	0.0593801	0.026935	0.0523095	0.0027945		0.0365761		0.0195969
	0.106569	0.101751	0.103404	0.24853	-0.0213672	0.0494549	-0.0848933	0.0743032	0.0252087	0.000646796	-0.0487721	0.10208	-0.0374959	0.0430748	-0.0216063		0.0427258		0.021776
	0.305335	0.238032	0.0505455	0.0932154	-0.0363214	0.00844766	-0.0399434	0.0553894	-0.0717726	-0.097181	0.110431	0.0496538	-0.0458485	-0.10748	-0.00415767		0.0338897		0.0303069
	0.153094	0.0681145	-0.0159617	0.0128849	-0.0561445	0.0207585	-0.108402	-0.00612149	-0.0128452	-0.0726567	0.0924709	0.0732935	0.0592832	0.0144375	-0.0293763		0.0128553		0.0176397
	0.0944555	0.192677	0.066482	0.0058009	-0.0217149	0.0905488	-0.06367	0.0826911	-0.00658317	0.0728723	0.037038	0.103388	0.021962	-0.00756849	-0.0617971		0.0404388		0.0179026
	0.0786257	0.0878623	-0.0754474	0.131309	0.0314943	-0.060649	-0.0470178	0.030637	-0.0203918	-0.111464	-0.114848	0.0638725	0.0152751	0.0540778	-0.043985		0.00129		0.0194976
	0.145799	0.0388184	-0.0746585	0.227679	0.0655761	-0.0781616	-0.0906617	0.033433	-0.00256904	-0.00689915	0.110209	0.0423264	0.0398501	-0.0345848	-0.0350335		0.0254082		0.0227033
	0.0809658	0.0954576	-0.00578447	0.0591317	0.00262916	-0.0981884	-0.1367	0.085816	-0.0430315	-0.0448984	-0.0507676	0.101993	0.0646423	0.0930795	-0.00867886		0.0130444		0.0197737
	0.0213633	0.162296	0.00967865	0.100968	-0.023106	-0.0243234	-0.0340662	0.0122167	-0.0316313	-0.0664583	-0.0795927	0.0634799	0.00735705	-0.167701	-0.0595252		-0.00726968		0.0202638
	0.204988	0.150578	0.0302698	0.0839927	-0.0244971	0.133377	-0.147475	0.0481529	-0.0293834	-0.0260335	0.0079912	0.0974129	0.0324873	0.0208723	-0.0247188		0.0372009		0.0226316
	0.155847	-0.180577	-0.0149361	0.0762404	-0.0436246	-0.0589151	-0.0645407	0.0378736	0.0423892	0.0162777	-0.0119646	0.0711127	-0.0274294	0.0599723	-0.00683858		0.00339248		0.0201649
	0.142908	0.337422	-0.0532783	0.147081	0.00923685	0.067661	-0.133326	0.0894343	-0.00032113	-0.000970193	-0.0569761	0.0740785	-0.00961369	-0.00142843	0.0254686		0.0424917		0.0285841
	0.0109019	0.170759	0.0547268	0.184907	0.0328854	0.0159035	-0.0280801	0.061228	-0.0162171	-0.0912521	-0.0259337	0.0443327	-0.0177249	-0.0395951	0.0316483		0.0258993		0.0190719
	-0.00547847	0.121499	0.00841636	0.169001	-0.0356259	0.0225791	-0.0930562	0.000621688	-0.00385356	-0.0381609	-0.0913445	0.0538409	0.00880547	0.0473483	-0.0425991		0.00813287		0.0182207
	-0.00258782	0.00561617	0.0235639	0.0233105	-0.0297137	-0.105297	-0.030801	0.0159994	0.00144509	-0.00285668	0.0722933	0.0562397	-0.0221426	0.0355593	0.0245598		0.00434587		0.0108641
	0.0721562	0.137774	0.0156746	0.146814	0.100006	0.0606386	-0.133326	0.0716717	0.0282595	-0.0527138	0.151895	0.0298523	-0.0348163	-0.0191609	0.0524367		0.0418107		0.020497
	0.119095	0.175317	-0.0206953	0.0876016	0.0318421	0.0850002	-0.0982804	0.0467549	0.0687219	0.042958	-0.0503242	0.0240078	0.0255107	-0.0130209	-0.0219925		0.0334997		0.0178956
	0.116067	0.134519	-0.0184863	0.0460329	-0.0151073	0.0256135	-0.185242	0.0812109	0.0165382	-0.0643023	-0.0858012	0.0343883	0.00021147	-0.0028038	-0.0304896		0.00348992		0.0206477
	0.17443	-0.000894074	0.0844697	0.0154245	0.112178	0.124967	-0.0458206	0.0435478	0.0226397	-0.0384304	-0.0951139	0.054626	-0.0116656	-0.0661693	-0.0568215		0.0211578		0.020124
	0.0374683	0.0511879	0.024984	0.120349	0.0523607	0.00766739	-0.100457	0.0631194	0.0391779	0.0340646	-0.0208339	0.0871196	0.015251	0.0141428	-0.00456663		0.028069		0.0129767
	0.31387	0.216548	-0.126491	-0.030154	0.0645327	0.023186	-0.11896	0.0406696	-0.0325947	-0.0527138	0.00222618	0.107357	0.0181478	0.076182	-0.0332841		0.0312348		0.0301427
	0.165208	0.193328	0.0705844	0.0155582	0.00575912	0.0530094	-0.0892468	0.0620504	-0.0648683	-0.0451679	-0.0305901	0.0629129	-0.00678926	0.0189075	-0.0361468		0.0249672		0.0204769
	0.0315494	-0.0933396	0.00754853	0.092547	-0.0397991	-0.0329063	-0.146495	0.0972465	0.00931278	-0.0136366	0.0217386	0.0715488	0.0172064	-0.06725	0.0100193		-0.00231398		0.0172678
	0.159702	0.141897	0.0191459	-0.0893659	-0.0324959	-0.049552	-0.0881585	0.0975754	0.0396596	-0.0624158	-0.0693931	0.0360893	-0.0286364	0.101676	-0.0328297		0.0095265		0.0215205
	0.0991356	0.2389	-0.0158039	0.17408	-0.033887	-0.0523262	-0.0409229	0.0605702	0.0141297	-0.0389694	-0.0179514	0.041236	0.00170818	0.127709	-0.0208111		0.0357865		0.0226738
	0.214073	0.108478	-0.0442056	0.142269	-0.0217149	0.0097481	-0.160318	0.0149304	-0.00032113	0.0189727	0.0592112	0.0763902	-0.0418653	0.00392571	0.00404408		0.0255745		0.0226732
	0.205814	0.233475	-0.0282691	0.0667504	0.19147	-0.0101053	-0.168807	0.0835957	0.0240848	0.0542769	-0.0676192	0.0839357	0.0364946	0.0444502	0.00397592		0.0502348		0.0271667
	0.219855	0.0815691	0.0144123	0.0136869	0.0937457	0.00792748	-0.107858	0.136637	0.00353243	-0.150003	0.0536679	0.0417157	0.0246658	-0.044458	-0.0570715		0.0221349		0.023921
	0.0992732	0.0820031	-0.00602115	0.166729	-0.0717942	-0.0828432	-0.113626	0.078086	-0.00337187	-0.0254945	-0.121722	0.050875	0.0234587	-0.049321	-0.0254686		5.08234e-05		0.0215072
	0.157912	0.123235	-0.0483869	0.199075	0.0447097	0.0852603	-0.10862	0.0604057	0.011079	0.0588584	-0.00753	0.0623023	0.0448713	-0.011449	-0.0185846		0.0435425		0.0205156
	0.160665	0.268413	0.0154379	0.0745028	-0.0784019	-0.139802	-0.117218	0.0933815	-0.0231214	-0.00258718	0.0913622	0.107575	-0.0056788	0.0568777	-0.00983756		0.0327712		0.0275608
	0.186819	0.169023	0.00683849	0.0295926	-0.180299	-0.00672414	-0.0627993	0.0942861	0.0491329	-0.0168706	0.0705195	0.09388	-0.0147798	0.0323665	-0.0226968		0.0285525		0.0234842
	0.0977591	-0.0327943	0.00896861	0.0912104	-0.0370169	0.0365372	-0.0574663	0.0463437	-0.0337187	-0.0206436	0.0503419	0.0978491	-0.00381999	0.0972548	0.0123367		0.0235428		0.0141708
	0.176495	0.0364313	0.00652291	0.0747701	0.0116713	-0.115007	-0.170875	0.0655864	0.00915222	-0.0184876	-0.0385724	0.0134528	0.00361527	0.0348717	-0.0123821		0.00514962		0.0204768
	0.156398	-0.00176211	-0.0346595	0.108586	0.0892246	0.0456402	-0.12919	0.05909	0.0102762	-0.0934081	-0.0172862	0.0752125	0.0473095	-0.0413634	-0.0105191		0.0175699		0.0197481
	0.115791	0.134519	0.00123705	0.186912	0.0252344	0.0909822	-0.0861994	-0.0328475	-0.000963391	0.0631704	0.0365946	0.0623895	-0.0111104	0.0460711	-0.0333523		0.0398952		0.0185897
	0.0736703	-0.0412576	-0.0943029	0.170873	0.0954845	-0.00863145	-0.0748803	0.0106542	-0.0428709	-0.0589123	-0.000878057	0.0809698	0.0377982	-0.0162137	-0.0628422		0.00457734		0.0191888
	0.131621	0.134302	-0.0623511	-0.0670445	-0.0182372	-0.0544936	-0.11983	0.0947795	0.0541105	0.0847302	-0.0658454	0.0653118	0.0195963	0.052113	-0.0620016		0.0124507		0.021125
	0.133548	0.107827	-0.0596687	-0.0288174	0.00715021	-0.00282282	-0.0781454	0.0789906	-0.0223186	-0.0877486	-0.0414549	0.0997245	0.0487338	-0.0144454	-0.0235601		0.00779949		0.0180404
	0.147175	0.101534	0.0254573	0.142403	-0.010934	-0.0405356	-0.0685677	0.0565407	-0.0152537	0.00954024	0.013978	0.033516	0.0124748	-0.0521208	-0.058889		0.0197545		0.0175508
	0.164795	0.0741908	0.0231694	-0.131202	0.0401886	-0.0361141	-0.190248	-0.0164007	-0.0131663	0.00576726	0.00333484	0.0715052	0.0451369	-0.0703937	-0.0591389		-0.00590508		0.0223705
	0.131896	0.246712	0.0346879	-0.100727	0.0179312	0.0583845	-0.18263	0.0161639	-0.0160565	-0.0413949	0.0390336	0.0412796	0.0559035	-0.0722111	-0.00847438		0.0146999		0.0255722
	0.16741	0.0225428	0.0315321	0.0778443	0.0401886	0.118465	-0.144536	0.064024	-0.0351638	0.00846224	-0.0979964	0.0994192	-0.0236152	-0.087242	-0.0452573		0.0130718		0.0223262
	0.191361	0.0967596	-0.0129638	0.0936163	-0.0498845	0.058818	-0.00315629	0.0357355	-0.0150931	-0.131946	0.0445769	0.0198643	0.0544792	-0.0917611	-0.0501647		0.0160161		0.0209563
	0.149378	0.148842	-0.0459412	-0.021466	0.0335809	0.0238795	-0.118306	0.00711816	-0.02842	-0.0777772	-0.0565327	0.0247929	0.027635	-0.0543313	-0.0507781		-0.00255513		0.019475
	0.0577029	0.081135	-0.0274013	0.14668	-0.0884873	-0.0584816	-0.0624728	0.101194	-0.0407836	-0.0802027	-0.11507	0.0575482	0.0608282	-0.0963784	-0.0179711		-0.00547738		0.0212784
	0.148552	0.148408	0.0462063	0.22153	-0.0735331	-0.0577881	-0.0269917	0.0511955	0.0444766	-0.037083	0.166307	0.067449	0.0184375	0.0133077	-0.0211064		0.0472912		0.0229259
	0.062383	0.1968	-0.0560396	-0.0276144	0.0332332	0.0263937	-0.170331	0.0888586	0.0130058	-0.0325015	0.0246211	0.0905216	0.0208998	-0.0286903	-0.00783824		0.0155802		0.0210375
	0.187782	0.177487	-0.095013	0.0159592	0.0175834	0.0145164	-0.0572486	0.0349954	-0.0417469	-0.032232	-0.0279293	0.0437221	0.05909	-0.0969188	-0.0346018		0.0110297		0.0216903
	0.232931	0.294671	-0.0846779	0.171274	-0.100659	-0.0344669	-0.0250327	0.0570341	-0.0032113	-0.0756212	-0.102431	0.0323384	0.00122537	-0.131745	-0.00120413		0.0153616		0.0326511
	0.191912	0.0837391	-0.0259023	0.0708939	-0.018585	0.0440797	-0.0835873	0.0574453	-0.0602119	0.0184337	-0.0210556	0.0867707	0.00815368	-0.125556	-0.0402363		0.0124196		0.0206084
	0.0574276	0.110648	0.0787104	0.151893	-0.0884873	-0.0711393	-0.103396	0.0619682	0.023282	-0.0416644	0.019743	0.0507878	-0.000898991	-0.0904349	-0.0558446		0.00683963		0.0204791
	0.301756	0.397967	0.00944197	0.0785126	-0.0248449	-0.0893454	-0.160862	0.00127956	0.0226397	-0.0281895	0.0467942	0.0664894	-0.00584778	-0.0602748	-0.0259911		0.0353017		0.0367575
	0.191636	0.493451	0.0850219	-0.0178571	-0.0324959	-0.0296119	-0.00903352	0.0157527	0.0335581	-0.0686142	0.157882	0.131041	0.0188479	-0.0386618	-0.00658866		0.0616218		0.0367031
	0.154746	0.307692	0.01457	0.0830571	0.0262777	0.0641065	-0.0998041	0.047495	0.02842	0.0305611	0.0654196	0.0622151	0.0147923	-0.119219	-0.0485971		0.0421154		0.0260794
	0.0845447	-0.120032	0.0187514	0.0825225	0.00193362	0.0209319	-0.118415	0.0608169	-0.0219974	-0.145152	-0.0197252	0.103999	0.0110264	-0.101536	0.0252641		-0.00780448		0.0206782
	0.0104889	0.111516	0.0983549	0.0247808	-0.0102384	0.071649	-0.114171	0.0482351	-0.00818882	0.00415027	0.0935795	0.0673617	0.033815	-0.103747	-0.0598432		0.0178496		0.0179313
	0.261563	0.0878623	0.0203293	0.0842601	0.0975712	-0.0542335	-0.0531128	0.093546	-0.0378934	0.00145529	-0.0534284	0.113551	0.0093607	-0.151197	-0.0261729		0.0262307		0.0256515
	0.223296	0.272753	-0.00759902	0.0818541	0.0836602	0.0651468	-0.147475	0.0432188	-0.00240848	-0.0219911	-0.00930385	0.0784837	0.00325317	-0.141962	0.0127457		0.0355781		0.0287806
	0.0709173	-0.0568822	-0.018013	0.121284	-0.0474501	-0.0577014	-0.0818459	0.0445346	0.0260116	-0.0901741	0.103557	0.0698478	0.0213102	-0.0777618	-0.0210837		0.000436736		0.0181155
	0.127354	0.0611703	-0.0519372	0.0206373	0.0245389	-0.0360274	-0.171855	0.0549783	0.017341	0.00576726	-0.00420403	0.0799666	0.0889035	-0.0955434	-0.076792		0.00295323		0.020364
	0.0812411	0.272319	-0.0580119	0.0782453	0.0363631	-0.00342969	-0.123966	0.114845	-0.0215157	-0.00555166	-0.0186166	0.0797486	0.0138025	-0.0611099	-0.037101		0.0231508		0.0243583
	0.106982	0.233041	-0.0336339	0.154566	0.0655761	-0.0414892	-0.10394	0.0872139	-0.040623	-0.0899046	0.111762	0.0854622	-0.0206217	-0.124279	-0.0100193		0.0253394		0.0268216
	0.199345	0.122801	-0.00223426	0.0275877	0.00749798	0.0470274	-0.212669	0.0618859	0.0250482	0.100092	0.0350424	0.0306374	-0.00809285	-0.0582609	-0.0249233		0.0233856		0.0234622
	0.144835	0.267328	0.0757914	0.25	-0.0283226	-0.0097585	-0.174031	0.037298	-0.0242453	0.0230151	-0.028151	0.080272	0.0145026	-0.137247	-0.0410315		0.030017		0.0315346
	0.123362	0.119328	-0.065349	0.262163	0.0172356	0.0518823	-0.0807575	0.0726586	0.0403019	-0.106613	0.0554417	0.0785709	-0.013621	-0.162396	-0.0991253		0.0195388		0.0284641
	0.176495	0.379738	-0.0336339	0.0348054	0.0342765	0.0590781	-0.108946	0.100125	-0.0154143	-0.152967	0.0235124	0.0553238	0.0268143	-0.0883718	-0.0133136		0.0318347		0.0327333
	0.0998238	0.0505369	-0.016514	0.0364093	-0.00467407	0.0617657	-0.144101	0.0477417	-0.0279383	0.0265186	-0.00420403	0.0549313	0.0479613	-0.104238	-0.000454391		0.00823767		0.016571
	0.067889	0.0952406	-0.0104392	0.0346717	-0.0105862	0.00229224	-0.10862	0.0705205	0.0107579	0.0100792	-0.0922314	0.0446816	0.0141888	-0.0404793	-0.019039		0.0045951		0.0145546
	0.178697	0.0297041	-0.0771042	-0.00449102	0.0791392	-0.0365476	-0.14606	0.0747966	-0.0101156	-0.0683447	-0.0303683	0.0358276	0.0556138	-0.142503	-0.0392366		-0.00673281		0.0223123
	0.153645	0.141897	-0.0206953	0.0463003	-0.0241493	0.0341097	-0.127013	0.0652575	-0.000160565	-0.031154	0.0410292	0.065966	0.0246658	-0.126686	-0.0348972		0.0138743		0.0207531
	0.157774	0.205915	0.0526756	0.00740483	0.0269733	0.00549999	-0.103613	0.0390249	0.022158	-0.0325015	0.0820495	0.0898238	0.00578792	-0.0857684	-0.0236056		0.0299732		0.0211523
	0.0414602	-0.00284715	-0.0329238	0.115938	-0.0554489	-0.0779015	-0.191337	0.073152	-0.022158	-0.0847841	-0.0407897	0.0473858	0.0605626	-0.102175	-0.0049983		-0.0184576		0.0204669
	0.0627959	0.388636	-0.0559607	0.011682	0.0283644	0.00289911	-0.120483	0.0367224	-0.0513809	-0.17857	0.16919	0.119352	0.0227587	-0.0989818	-0.00781552		0.0219472		0.0348791
	0.10767	0.0201557	-0.0200642	0.0809185	-0.0870962	-0.0179946	-0.141271	0.116325	-0.0549133	-0.111195	0.0689674	0.0866834	0.030556	-0.109592	-0.0483017		-0.00527683		0.0221314
	0.104504	0.175317	-0.0491759	0.0430924	0.0207134	-0.00863145	-0.115259	0.0178908	0.0213552	-0.030076	0.0212951	0.0596854	-0.0230358	-0.126686	-0.00797455		0.00686761		0.0196824
	0.0553628	0.310079	-0.00586336	0.160714	-0.033887	-0.0194684	-0.150305	0.0999602	-0.0441554	-0.0758907	0.0133128	0.0651809	0.0179064	-0.0840492	-0.00904237		0.0199903		0.0286851
	0.271611	0.368237	0.0090475	-0.0167879	0.0311465	0.0934097	-0.136809	0.0137791	-0.0900771	0.0289441	-0.00553442	0.119133	0.00453261	-0.0170979	0.00638419		0.0453279		0.0331696
	0.133686	0.357821	-0.0562763	0.0294589	-0.00954289	0.0398316	-0.0924031	0.0415742	-0.0146114	-0.025764	0.0299426	0.133963	-0.024267	-0.0417073	-0.0364876		0.0310145		0.0285222
	0.109184	0.338724	-0.0165929	0.102037	-0.0314526	0.0228392	-0.159774	0.114104	-0.0475273	-0.0535223	0.04369	-0.0104049	0.0326321	-0.0497139	-0.0363285		0.0238596		0.0293467
	-0.0641174	0.210255	-0.0524894	-0.00409003	0.0561862	0.0151232	-0.139856	0.0655864	0.000963391	-0.00204819	-0.0110777	0.0920482	0.0545275	-0.133956	-0.0570942		0.0019974		0.0229964
	0.211733	0.0909004	-0.0382097	0.173412	-0.076663	0.00298581	-0.0835873	0.0609813	-0.00272961	-0.0831671	0.0891449	0.0360893	0.0100849	0.0765259	-0.0241963		0.0295537		0.0229734
	0.026594	0.0917684	0.0166213	0.191323	-0.0356259	-0.0300454	-0.0842403	0.0573631	-0.000963391	-0.0325015	-0.0277076	0.106398	-0.0310021	-0.091319	-0.0611155		0.00636977		0.0200167
	0.0732574	0.0833051	-0.0442056	0.182902	-0.0234538	0.0832663	-0.144863	0.0595011	-0.00449583	0.0537379	0.0266166	0.101644	-0.0197285	-0.1929	0.00363512		0.0158812		0.0246403
	0.0784881	0.168372	-0.0645601	0.128636	-0.00884734	0.00645365	-0.169025	0.0806352	-0.0308285	-0.031154	-0.111079	0.133657	0.0162649	-0.0467176	-0.038237		0.00747062		0.0244571
	0.0939049	0.539022	-0.0499648	0.127165	-0.00258743	-0.0600422	-0.144972	0.0721652	-0.0773924	-0.0661888	-0.0274858	0.0951013	-0.0129209	-0.149772	-0.0112689		0.0216509		0.0427469
	0.0659619	0.218067	-0.0161195	0.0691563	-0.0707509	-0.0445236	-0.176752	0.145353	0.00786769	0.0135827	-0.0248251	0.0326001	-0.0161075	-0.0769267	-0.0435988		0.00553233		0.0244801
	0.0912895	0.459163	-0.0759997	0.0667504	-0.0658821	-0.0381081	-0.0827166	0.0209335	-0.0936095	-0.113081	-0.100657	0.0158953	0.0613351	-0.0759443	-0.0253096		0.00293725		0.0368035
	0.0297599	0.228701	-0.0371841	0.0305282	-0.0884873	0.0149499	-0.225076	0.0751256	-0.0266538	-0.0554088	0.0377032	0.0405381	0.0528135	-0.112097	-0.00892877		-0.00291446		0.0260049
	0.107808	0.103921	0.0300332	0.109923	-0.0408424	0.0613322	-0.239116	0.0652575	-0.0248876	-0.0139061	0.0148649	0.103083	-0.0168076	-0.124819	-0.0595024		0.00508937		0.025161
	0.0338894	0.0757098	-0.0195119	0.0524487	-0.0474501	0.00289911	-0.189377	0.0635306	-0.0573218	-0.0637633	-0.116844	0.0312916	-0.00888948	-0.0101719	0.00992843		-0.0162421		0.0183198
	0.152681	0.251269	-0.0234566	0.14815	0.00158584	-0.0645504	-0.202329	0.0701093	-0.0152537	-0.00851614	0.168747	0.109276	0.0423366	-0.131598	0.0231512		0.0347735		0.030953
	0.08716	0.178355	-2.52459e-05	0.202149	-0.0964861	0.108755	-0.18263	0.0721652	-0.0107579	-0.0799332	0.108879	0.0470368	0.000501156	-0.0670044	-0.0373055		0.0220573		0.0275271
	0.0760104	0.0576982	-0.0567497	0.178491	0.0554906	0.0503218	-0.248259	0.0812931	-0.00128452	-0.0192961	-0.0381289	0.0647884	0.0233622	-0.106841	-0.0232875		0.00624063		0.0254468
	0.00126638	0.138425	-0.0154095	0.146947	0.0860946	-0.00715762	-0.0896822	0.0345843	-0.0255299	-0.188002	-0.10487	0.0325565	0.0426745	-0.0482894	-0.0329206		-0.00195417		0.0229835
	0.139054	0.24107	-0.011307	0.207897	0.0207134	0.0581245	-0.0968655	0.0352421	-0.0149326	-0.0136366	-0.0558675	0.066882	0.0102056	-0.0943645	-0.0168579		0.0316905		0.025585
	-0.0495265	0.25778	0.0450229	-0.00542665	-0.0516234	-0.00828467	-0.0638877	0.0738921	-0.066474	0.0116962	0.0510071	0.0556727	0.0473578	-0.0720146	0.0251732		0.016691		0.0215335
	0.053711	0.142114	-0.116156	0.11273	-0.010934	-0.00733101	-0.129626	0.0403406	0.021034	-0.0820892	-0.0682844	0.0343883	0.0155165	-0.107824	-0.0254004		-0.00852065		0.0209687
	0.0857835	0.0835221	0.0318477	0.201748	-0.00571739	-0.0508524	-0.100131	0.081951	0.0364483	-0.118741	-0.0425636	0.0807953	-0.0374235	-0.145352	-0.0183119		0.00553362		0.0240617
	0.208843	0.12649	-0.0694515	0.0790473	0.0172356	-0.0140933	-0.130932	0.093546	-0.0325947	-0.0931386	-0.0849143	0.124237	-0.0322092	-0.1287	-0.0713166		-0.00053012		0.0269163
	0.062383	0.307692	-0.0499648	0.267643	-0.000500793	0.0254401	-0.150414	0.119203	-0.0316313	-0.123053	-0.0995486	0.118785	0.0029152	-0.0877332	-0.0355788		0.0217091		0.0346576
	0.150479	0.129962	-0.109687	0.0672851	-0.00223966	-0.0413158	-0.112429	0.05909	-0.0245665	-0.0564868	0.0141997	0.0507878	-0.019294	-0.0658255	-0.0583892		-0.0012287		0.0205408
	0.127354	0.241504	-0.0546195	0.119814	-0.0373647	0.0137361	-0.113409	0.0675601	-0.0786769	-0.0702312	0.0625371	0.0450741	0.0145992	-0.0415108	0.0185164		0.0209922		0.0242631
	0.109735	0.406213	-0.0793921	0.0761067	0.0600117	-0.0205088	-0.0869613	0.0747966	-0.0420681	-0.0616073	-0.0920097	0.0708074	0.0276833	-0.0245642	0.0209474		0.0292793		0.0319463
	0.0974838	0.597832	-0.00191869	0.164858	-0.018585	-0.0540601	-0.135285	0.137048	-0.0671162	-0.109039	0.000674064	0.0513984	-0.000367901	-0.0538892	6.81586e-05		0.0406067		0.0453372
	-0.00437727	0.224143	-0.0330027	0.25949	0.141043	-0.0415759	-0.124619	0.0341731	-0.0396596	-0.0936776	0.0241776	0.122099	-0.016204	-0.103255	-0.00374872		0.0230004		0.0297487
	0.0267316	0.161645	-0.0529628	-0.0515398	0.113916	-0.0202487	-0.120266	0.0983978	0.00947335	0.0192422	0.081606	0.0551057	-0.0110621	-0.0604713	-0.0274452		0.0148082		0.0196684
	0.0349906	0.238466	-0.0633767	0.200278	0.0787914	0.0354101	-0.100675	0.0709316	-0.0330764	-0.0731957	0.00688254	0.0424572	0.0330425	-0.0677903	-0.00329433		0.0266561		0.0247067
	0.0864718	0.36368	-0.0389197	0.0480379	0.0200178	0.010355	-0.234436	0.0932993	-0.00481696	-0.0640328	-0.031477	0.0967587	-0.00179219	-0.0611099	-0.0213109		0.0173816		0.0325044
	0.11703	0.14168	-0.0152517	0.0809185	-0.0105862	-0.0279647	-0.267849	0.0465082	0.0139692	-0.10311	-0.206423	0.0501336	-0.0154557	-0.161561	-0.0333295		-0.0260861		0.0299639
	0.166722	0.100449	-0.0824689	0.210971	0.0634894	-0.00785119	-0.234219	0.0729875	0.0333976	0.0141217	-0.0121864	0.0941417	0.0191134	-0.144467	0.0191071		0.0208872		0.0291839
	0.0868847	0.301398	-0.0786031	-0.00101583	0.0520129	-0.123504	-0.141924	0.0311305	-0.00979448	-0.0618768	-0.0846925	0.0860292	0.0673219	-0.104876	0.00243099		0.00139478		0.0290849
	0.126803	0.0672465	-0.015015	0.0994974	-0.0130206	-0.0351604	-0.145407	0.0340086	-0.050578	-0.125209	-0.0558675	0.0397966	-0.0110863	-0.0427879	-0.0455299		-0.0114873		0.0194471
	0.202373	0.354782	-0.0680314	-0.0252085	-0.0102384	-0.0414892	-0.179147	0.056294	-0.0489724	0.00765375	0.0614285	0.0373978	0.0323183	-0.0303604	-0.0188799		0.0219947		0.0317635
	0.0597676	0.252789	0.0292442	0.129571	0.0843558	-0.0933334	-0.161624	0.00325317	0.0276172	0.0130437	-0.0487721	0.0514856	0.0514134	-0.0547733	0.0265818		0.024708		0.024903
	0.0355412	0.294454	-0.0576175	0.0573941	0.0951367	-0.0244968	-0.244993	0.0283345	-0.0550739	-0.02792	-0.0155123	0.0393169	0.0131508	-0.025301	-0.00727025		0.00700954		0.0285177
	0.0864718	0.1968	0.00533951	0.11821	0.186601	-0.0466043	-0.193187	0.0870495	-0.0736994	-0.031154	-0.156534	0.0676234	0.0600315	-0.00609488	-0.0322844		0.0179047		0.0290691
	0.195491	0.330043	-0.0672425	0.241847	0.0558384	-0.0114924	-0.0959948	0.102509	-0.0374117	-0.140031	-0.0729408	0.0686266	0.0187513	0.00859217	-0.0230149		0.038238		0.0340302
	-0.0115351	0.285991	-0.0960386	0.132512	-0.00884734	-0.0103654	-0.200697	0.101605	0.0386962	-0.099337	-0.0869099	0.0910014	0.0234829	-0.0387109	-0.0129274		0.00719465		0.0299313
	0.0893624	0.287076	0.0269563	0.0326668	0.0193223	-0.163124	-0.19101	0.0972465	-0.0308285	-0.0729262	0.153891	0.0924843	0.00233583	-0.0824282	0.0128365		0.0182574		0.0312886
	0.138228	0.185733	-0.0376574	0.00606822	0.0662716	-0.0267509	-0.19569	0.0570341	-0.0236031	-0.0864011	-0.0443374	0.0554983	0.0249313	-0.0611099	0.00404408		0.00415059		0.0237943
	0.0523345	0.0657275	-0.0359218	0.0619386	0.071836	-0.048685	-0.212995	0.0356533	-0.0504175	-0.032232	-0.000212862	0.0908706	0.029687	-0.125851	-0.0621606		-0.0106952		0.0214987
	0.151856	0.178572	-0.0696093	0.110458	0.0944412	-0.0294385	-0.254354	0.103907	-0.0459216	-0.157549	-0.0549805	0.111195	0.0506892	-0.115634	-0.0308986		0.00284892		0.0320983
	0.0698161	0.219152	-0.0223521	0.0892055	0.00749798	-0.0693186	-0.210383	0.0708494	-0.0565189	-0.107691	0.0330469	0.0928769	-0.0142728	0.0192513	0.00145405		0.00817422		0.0257816
	0.176082	0.267545	-0.0269279	0.0378796	-0.0300615	0.0796251	-0.136374	0.0244695	0.0175016	-0.0211826	0.0512288	0.138019	0.00858821	-0.02368	0.0122458		0.0383306		0.0251055
	0.0772492	0.348055	-0.0597476	0.143071	-0.00119634	-0.0514593	-0.202438	0.0745499	-0.0852601	-0.132216	0.000230601	0.102123	-0.00234742	-0.0959855	0.0350108		0.00997601		0.0341194
	0.115654	0.318542	-0.0546195	0.203085	0.0464485	0.00593347	-0.180344	0.0423965	-0.000963391	-0.0292675	0.022182	0.11137	0.0768816	-0.112686	-0.00813359		0.0370985		0.0314241
	-0.0167658	0.320061	-0.0316615	0.070092	-0.0801408	-0.0194684	-0.212016	0.0507021	-0.0746628	-0.104188	-0.0545371	0.0851569	0.0456438	-0.163919	-0.00992843		-0.0130421		0.0320798
	0.127354	0.351093	-0.0244822	0.127433	0.14765	-0.125151	-0.219199	0.0396005	-0.046885	-0.0807417	-0.0217208	0.0841537	0.0725121	-0.0180312	-0.0158582		0.0265152		0.0348441
	0.0608688	0.526002	-0.0430222	0.106448	0.0600117	-0.081196	-0.0484327	0.0440412	-0.0473667	-0.160783	0.0629806	0.0994192	0.00388082	-0.0653343	0.0149722		0.0354993		0.0399759
	0.132034	0.256261	-0.0752107	0.0743691	0.0513174	-0.0452172	-0.251306	0.0555539	-0.111914	-0.119819	0.0281688	0.0820602	0.0576175	0.0104587	0.00740657		0.0101187		0.0309812
	0.0505451	0.312249	-0.197811	0.0254491	-0.0189328	-0.0553606	-0.222029	0.0799774	-0.032113	-0.00743815	-0.0150689	0.0758668	0.0172305	-0.0499595	0.0205157		-0.0011253		0.0315634
	0.0808281	0.521228	-0.0208531	0.159244	0.0655761	-0.0668912	-0.129843	0.0860627	-0.0610148	-0.158088	-0.0305901	0.0869451	0.0142854	-0.0288868	-0.00817903		0.0339882		0.0412907
	0.114277	0.522096	-0.0507537	0.199342	0.0648805	-0.036981	-0.131802	0.109664	-0.0666346	-0.0325015	-0.0771537	0.0596418	0.0346599	-0.147906	-0.00490742		0.0370614		0.0425629
	0.0435249	0.171844	-0.104165	0.101369	0.0603595	-0.0668045	-0.222899	0.0595834	-0.026975	-0.130599	0.0408075	0.069368	0.0471647	-0.148495	-0.0163808		-0.00815315		0.0277488
	0.115103	0.214161	0.0312955	0.0920124	-0.0192805	-0.0177345	-0.188833	0.0602412	-0.0377328	-0.0413949	0.0141997	0.103127	0.0580279	-0.156698	-0.0328979		0.0129063		0.026638
	0.0475168	0.248448	-0.072055	0.148016	0.0558384	-0.0457373	-0.119939	0.0743855	-0.0228003	-0.0532528	-0.0288162	0.0759976	0.0242554	-0.145597	-0.012314		0.0115964		0.0263761
	0.170025	0.502565	-0.0656646	0.0708939	0.0047158	-0.0490318	-0.183609	-0.00159863	-0.0711304	-0.00339568	0.00688254	0.0238769	0.00489472	-0.110574	-0.00561172		0.0195492		0.0401899
	-0.0864167	0.265592	-0.019433	0.31937	-0.0641432	-0.195548	-0.27808	0.0148481	-0.0213552	-0.153237	0.00466523	0.0877302	0.043616	-0.11249	-0.0314438		-0.0150883		0.0404775
	0.198932	0.447662	-0.0763941	0.138527	0.0214089	-0.0254505	-0.166848	0.118463	-0.0581246	-0.146769	-0.182033	0.0996809	0.0581486	-0.0324235	-0.0474611		0.0231546		0.0422359
	0.0172338	0.377785	-0.0672425	0.206159	0.130262	0.00853435	-0.219961	0.0848292	-0.0523443	-0.0745432	-0.0720539	0.0893004	0.03606	-0.120104	-0.0654777		0.0185625		0.0377314
	0.0398084	0.502348	-0.0450734	0.138259	-0.00954289	0.00662704	-0.311929	0.0917368	-0.108221	-0.104188	-0.00797346	0.0738605	0.0280696	-0.186416	0.0164717		0.00825583		0.0459715
	0.269409	0.300747	-0.0554085	0.0426914	0.0311465	0.0601185	-0.232151	0.0370513	-0.0231214	-0.035466	-0.00531269	0.127639	-0.0325954	-0.165344	-0.0514143		0.017866		0.0359988
	0.103953	0.401873	-0.0677158	0.0246471	0.0217567	-0.109285	-0.24815	0.081951	-0.0229608	-0.0748127	-0.0268206	0.0576791	0.00943312	-0.153162	-0.0237419		-0.00169036		0.0373179
	0.195078	0.376917	-0.0673214	0.101101	0.0725315	-0.0455639	-0.0752068	0.0280056	-0.0460822	-0.142726	0.0286122	0.12175	0.00383254	-0.165196	-0.0224015		0.024222		0.0355765
	0.137402	0.464806	-0.0681103	0.104978	0.0474919	-0.016174	-0.278298	0.0430544	-0.0430315	-0.0869401	0.0277253	0.116735	0.00385668	-0.116321	0.01863		0.0237202		0.0414994
	0.264729	0.516888	-0.0963542	0.100166	0.138956	0.0514489	-0.197214	-0.0115489	-0.0921644	-0.129521	0.0747324	0.111632	0.0422641	-0.213678	-0.00218107		0.0372102		0.0481837
	0.12873	0.0902494	-0.115604	0.0662158	0.061055	0.0449467	-0.192534	0.0687113	-0.0757868	-0.0955641	-0.0197252	0.0912195	0.0103022	-0.148397	-0.0328752		-0.00793707		0.0254347
	0.182414	0.248665	0.0599338	0.0246471	0.0707926	0.00801418	-0.141489	0.0391071	-0.0751445	-0.0810112	-0.0742712	0.10884	0.0297594	-0.10242	-0.0359423		0.0174597		0.0279114
	0.221919	0.671397	-0.0627456	0.232089	0.00541135	0.00610686	-0.100022	0.0590077	-0.0695247	-0.0669973	-0.085136	0.0687138	0.0313044	-0.196339	-0.0864932		0.0419129		0.0540427
	0.139742	0.411422	-0.0591953	0.171808	0.0864424	-0.0700989	-0.0384197	0.02817	-0.0809249	-0.0834366	0.00843466	0.0928333	0.0547206	-0.0887156	-0.00531637		0.037831		0.0343718
	0.172916	0.433773	-0.0519372	0.101235	0.0485352	0.0259602	-0.180779	0.0757012	-0.070167	-0.02253	0.0875928	0.139415	0.0236036	-0.0449492	-0.038555		0.0466543		0.0362794
	0.139329	0.354999	-0.0829423	0.15911	0.0812258	-0.00897824	-0.119177	0.0558006	-0.115125	-0.0416644	-0.0128516	0.0932258	0.0517031	-0.0639589	-0.0215381		0.0312772		0.0322215
	0.121848	0.371926	0.0189881	0.109255	-0.0255404	-0.0560542	-0.257727	0.0940394	-0.0608542	-0.141648	0.00932159	0.124498	0.021793	-0.196732	-0.0158582		0.00781696		0.0391822
	0.280421	0.379087	-0.00759902	0.198006	-0.0477979	-0.00811128	-0.147475	0.0652575	-0.0587669	-0.121705	0.125065	0.0954066	0.0401639	-0.151393	-0.0394638		0.040073		0.0399391
	0.0637595	0.305739	-0.0377363	0.139863	0.0165401	-0.00637736	-0.185242	0.0135324	-0.0892742	-0.105266	-0.0243816	0.149708	0.0218655	-0.221685	-0.0519823		-0.000729146		0.0343451
	0.108358	0.376049	-0.130515	0.00687019	0.0989622	0.00628026	-0.278624	0.0518534	-0.066474	-0.0944861	0.00266965	0.105395	-0.0262706	-0.135773	-0.0127684		0.000768409		0.0380557
	0.161629	0.412073	-0.0782087	0.144274	0.0436664	0.0595116	-0.124293	0.0393538	-0.103243	-0.0335795	-0.0580848	0.0822347	0.0190169	-0.195062	-0.0202431		0.0232697		0.0376656
	0.13988	0.345234	-0.095723	0.233292	0.119481	-0.0693186	-0.166522	0.0870495	-0.115768	-0.0694227	-0.067841	0.0736424	0.0222276	-0.0526612	0.0155402		0.0266061		0.0363755
	0.10354	0.357604	-0.198758	0.0283896	-0.00502184	0.0614189	-0.208315	0.0776748	-0.0672768	-0.0793942	-0.114626	0.11342	0.0233139	-0.0942171	-0.0125866		-0.000988999		0.0364192
	0.0645854	0.356084	-0.0220365	0.101369	0.0836602	-0.0954141	-0.274162	0.0460148	-0.0175016	-0.0575648	0.0656414	0.0712435	0.0460301	-0.0576715	0.0160627		0.0217561		0.0342763
	0.113176	0.251704	0.00691738	0.0817205	0.00367248	-0.0306522	-0.181432	0.0590077	-0.0165382	-0.0112111	-0.0691713	0.150842	0.000621858	-0.0530541	0.0323753		0.0225318		0.026225
	0.0662372	0.254742	-0.107163	0.18758	0.0697493	-0.0379347	-0.173161	0.045028	-0.0531471	-0.0899046	-0.0658454	0.0698478	0.000959824	-0.0195539	-0.0199932		0.00849613		0.0287923
	0.115516	0.317023	-0.0427855	0.121284	0.0582728	-0.0473846	-0.121898	0.0372158	-0.0420681	-0.0920606	-0.0241599	0.0728137	0.0289628	-0.066464	-0.0175849		0.0197788		0.0282928
	0.158463	0.338941	-0.0840468	0.0099444	0.0753137	-0.111019	-0.112973	0.0460148	-0.0576429	-0.132755	-0.165181	0.11547	0.0498925	-0.112883	-0.030535		-0.000866513		0.035034
	0.179661	0.304654	-0.0894115	0.0267857	0.0607072	-0.118909	-0.182194	0.0215913	-0.088632	-0.0554088	0.0496767	0.09388	0.0226621	-0.103206	-0.0291037		0.00618349		0.0322885
	0.161766	0.498876	0.00881082	0.111126	0.0888768	-0.165291	-0.253374	0.0750433	-0.0598908	-0.102032	-0.125935	0.16131	0.0019013	-0.212057	-0.0190617		0.0113379		0.0483936
	0.114415	0.243674	-0.0418388	0.158308	0.0812258	-0.114401	-0.19471	0.0189598	-0.108542	-0.099876	0.0598764	0.0249237	-0.0289502	-0.161758	-0.0611155		-0.00732057		0.0318579
	0.203337	0.57765	-0.0563552	-0.0485992	0.0582728	-0.0604756	-0.217349	0.0531691	-0.0716121	-0.0942166	-0.0354682	0.0981107	-0.00584778	-0.213777	0.000727025		0.0125044		0.0490851
	0.267069	0.359123	-0.049807	0.186778	0.0951367	-0.0733067	-0.294732	0.0135324	-0.0672768	-0.14623	-0.0181731	0.133134	-0.0215632	-0.11023	0.0208565		0.0196207		0.0431154
	0.0655489	0.422489	-0.0124904	0.159779	0.0200178	-0.0264908	-0.266217	0.101934	-0.0399807	-0.107152	-0.0928966	0.131608	-0.0314849	-0.142699	-0.00247643		0.0119658		0.0407715
	0.198244	0.335252	-0.104875	0.145878	-0.0217149	-0.16217	-0.200044	0.0286634	-0.0692036	-0.0688837	-0.0713887	0.153241	0.0403329	-0.139359	0.00436215		0.00455563		0.0384492
	0.145248	0.354348	-0.118208	0.196803	0.126436	-0.124284	-0.213648	0.0199466	-0.0557161	-0.0462459	0.060985	0.0934439	0.0146233	-0.107774	0.0404862		0.025763		0.0376732
	0.250688	0.402741	-0.0600632	-0.0147829	0.0850513	-0.0810226	-0.220832	0.072823	-0.0891137	-0.0777772	-0.064515	0.101556	0.0110505	-0.0982941	-0.0239237		0.0129058		0.0398248
	0.149653	0.259733	-0.0625878	0.0103454	0.0669671	0.00905453	-0.184044	0.0406696	-0.0956969	-0.034388	0.0605416	0.072552	0.00443605	-0.173891	-0.023333		0.00666744		0.0295505
	0.129143	0.663802	-0.0571441	-0.0929748	0.0652283	-0.0590885	-0.229647	0.0581032	0.0191073	-0.0570258	-0.0219425	0.103912	-0.0251119	-0.159695	-0.0207202		0.021063		0.0520021
	0.223709	0.579386	-0.00925578	0.0243798	-0.010934	0.00775409	-0.243361	0.0772637	-0.0515414	-0.0578343	-0.00797346	0.118654	-0.0102896	-0.104041	-0.00613427		0.0353187		0.0470151
	0.22013	0.623656	-0.0665324	0.0197017	0.0530562	-0.0655907	-0.0471267	0.0392716	-0.0496146	-0.0492104	-0.0472199	0.112853	0.00407394	-0.187153	-0.0308986		0.035293		0.0483175
	0.106156	0.415762	-0.115762	-0.00542665	0.0972234	-0.0829299	-0.20037	-0.00883521	-0.104207	-0.0742737	-0.175602	0.0575046	-0.00958955	-0.220948	-0.00599796		-0.0218198		0.0406165
	0.20609	0.412073	-0.0675581	0.0111473	0.0954845	-0.0431365	-0.289726	0.0525113	-0.0574823	-0.0502884	-0.134804	0.0547568	-0.000536884	-0.163674	0.00461206		0.0019646		0.0418841
	0.195353	0.432471	-0.114342	0.0671514	-0.00154411	-0.0666311	-0.285372	0.0766058	-0.084939	-0.114159	-0.0569761	0.114772	-0.00611333	-0.120005	0.0230376		0.0039539		0.0428689
	0.14869	0.178572	-0.0708716	0.0352064	0.108352	-0.177429	-0.251197	0.0691225	-0.0971419	-0.136797	0.127726	0.0858548	0.0202722	-0.245165	-0.0195388		-0.0149563		0.0365628
	0.252478	0.55009	0.00494504	0.0711612	0.234941	-0.0955008	-0.233239	0.0403406	0.0219974	0.00549776	-0.0175079	0.108055	-0.0231806	-0.190248	-0.0444394		0.0456927		0.0493608
	0.209118	0.475439	-0.0153306	0.137858	0.0888768	-0.178122	-0.300283	0.0500442	-0.076429	-0.124131	0.0117606	0.104086	-0.0150694	-0.0865543	0.0180393		0.0199535		0.0465785
	0.32323	0.391891	-0.126886	0.129571	0.0607072	-0.130006	-0.237048	0.0545671	-0.034361	-0.098259	-0.010856	0.0835431	-0.0055581	-0.124672	-0.0598432		0.0144013		0.043898
	0.247247	0.356518	-0.069057	0.118611	-0.015455	-0.094894	-0.338703	0.106621	-0.0597303	-0.117393	-0.0580848	0.120616	0.0186306	-0.163477	0.0278769		0.00528849		0.0439212
	0.297765	0.550307	0.0286131	0.0591317	0.00784576	-0.0679315	-0.295929	0.0529224	-0.0536288	-0.0955641	0.0678587	0.125283	0.0179788	-0.200367	-0.019198		0.0316725		0.0511286
	0.187782	0.453738	-0.0566708	0.162318	0.00193362	0.00445964	-0.348498	0.0554717	-0.0921644	-0.0837061	8.86926e-06	0.113507	0.0237001	-0.180571	-0.0697262		0.0114389		0.0467874
	0.356128	0.474354	-0.0991154	0.17261	0.0245389	-0.0624697	-0.253809	0.0076938	-0.0879897	-0.110925	0.228836	0.104958	0.0113885	-0.181111	-0.0228558		0.037482		0.0514665
	0.241603	0.676389	-0.0354484	0.202818	0.0200178	-0.0915995	-0.264475	0.0346665	-0.0589274	-0.12979	0.0498984	0.0829325	0.0236519	-0.134791	0.0139725		0.0420612		0.056073
	0.193426	0.338073	-0.0952497	0.0974925	0.19147	0.0780645	-0.214301	0.0797307	-0.150771	-0.100146	-0.07028	0.0971076	0.0154441	-0.201349	-0.0432353		0.0143651		0.0409416
	0.330525	0.410988	-0.1059	0.078379	0.0113235	-0.031866	-0.364279	0.0508666	-0.0749839	-0.151081	-0.0186166	0.0626949	0.0118713	-0.209405	-0.0171987		-0.00111216		0.0492293
	0.202373	0.392325	-0.0536728	0.0460329	0.0520129	-0.157749	-0.296582	0.0585966	-0.0685613	-0.0535223	-0.0175079	0.0722467	0.0265728	-0.201349	-0.0142679		-0.000870165		0.0421669
	0.381731	0.421404	-0.0242455	0.0182314	0.0408842	-0.0540601	-0.183283	0.0206868	-0.102922	-0.153776	0.0208516	0.0615172	0.00516026	-0.22753	-0.0156992		0.0139301		0.0463129
	0.308226	0.606946	-0.047598	0.0988291	0.0843558	-0.0547537	-0.276012	0.0829378	-0.0833333	-0.0853231	-0.0842491	0.0447688	0.035529	-0.229446	0.00420311		0.0270053		0.0549852
	0.256883	0.404477	-0.067637	0.044028	0.119133	-0.119689	-0.224205	0.103003	-0.0367694	-0.0837061	-0.0691713	0.0722903	0.0194273	-0.151197	-0.0375327		0.0152889		0.041691
	0.22715	0.386032	-0.069057	-0.0169215	0.0958323	0.00428625	-0.300936	0.0637773	-0.0998715	-0.153506	0.0243993	0.116211	0.0240864	-0.145548	-0.0128593		0.00953832		0.0424101
	0.187369	0.675087	-0.0891749	0.144007	0.153215	-0.0696654	-0.217566	0.0835957	-0.0717726	-0.120897	-0.0791493	0.0685393	0.0510513	-0.192753	-0.059298		0.0308391		0.0561431
	0.137953	0.504735	-0.0694515	0.156571	0.0495785	-0.0179946	-0.151828	0.0650108	-0.115768	0.00846224	-0.0412332	0.110105	0.0417572	-0.279451	-0.0440759		0.0236247		0.0454549
	0.279595	0.396231	-0.00412771	0.15216	-0.00641293	-0.14249	-0.315738	0.0509488	-0.0329159	-0.0947556	-0.0305901	0.0719414	0.0182685	-0.293647	0.00567988		0.00360984		0.0479854
	0.107119	0.246712	-0.00507443	0.261762	0.140695	-0.00160908	-0.234436	0.0864738	-0.117213	-0.140031	0.136152	0.100728	0.0693015	-0.209896	0.0104283		0.0300742		0.0390698
	0.172641	0.397533	-0.167911	0.0206373	0.0408842	0.0465939	-0.22562	0.107855	-0.0876686	-0.210909	-0.0707235	0.0709382	0.0426745	-0.141127	-0.0297853		-0.00226589		0.041838
Figure 4C	STIMKO; THD'>UASSTIM, GRAB DA
	-0.0774085	0.0368543	-0.150321	0.0266031	0.00963971	0.0205491	0.0235816	0.062329	0.027471	-0.0156223	-0.00518814	0.00181142	0.0700738	0.0440837	0.166652	0.321576	0.11255	0.0397199	-0.0417592	0.0961361	-0.0572876		0.0339069		0.0206471
	-0.0177963	0.205246	-0.0658929	0.0561343	0.00827647	0.0945462	0.0837231	0.0557452	0.0472773	0.0375043	0.00471439	0.0453252	-0.0295235	-0.0182132	-0.00416613	0.163727	-0.00886815	-0.0898429	-0.0536423	0.0150103	-0.109082		0.0200097		0.0167296
	0.0716995	-0.0675623	-0.12578	0.0258898	-0.00336354	0.00615673	-0.0945466	0.0354126	0.0180862	-0.0309801	0.0270129	0.0617361	0.0144025	-0.010477	-0.037549	-0.209832	-0.0550412	0.0149929	-0.0405341	0.0736458	0.154486		-0.00819741		0.0169593
	-0.027266	0.0834647	0.0606359	0.0226085	-0.00189543	-0.052285	0.170703	0.0586498	-0.000410585	0.061963	0.025873	-0.011367	0.0292991	-0.00274076	0.0522348	0.14984	0.176801	-0.0952625	-0.0872089	-0.0535317	0.0079913		0.0270522		0.0164316
	-0.0437214	0.0393676	-0.0681443	0.000923743	-0.0493993	0.0491884	-0.058305	-0.00602716	-0.023818	0.0381869	-0.0655294	0.0303067	0.035506	-0.0218777	0.0521002	0.0419849	0.0177607	0.0332841	-0.0152979	-0.0128349	-0.0312373		-0.00274205		0.0087961
	-0.0338637	0.116138	-0.0800768	-0.01106	0.00796187	0.00542984	-0.0251977	0.0255368	0.0172132	-0.00993422	0.0468892	0.0906292	0.0524079	0.00774385	0.00337194	0.141508	0.102533	0.00483108	0.0546529	0.0241135	0.00860424		0.0261635		0.0115473
	0.00463586	0.0357118	0.137634	0.0492865	0.0207554	0.00950041	0.0237775	0.0270859	0.0293807	0.0318162	0.0156143	-0.0310601	0.0095324	-0.0559781	0.0230248	-0.022358	0.0656439	-0.00363707	-0.00745754	-0.0203317	0.0450746		0.0184596		0.00865953
	-0.0503191	-0.191628	0.0223621	-0.0143412	0.0143586	0.0629993	-0.0477263	0.0479994	0.00553675	0.0578676	0.00150853	0.0117077	-0.0324837	-0.0193329	-0.0485869	-0.0654076	-0.0596829	-0.00194344	-0.00758005	-0.00333004	0.0205567		-0.014165		0.0119668
	-0.0595559	0.00897937	-0.075574	-0.00192952	-0.0160522	-0.0141961	-0.0281362	-0.0515334	0.00428181	-0.0166461	-0.0115998	0.0213553	-0.00374087	-0.0182132	-0.00564683	0.0864232	0.119879	0.0227836	0.00834571	0.0658813	0.0279121		0.00300081		0.00998473
	-0.106749	-0.170608	0.0345196	-0.0287502	-0.0122771	-0.0139053	-0.0753483	-0.05773	-0.0144878	-0.0536186	0.0458918	-0.0468246	-0.0351575	-0.0459007	-0.00416613	-0.00523075	-0.0362299	-0.0195572	0.0225564	0.0151442	-0.12747		-0.0350428		0.0114995
	0.0331224	0.0676994	0.0754952	0.0130501	-0.0160522	0.114754	-0.00168964	-0.0598601	-0.0257277	-0.0511159	-0.0192939	-0.00704053	-0.0393591	-0.036434	-0.0415873	-0.144563	-0.0171744	0.0546238	0.0126334	-0.0140397	0.0079913		-0.00450326		0.0120551
	-0.0323889	-0.231613	-0.12578	-0.0267529	-0.0189884	-0.0227734	-0.0771114	-0.0645075	0.0132847	-0.0244957	0.00371701	0.0408495	0.00466236	-0.0181114	-0.00120475	0.0790168	0.109862	-0.00685497	-0.0319587	-0.00480262	-0.0388991		-0.0226119		0.015056
	-0.0465157	-0.0472274	-0.0494577	0.0722553	-0.00210516	0.0323247	0.091755	0.0127563	0.0198868	0.0599153	-0.0916749	0.00439738	-0.0283776	-0.0254404	-0.0472409	0.0433736	-0.0017834	-0.0336143	0.0205963	0.0176877	-0.0793536		-0.0037068		0.0106397
	-0.0202802	-0.0936093	-0.170133	0.0374455	0.00712295	-0.00343817	0.104293	0.0143054	0.00280862	-0.032459	-0.0366767	-0.0640311	-0.0256083	-0.00396227	-0.0294725	-0.0950331	0.0509858	-0.00295962	0.00467054	0.0431232	-0.0238819		-0.0160376		0.0126681
	0.0251275	0.0613019	-0.189495	-0.0246129	-0.0238122	0.00746513	-0.0361682	-0.0220996	0.0176497	-0.00754523	-0.0091064	-0.00425565	0.0779041	0.0654601	0.0382356	-0.330649	-0.0941294	0.0359939	-0.0116227	0.0482103	-0.06924		-0.0212089		0.0202896
	-0.0443424	-0.154843	-0.2782	0.0338789	-0.0277971	0.0320339	-0.173691	0.0563261	0.00275405	-0.0260883	-0.0276291	0.00862443	-0.0354439	0.0305453	-0.0203192	-0.18391	-0.0232819	-0.0219283	-0.0119903	-0.0479091	0.0643824		-0.0404204		0.0189532
	-0.0750799	-0.130395	-0.163379	0.0335936	0.00764728	-0.00401968	-0.0165781	0.00113766	-0.00150184	0.0649208	0.00243467	0.00887308	-0.0109027	-0.00762679	-0.0242228	0.0442994	-0.00935675	-0.00363707	-0.0434743	-0.0938269	-0.152294		-0.0273042		0.013467
	-0.0403061	-0.0312336	0.0480281	-0.00478278	0.0209651	5.08821e-05	0.0435634	-0.0215187	-0.0135602	0.054796	-0.0240671	0.0169791	0.0550817	0.0653583	0.0514272	-0.0293015	0.0101874	-0.00431452	-0.0086826	-0.021001	0.0548817		0.0105977		0.00754122
	0.00843924	0.157265	0.0863019	-0.000217561	0.0334441	-0.0168129	-0.0485099	-0.00350979	-0.00182922	-0.000833303	-0.0091064	-0.0387683	-0.0570249	-0.0910965	-0.0440103	0.378049	0.133804	-0.0475021	-0.00133225	0.00510383	-0.0419639		0.0190424		0.0222727
	-0.0435662	-0.0529394	0.160598	0.0256044	0.000411595	0.0381398	-0.0896491	-0.026747	-0.0426967	0.0156621	-0.0148057	-0.0344915	-0.028855	-0.0767438	-0.0572019	-0.0746656	0.0314416	-0.020404	-0.016768	0.0191603	0.0720443		-0.0103082		0.0124799
	0.0130964	-0.0159252	-0.012985	0.0572756	-0.013116	0.0368314	-0.00482406	-0.0048653	-0.0363674	0.00098688	-0.0177978	-0.0350385	0.0019886	0.0398084	-0.00214701	-0.0251354	-0.0577285	-0.0407276	0.0081007	-0.0475075	0.0769478		-0.00376807		0.00747688
	-0.0756232	-0.00610049	-0.126906	-0.0350273	0.00775214	0.00499371	-0.0782868	0.00307409	-0.0433515	-0.0082278	0.00328956	-0.0442386	0.00609472	0.0235217	-0.0440103	-0.10568	-0.0389173	0.0486961	0.0462	0.0234442	0.0910456		-0.0165837		0.0115476
	-0.0118196	0.0907762	-0.26987	0.0305977	0.0292495	0.0563119	0.000269364	0.0274732	0.0171041	0.00747128	0.00678038	0.0021098	0.0283442	-0.00182463	0.038774	0.0915151	-0.0850903	8.89156e-05	-0.048742	0.0138055	-0.0649494		-0.00198215		0.0163266
	0.0370034	-0.051797	-0.0260431	-0.0387366	-0.0239171	-0.0897923	-0.0755442	0.0685256	0.014485	-0.0487269	-0.0386715	-0.0307618	0.0554636	0.0435747	0.00135282	0.00217562	-0.0491779	0.02905	0.0550204	0.0247829	0.0184114		-0.00587251		0.00997549
	0.0182194	-0.0858409	-0.28518	-0.00064555	0.0167705	0.0310163	0.0776502	-0.044175	-0.00144728	-0.0331416	0.0898476	-0.0666668	0.057087	0.0451016	0.0469851	-0.110309	-0.0335426	-0.029719	0.0555105	0.00470222	0.0478328		-0.00952114		0.0180631
	0.0293966	0.12025	0.168703	-0.101508	-0.0101798	-0.00605497	-0.097681	-0.00835088	-0.00684899	0.00701624	-0.0275579	0.0115585	0.0285351	-0.0434577	-0.00295466	-0.0913299	-0.0157086	-0.0232832	-0.017503	-0.0358607	0.0312833		-0.00435886		0.0137012
	0.0259814	0.0213174	-0.125555	0.0568476	0.0169803	-0.0191389	0.046306	-0.0129983	-0.0208716	-0.0189214	0.0617073	-0.00365889	-0.0220752	0.0187374	-0.0314917	0.191501	0.0409694	-0.00177408	0.0226789	-0.0164494	-0.0609652		0.00805367		0.0130048
	0.0430578	0.00486668	0.0890036	-0.010632	0.0291446	-0.0550471	-0.0959179	-0.00718902	0.0132847	-0.0669287	0.0373428	-0.0393153	0.00619021	0.0624063	0.020198	-0.058927	-0.0843574	0.0353164	-0.0203207	0.03402	-0.0628041		-0.00602896		0.0110806
	0.0533812	0.0574177	0.22814	-0.0441578	0.0205457	0.0196768	0.0278914	0.0816934	0.0336366	0.0824401	0.0107699	0.0289143	0.0134475	0.00112735	-0.0211268	0.00495302	-0.0499108	-0.00194344	0.0383596	-0.0203317	-0.0689335		0.0236186		0.0133947
	0.012165	-0.112802	0.187165	0.0437226	0.0242159	-0.000966759	0.154639	0.0689129	0.00259037	0.019985	-0.0739359	-0.0721371	-1.6711e-05	-0.0581158	-0.0141272	-0.145026	-0.0802042	0.011775	-0.0369815	-0.0165833	0.0502846		-0.00168767		0.0172815
	0.0669647	-0.0620787	-0.130508	-0.0112026	-0.0118576	-0.0112886	0.0249529	-0.0108682	0.015358	0.0210089	0.00485687	0.0449771	0.0648218	-0.0186204	0.098944	0.133176	0.0610021	-0.00651624	-0.0124803	-0.0410817	-0.0398186		0.00855911		0.0126262
	0.0342867	0.0450796	0.148441	-0.0480097	-0.0283214	-0.0828142	-0.028724	-0.0211314	-0.00597598	-0.00538376	0.0617786	0.0115585	-0.034298	0.00153452	-0.0378183	0.0299495	-0.0369628	0.0539464	-0.0570724	0.00483609	0.0582529		0.00300722		0.0114185
	0.0507421	0.0777526	-0.0987634	0.0139061	0.00974458	-0.0233549	0.11781	-0.0683804	-0.0015564	0.0136144	-0.0231409	0.0205596	0.0377023	0.0175159	-0.0353953	0.0725362	-0.0015391	-0.0217589	0.0872395	-0.00118811	0.0193308		0.0125417		0.0111601
	0.0358391	0.0747824	-0.0215403	-0.0291782	-0.0376544	-0.102295	0.0608027	0.00539782	0.00848314	-0.0356443	-0.0191514	0.00419846	-0.0208338	0.0548737	-0.00483918	0.0521687	0.0688198	-0.00380643	0.0493852	0.00978932	0.122919		0.012977		0.0109735
	0.058116	0.0178902	0.100261	0.0106248	0.0236916	-0.0281523	0.0829395	-0.0668313	-0.00401173	0.0177098	0.0375566	-0.0209152	-0.00259497	0.0404192	0.0372933	0.0540203	-0.0704322	0.00313745	0.00785569	-0.0595559	0.114338		0.0168266		0.0109539
	-0.00793859	0.0786666	0.119623	-0.0314608	-0.0016857	0.0416288	0.0486569	0.0117881	-0.019944	-0.103446	0.00998623	-0.0103227	-0.0616085	-0.0222849	0.014006	-0.081609	-0.00764664	0.0466638	0.0661685	-0.00627521	0.00829777		0.00434586		0.0113989
	0.0701471	0.138986	0.0914801	-0.0365966	-0.01773	0.0375582	0.00144477	-0.110401	-0.0170522	0.0230566	-0.0274154	0.0180234	-0.0474758	0.0955906	-0.0817006	-0.2015	-0.0293895	-0.0102422	-0.016278	-0.0525946	-0.0100906		-0.00867522		0.0162532
	0.00393728	-0.0700756	0.0498292	-0.01106	-0.0020003	-0.046906	0.0120234	0.06291	-0.0193984	-0.020514	0.035918	0.016631	-0.106107	-0.0430505	-0.00456996	-0.0237467	-0.101214	0.0351471	0.0436274	0.0395087	-0.0376733		-0.00889449		0.0103049
	0.056486	-0.0620787	0.505513	-0.0318888	-0.00598517	-0.0618799	-0.0553665	-0.0375911	-0.0273646	-0.0241544	0.0119097	0.0644713	0.0115377	-0.0289014	-0.00483918	-0.022358	-0.0452691	-0.00787115	-0.0263234	0.00349738	-0.00150938		0.0100016		0.0258101
	0.0626956	0.0985446	0.325851	-0.0676972	0.0155121	-0.0460337	0.0122193	-0.0207441	0.0176497	0.0185061	-0.0030509	-0.00470322	-0.0385951	0.0110012	0.0057949	-0.0552238	-0.00960106	0.02905	0.0114084	-0.0125671	-0.0254143		0.0154573		0.0175645
	0.00851686	0.0615304	0.121199	0.0247485	-0.000951649	0.0416288	0.127997	-0.0271343	0.00821033	0.0344327	0.0312161	0.00643631	0.0063812	0.0539576	0.0578884	-0.162616	-0.109765	0.0129605	-0.0178705	0.00778125	0.10545		0.0186665		0.0145919
	0.0103021	0.0343409	0.109491	-0.0637026	0.0717198	0.0353776	0.0627617	-0.0296517	0.000898921	-0.00276725	-0.0121698	0.0507955	-0.0262768	0.0348206	-0.005243	-0.0973476	0.0991132	0.0558094	-0.0273035	0.0119313	0.122919		0.0207533		0.0122065
	0.0202375	0.180341	0.146639	0.0472892	0.0367997	-0.0663866	0.0768666	0.0619418	0.00651888	-0.0824003	0.0396226	0.0448279	0.0536493	0.0706515	0.0615228	-0.202426	-0.0914421	0.0185495	-0.017993	-0.00841714	0.138855		0.025488		0.0188957
	0.0086721	-0.141819	0.134032	-0.00178685	0.0396311	0.00499371	0.00653819	0.00655968	0.00346337	-0.00800027	0.00856141	0.00733145	-0.0164412	0.00957611	-0.00335848	-0.171874	-0.109032	0.0207512	-0.0317137	0.0128684	-0.0134618		-0.0111671		0.0138878
	0.0779868	0.180113	0.124125	-0.0147692	-0.0133257	-0.093136	0.0282832	-0.0182267	-0.0491897	-0.0685214	0.0265142	0.0588518	-0.0165367	-0.00182463	-0.0263765	-0.0348563	-0.0464906	0.0273564	0.0702112	0.0188926	0.0646889		0.013989		0.0142989
	0.0719324	0.183083	-0.0487823	0.00106641	0.0279911	-0.0565009	0.106643	0.0212766	-0.0200532	-0.0491819	0.0108411	0.0556193	-0.0197834	-0.0146505	-0.00618526	0.0503171	0.103755	0.0163478	0.0759689	-0.0283639	0.106369		0.0279862		0.0136764
	0.0589699	0.0939749	0.260335	0.000353091	0.00544511	-0.111308	0.0823518	-0.0364292	-0.00499385	0.0401208	-0.0232834	-0.0381715	-0.000112202	-0.0279853	0.00767942	-0.300097	-0.143723	-0.00279026	-0.00304733	-0.0173865	-0.0165266		-0.00841066		0.0226205
	0.0699143	0.0421094	-0.125555	0.0374455	-0.000427325	-0.0482144	0.130935	-2.42055e-05	0.00979265	-0.127108	-0.0330434	-0.0507035	-0.0160592	-0.00793217	-0.0497984	-0.0779058	-0.0784941	-0.00295962	0.00577309	-0.0528623	0.0447681		-0.015731		0.0136178
	0.0716995	-0.0422007	0.00727766	0.0167593	0.0423576	-0.0265532	0.0182922	0.0220512	-0.00319328	-0.00925165	0.00720783	-0.0459294	0.00571276	0.0344134	-0.0642015	0.135028	0.0436567	0.034639	-0.0148079	-0.0452317	-0.0404315		0.00701399		0.0100447
	0.0732519	-0.0623072	-0.112722	-0.0795382	-0.0400663	-0.0691487	-0.0371477	0.0698812	-0.0412235	-0.0202865	-0.0100325	-0.0898908	-0.0541602	0.0364493	-0.012108	0.0396704	-0.0196174	0.0514059	-0.026446	0.0472732	0.137936		-0.0104203		0.0137938
	0.0490345	0.0672424	-0.0334727	0.01519	0.00596944	-0.0130331	0.115263	0.00210587	-0.0488623	-0.000833303	0.0322847	0.000717356	0.00399392	0.0186356	0.0367549	-0.00893394	0.00945447	0.0431071	0.0496302	0.05892	0.0472199		0.0214471		0.0080844
	0.101428	0.170517	0.374932	-0.00492544	0.0331295	-0.0833957	0.00477508	-0.00854453	-0.037295	-0.0243819	-0.0253494	-0.0410559	-0.01329	-0.0163809	-0.0148002	-0.00569365	0.07224	0.0156703	0.045955	-0.0554059	-0.051771		0.0207789		0.0216783
	0.151881	0.00806544	0.365026	0.003777	0.00051646	0.0227298	0.00614639	0.0247622	-0.0329845	-0.0349617	-0.0148057	-0.0840723	-0.0392636	-0.007525	-0.058548	-0.166782	0.00261403	0.0163478	-0.00488492	0.0353587	-0.0520775		0.00672946		0.0220015
	0.140393	0.277903	0.144838	-0.0310328	-0.0178349	-0.0447253	0.016725	-0.0854211	-0.0629395	-0.0144847	0.000653638	-0.102274	0.0420949	0.0895849	-0.0197807	-0.232051	-0.0660347	0.0205818	-0.0086826	0.0279958	-0.0315438		0.00209364		0.0225722
	0.109811	0.107912	0.239622	0.0134781	-0.0016857	-0.111163	0.0474815	0.0284414	-0.0403505	-0.0328003	0.0215985	0.000418975	-0.0438471	0.0376708	-0.00456996	-0.170948	-0.00569223	0.0866334	0.0280692	0.03817	0.121693		0.0223783		0.0186802
	0.0762015	0.0418809	0.055908	0.0361615	0.0718246	-0.0598446	0.167373	-0.00641445	-0.0631577	-0.0194902	-0.000913668	-0.0329499	-0.0592212	-0.028596	-0.0615094	0.0405962	-0.056507	-0.0176942	0.0250065	-0.00520424	0.104224		0.00988921		0.0135373
	0.116253	0.0873489	0.00705252	-0.0695518	-0.0814879	-0.070021	-0.0116806	-0.0182267	-0.0608115	0.0339777	-0.00354959	-0.00932811	-0.0278046	0.110554	-0.0379529	-0.119567	-0.0513766	0.0622452	-0.00941764	0.0657474	0.233556		0.00695044		0.0180071
	0.133252	-0.0211803	-0.0717466	-0.0668412	-0.0376544	0.00223154	0.0179004	0.0114008	-0.06163	-0.082514	0.007849	-0.00917892	0.084302	0.0935548	-0.0296071	-0.0172661	-0.0687221	0.0754555	0.0329694	-0.00493649	0.0266862		0.00068212		0.0128832
	0.0453864	0.172344	-0.0604896	-0.0662705	-0.0514966	-0.0515581	0.071969	0.0268923	-0.0652311	0.0156621	0.00286211	0.0667091	-0.00269046	0.0562988	0.000679773	-0.0181919	-0.0557741	0.0969646	0.134159	0.0539668	0.14713		0.0247296		0.0158656
	0.0911046	0.263281	0.343187	0.031739	-0.00525111	0.0398843	0.133482	0.0387045	-0.0786536	-0.0561214	0.0437546	-0.0241477	-0.0103298	0.0971175	0.0554654	-0.0640189	0.00432414	0.0724069	0.04669	0.0570458	0.212409		0.0615273		0.0230009
	0.150639	0.228551	0.316846	0.094368	0.0644841	0.0422103	0.0690305	-0.00447801	-0.0707965	0.0753869	0.0798026	0.0156364	-0.00908837	-0.086923	-0.00174318	0.0544832	0.0539174	0.0380262	0.045955	0.0561087	0.144372		0.064609		0.0198604
	0.12518	-0.0581945	-0.0622907	-0.0123439	0.0202311	-0.108255	0.0527708	0.0474185	-0.0634851	-0.0166461	0.0634884	-0.0613457	0.0241425	0.048359	-0.0372798	-0.0658705	0.16654	0.0276951	0.0564905	-0.00587359	0.0453811		0.00886247		0.0148917
	0.111208	-0.00290173	0.298159	-0.00720805	-0.0120673	-0.0235003	0.0137865	0.0247622	-0.0550825	-0.0576003	-0.00860772	-0.018926	-0.0012581	0.0230127	-0.109565	-0.0103226	-0.0227933	0.0143154	0.0416673	-0.000251008	0.224055		0.020042		0.0199093
	0.174468	0.0638152	0.0439755	-0.00192952	-0.0384933	-0.0772899	-0.0600681	0.00404231	-0.0166157	0.00326211	0.0950482	-0.053737	0.00342097	-0.0109859	-0.0862773	-0.161228	-0.12882	0.0187189	0.110883	-0.00239294	0.0698989		-0.00239542		0.017411
	0.0770553	0.140585	0.0246135	0.0140487	0.0403651	-0.00154827	0.0653084	0.0266986	-0.0613572	-0.0432663	0.0151156	-0.0409564	0.0377978	-0.00548915	-0.00820439	0.0850345	0.0250898	0.0199044	0.117988	0.0229087	0.0640759		0.0293223		0.0110125
	0.163912	0.122764	0.193694	-0.0642733	0.0646938	-0.0836865	0.0216225	0.0104326	-0.0521906	-0.0643122	0.0446807	-0.0481673	0.0339781	-0.0951682	-0.130698	-0.116326	-0.0183959	0.120337	0.0419123	0.0281297	0.10024		0.0130084		0.0201905
	0.208932	0.295725	0.297483	0.0167593	0.0201262	0.0308709	0.0809805	-0.0238424	-0.017325	-0.0763709	0.00193598	0.0137964	0.01975	-0.00945905	-0.0290687	-0.0945702	-0.0337869	0.0354858	0.110761	-0.00841714	-0.0339956		0.03837		0.0233982
	0.159488	0.244773	0.112868	0.0243205	-0.00420246	-0.0823781	0.0586478	-0.0174521	-0.0417691	0.0140694	-0.0087502	-0.0458797	0.014307	-0.00762679	-0.0465678	-0.101977	-0.00740234	0.0713908	0.102798	0.0148764	0.107289		0.0267058		0.0181697
	0.16593	0.207074	0.431217	-0.0151972	0.003977	-0.076563	0.0510077	0.0435456	-0.0609207	-0.00970669	0.0134058	-0.0133562	-0.0686748	-0.0186204	-0.10768	0.0854974	0.00896587	0.0530996	0.0382371	0.068291	-0.0220431		0.0370231		0.0256267
	0.101428	0.0247447	0.030242	-0.0209037	-0.0559009	-0.0668227	0.0466978	0.0110135	-0.0433515	-0.00572504	0.0149731	0.0228472	0.0110603	0.00804923	0.0278707	-0.0820719	0.021181	0.0141461	-0.00182227	-0.00748004	0.219458		0.0128397		0.0136198
	0.0879998	-0.0122695	0.13133	-0.0296061	-0.0409052	-0.0486505	0.172074	0.0218575	-0.0474982	-0.022448	-0.0248507	0.00812713	0.0240471	0.0511074	-0.0131849	0.0373559	-0.0117998	0.0881577	0.128524	0.0273264	0.148663		0.0321598		0.0149528
	0.149397	0.0866635	0.0277654	-0.0431591	0.00198457	-0.127009	0.0200553	0.0474185	-0.0480439	-0.0130058	0.0307174	-0.0262363	-0.0469984	-0.0405057	-0.0301456	-0.068185	0.0375492	-0.00956478	0.0196163	-0.0266236	-0.000896435		-0.00281934		0.0126487
	0.153977	0.251628	0.000298311	0.0723979	0.00838133	-0.056937	0.104097	0.0828553	-0.0772349	-0.0175562	-0.0101038	0.0138958	-0.0359214	-0.0326677	-0.0467024	-0.00245336	-0.00593653	0.0981501	0.0455875	-0.010693	-0.00334822		0.0253197		0.0170994
	0.0823335	0.255969	0.236921	-0.0130572	0.0147781	-0.0605715	0.115263	0.110159	-0.087711	-0.0208553	0.058074	-0.0282753	-0.0285686	0.0514127	-0.0383567	0.0683701	0.036572	0.0332841	0.0818492	0.0993491	0.233249		0.0571518		0.0209672
	0.176487	0.189938	0.0739192	-0.00892001	-0.0354522	-0.0572278	0.0637412	0.0648464	-0.0644127	-0.00128835	0.0304325	-0.0292699	0.00781356	-0.0157702	-0.0386259	-0.132991	0.0512301	0.0690197	0.0963049	0.0737797	0.0079913		0.0248355		0.0169176
	0.141558	0.0551329	0.26709	-0.0735464	-0.0120673	-0.156957	-0.105713	0.0989277	-0.0611389	-0.052936	0.0340658	-0.0094773	-0.0854813	-0.0101716	-0.0294725	0.041522	-0.0447805	0.0683422	0.0959374	-0.00975585	0.108208		0.0123469		0.0211482
	0.0827216	0.0562753	0.0550074	-7.48981e-05	-0.0250706	-0.130062	-0.0136396	0.0605863	-0.0515359	-0.0482718	-0.0190802	-0.0262363	-0.0658101	0.00255244	0.00552568	-0.0390224	-0.0648132	0.0566562	0.111986	0.0437926	0.236008		0.010833		0.0170063
	0.222127	0.223982	0.0678404	-0.0674118	-0.000846784	-0.0687126	0.0782379	0.040641	-0.0854739	0.0353428	-0.0379591	-0.0304634	-0.00278595	-0.0283924	0.0395816	-0.145489	-0.0963281	0.0553013	0.0169211	0.0636055	-0.0949838		0.00879682		0.020684
	0.146758	0.176914	0.257859	0.0236072	0.0652181	-0.00474657	0.103313	0.0803379	-0.0580288	-0.0561214	0.0149019	-0.0593565	0.0196545	-0.0190275	-0.0624516	0.00726751	-0.0367185	0.0800283	0.00822321	0.0292006	0.159083		0.0417102		0.0191298
	0.219178	0.391002	0.301311	-0.0588521	0.0227478	-0.0695849	0.0141783	0.00365502	-0.0547005	-0.0166461	-0.0106025	-0.00733891	-0.0442291	0.0625081	-0.0122426	0.168819	0.02851	0.0768104	0.036277	0.000953831	0.00308772		0.0502305		0.0264463
	0.149164	0.215071	0.143037	-0.0027855	-0.0468825	-0.163208	-0.0175576	-0.00718902	-0.0589018	-0.0201727	0.0753144	-0.0596549	-0.00775149	0.00682772	-0.0318955	0.0892006	-0.020106	0.0485268	0.125706	0.0230426	0.138855		0.0275543		0.0196871
	0.144895	0.263509	0.180411	-0.0210464	-0.0237073	-0.0945898	0.0159414	0.08789	-0.0717241	-0.0260883	0.0496676	-0.105705	-0.0854813	0.0210786	-0.0283957	0.0392075	-0.0227933	0.0591966	0.0754789	0.0669523	0.281059		0.0383693		0.0235409
	0.183317	0.03297	0.0192101	-0.0405912	0.00586457	-0.0964797	-0.0228469	0.0799506	-0.0440062	-0.0662461	0.0322847	-0.0191249	-0.0468074	0.0489697	-0.045491	-0.0107855	-0.110253	0.13812	0.100715	0.0769926	0.156937		0.0177476		0.0177813
	0.238738	0.284301	0.132456	0.00805689	0.0258938	-0.0188482	0.00810539	0.00423595	-0.0640853	-0.0415599	0.000226191	-0.0766128	0.0290126	-0.00151925	-0.0484523	0.0475397	-0.0760511	-0.031582	0.0519578	-0.00359778	0.134871		0.0287184		0.0209342
	0.265051	0.150182	0.378759	-0.033886	-0.0299992	-0.182688	0.0372946	0.0751095	-0.0580288	0.118844	0.0490264	0.0204602	0.00981888	0.0481554	-0.0115696	-0.0806832	-0.0113112	0.0490348	0.0725388	-0.0317107	0.243976		0.0513511		0.0276475
	0.296642	0.0832362	0.211705	-0.0226157	0.0144635	-0.0845587	0.150721	0.0392855	-0.0897844	-0.0359856	0.0134771	-0.076762	-0.0338206	-0.033482	-0.0384913	0.21048	0.138201	0.128805	0.0809917	0.0292006	0.0833838		0.0507187		0.0234718
	0.446294	0.214157	0.390466	-0.0266102	-0.0079776	-0.120467	0.0177045	0.0497422	-0.0925671	-0.0163049	-0.0155894	-0.0420007	-0.0914017	-0.0120039	-0.0476447	0.171134	0.0458554	0.0734231	0.141387	0.0676216	0.189424		0.0635543		0.0327177
	0.445129	0.192451	0.204951	-0.034314	-0.050343	-0.0681311	0.0427798	0.0853726	-0.0723243	-0.0589654	0.0105562	-0.0112179	-0.039741	-0.00945905	-0.087758	-0.102902	-0.01522	0.121861	0.10292	0.0968055	0.10024		0.0406043		0.0282012
	0.426656	0.0910046	0.179735	0.00877021	-0.0289506	-0.0556286	0.126234	0.0693002	-0.0766347	0.0133869	0.0432559	0.011459	-0.062086	0.0428622	0.00242968	0.0535574	-0.01522	0.102554	0.102675	0.0312087	0.108821		0.0559709		0.0235184
	0.450252	0.201362	0.247277	0.0113381	-0.01385	-0.0663866	0.0733404	0.029216	-0.0549733	0.00906394	0.0540133	-0.0877524	0.0163123	0.0181267	-0.0305494	0.184558	0.0566047	0.14083	0.126809	0.0974749	0.0947233		0.0741804		0.027024
	0.407096	0.139214	0.107915	-0.0734037	-0.036396	-0.12948	0.0649166	0.114419	-0.0805087	-0.0334828	0.0372004	-0.0787015	-0.0357304	-0.0220813	-0.0642015	0.0655927	0.0182493	0.168436	0.109168	0.110326	0.220377		0.0480441		0.0274206
[truncated: 811 more rows]

## Sheet: Figure_5
Figure 5D	THD;>Chrimson, C929>GCaMP
																										Mean	STD error
[truncated: 1,204 more rows]
[truncated: 7 more columns]

## Sheet: Figure_6
Figure 6B
	Chemistry	SYBR_GREEN																	Chemistry	SYBR_GREEN
[truncated: 239 more rows]
[truncated: 21 more columns]

## Sheet: Figure_7
Figure 7A		I instar					II instar					III instar				Pupa
[truncated: 630 more rows]

[truncated: 5 more sheets: Sup Figure_1, Sup Figure_2, Sup Figure_3, Sup Figure 4, Sup Figure_5]
